# Supplementary material for: A proteomic insight into the midgut proteome of Ornithodoros moubata females reveals novel information on blood digestion in argasid ticks
Source: Parasit Vectors. 2017 Aug 1;10:366. doi: 10.1186/s13071-017-2300-8 (PMC5540513; doi:10.1186/s13071-017-2300-8)
Supplement: Supplementary file 1 — Table S1. Non-redundant host proteins identified in Soluble fraction, S-0, from midgut of unfed Ornithodoros moubata female ticks (XLSX 26 kb) [file 13071_2017_2300_MOESM1_ESM.xlsx]

## Sheet: S-0
Table S1. Non-redundant host proteins identified in Soluble fraction, S-0, from midgut of unfed Ornithodoros moubata female ticks
Data Base	Accession	Entry	Entry name	Protein names	Gene names	Organism	Score	Mass	Num. of significant sequences	emPAI
EST_acari	XP_005193546.1			methylcrotonoyl-CoA carboxylase beta chain, mitochondrial isoform X2 [Bos taurus]		Bos taurus	149	23738	3	0.69
NCBI_metazoa	gi|438069	P32119	PRDX2_HUMAN	Peroxiredoxin-2 (EC 1.11.1.15) (Natural killer cell-enhancing factor B) (NKEF-B) (PRP)	PRDX2 NKEFB TDPX1	Homo sapiens (Human)	175	22014	3	0.76
NCBI_metazoa	gi|602732264			catalase-B-like, partial [Lipotes vexillifer]		Lipotes vexillife	115	64185	3	0.16
EST_acari	XP_011821119.1			ADP-ribosylation factor 1 isoform X1 [Mandrillus leucophaeus]		Mandrillus leucophaeus	247	30048	8	1.85
NCBI_metazoa	gi|127527	P11589	MUP2_MOUSE	Major urinary protein 2 (MUP 2)	Mup2	Mus musculus (Mouse)	59	20935	3	0.56
EST_acari	NP_001265090.1	A8DUK0	A8DUK0_MOUSE	hemoglobin Beta-globin (MCG141340)	Hbbt1 mCG_141340	Mus musculus (Mouse)	554	21861	2	0.77
NCBI_metazoa	gi|642083882	A0A060XZL2	A0A060XZL2_ONCMY	Oncorhynchus mykiss genomic scaffold, scaffold_2323 (Fragment)	GSONMT00013545001	Oncorhynchus mykiss (Rainbow trout) (Salmo gairdneri)	73	127644	2	0.05
NCBI_metazoa	gi|126723457	B8K174	B8K174_RABIT	Hemoglobin, beta (Predicted)	HBB	Oryctolagus cuniculus (Rabbit)	4320	16179	15	296.83
NCBI_metazoa	gi|291399961	G1SJX3	G1SJX3_RABIT	Uncharacterized protein	CP	Oryctolagus cuniculus (Rabbit)	78	122023	3	0.08
NCBI_metazoa	gi|655853659	G1U754	G1U754_RABIT	Histidine-rich glycoprotein	HRG	Oryctolagus cuniculus (Rabbit)	234	61539	3	0.17
NCBI_metazoa	gi|407943895	G1U9S2	G1U9S2_RABIT	Serum albumin	ALB	Oryctolagus cuniculus (Rabbit)	1179	68024	21	2.25
NCBI_metazoa	gi|164857	P00919	CAH2_RABIT	Carbonic anhydrase 2 (EC 4.2.1.1)	CA2	Oryctolagus cuniculus (Rabbit)	132	26259	2	0.27
NCBI_metazoa	gi|165371	P01691	KV10_RABIT	Ig kappa chain V region 12F2 (Fragment)		Oryctolagus cuniculus (Rabbit)	2561	23754	3	0.93
NCBI_metazoa	gi|6175087	P19134	TRFE_RABIT	Serotransferrin (Transferrin) (Beta-1 metal-binding globulin) (Siderophilin)	TF	Oryctolagus cuniculus (Rabbit)	400	78901	8	0.39
NCBI_metazoa	gi|126722876	Q28665	Q28665_RABIT	Alpha-1-antiproteinase E (Uncharacterized protein)	LOC100008986	Oryctolagus cuniculus (Rabbit)	119	45827	2	0.15
NCBI_metazoa	gi|655831565			alpha-2-macroglobulin-like isoform X1		Oryctolagus cuniculus (Rabbit)	1082	164492	26	0.91
NCBI_metazoa	gi|655628499			apolipoprotein B-100 [Oryctolagus cuniculus]		Oryctolagus cuniculus (Rabbit)	319	517821	18	0.12
NCBI_metazoa	gi|655739201			apolipoprotein F-like [Oryctolagus cuniculus]		Oryctolagus cuniculus (Rabbit)	58	28791	2	0.25
NCBI_metazoa	gi|291395827			complement C4-A [Oryctolagus cuniculus]		Oryctolagus cuniculus (Rabbit)	264	193486	4	0.07
NCBI_metazoa	gi|655895103			flavin reductase (NADPH) [Oryctolagus cuniculus]		Oryctolagus cuniculus (Rabbit)	86	22081	3	0.53
NCBI_metazoa	gi|457366			Ig gamma H-chain C-region [Oryctolagus cuniculus]		Oryctolagus cuniculus (Rabbit)	258	35840	3	0.42
NCBI_metazoa	gi|90055			Ig lambda chain C region (C-lambda-5) - rabbit (fragment)		Oryctolagus cuniculus (Rabbit)	152	12891	2	0.6
EST_acari	KFQ51403.1			Splicing factor 3B subunit 3 [Pelecanus crispus]		Pelecanus crispus	81	22623	2	0.32
EST_acari	XP_006125555.1			calmodulin-like isoform X2 [Pelodiscus sinensis]		Pelodiscus sinensis	98	24020	2	0.69
NCBI_metazoa	gi|164513			immunoglobulin mu chain, partial [Sus scrofa]		Sus scrofa	94	44406	4	0.33
EST_acari	XP_005483171.1			lactoylglutathione lyase [Zonotrichia albicollis]		Zonotrichia albicollis	103	30965	3	0.36

## Sheet: M-0
Supplementary Table 1. Non-redundant host proteins identified in Insoluble fraction, M-0, from midgut of unfed Ornithodoros moubata female ticks.
Database	Protein ID	Entry	Entry name	Protein names	Gene names	Organism	Score	Mass	Num. of significant sequences	emPAI
NCBInr	gi|291406239	G1SLY0	G1SLY0_RABIT	Anion exchange protein	SLC4A1	Oryctolagus cuniculus (Rabbit)	385	102346	9	0.41
NCBInr	gi|284005104	B7NZM0	B7NZM0_RABIT	Apolipoprotein A-IV (Predicted) (Uncharacterized protein)	APOA4	Oryctolagus cuniculus (Rabbit)	60	44137	2	0.16
NCBInr	gi|291401109	G1T0W8	G1T0W8_RABIT	Fibrinogen beta chain	FGB	Oryctolagus cuniculus (Rabbit)	167	56714	7	0.57
NCBInr	gi|126723457	P02057	HBB_RABIT	Hemoglobin subunit beta-1/2 (Beta-1/2-globin) (Hemoglobin beta-1/2 chain)	HBB1; HBB2	Oryctolagus cuniculus (Rabbit)	271	16179	5	2.78
NCBInr	gi|407943895	G1U9S2	G1U9S2_RABIT	Serum albumin	ALB	Oryctolagus cuniculus (Rabbit)	130	68024	3	0.15
NCBInr	gi|291401113			fibrinogen gamma chain isoform X1 [Oryctolagus cuniculus]		Oryctolagus cuniculus (Rabbit)	77	51093	3	0.21
NCBInr	gi|229379			hemoglobin alpha		Oryctolagus cuniculus (Rabbit)	135	15505	4	1.2
NCBInr	gi|578800920			hornerin isoform X1 [Homo sapiens]		Homo sapiens	485	214015	6	0.13
NCBInr	gi|164513			immunoglobulin mu chain, partial [Sus scrofa]		Sus scrofa	121	44406	2	0.24

## Sheet: S-1
Supplementary Table 1. Non-redundant host proteins identified in Soluble fraction, S-1, from midgut of engorged Ornithodoros moubata female ticks at 48 hours post-feeding (fed group).
Database	Protein ID	Entry	Entry name	Protein names	Gene names	Organism	Score	Mass	Num. of significant sequences	emPAI
NCBInr	gi|119601380			actinin, alpha 1, isoform CRA_d		Homo sapiens	51	54544	2	0.12
NCBInr	gi|126722876	Q28665	Q28665_RABIT	Alpha-1-antiproteinase E (Uncharacterized protein)	LOC100008986	Oryctolagus cuniculus (Rabbit)	166	45827	3	0.23
NCBInr	gi|2521985	P80191	FETUA_RABIT	Alpha-2-HS-glycoprotein (Fetuin-A) (Haemonectin) (Fragment)	AHSG FETUA	Oryctolagus cuniculus (Rabbit)	90	39074	2	0.18
NCBInr	gi|655831565			alpha-2-macroglobulin-like isoform X1		Oryctolagus cuniculus	4955	164492	56	6.42
NCBInr	gi|218157240	B8K132	B8K132_RABIT	Alpha-hemoglobin (Predicted)	HBA	Oryctolagus cuniculus (Rabbit)	1590	15654	11	49.65
NCBInr	gi|291406239	G1SLY0	G1SLY0_RABIT	Anion exchange protein	SLC4A1	Oryctolagus cuniculus (Rabbit)	612	102346	12	0.65
NCBInr	gi|655880783			ankyrin-1		Oryctolagus cuniculus	68	178169	2	0.04
NCBInr	gi|113996	P09809	APOA1_RABIT	Apolipoprotein A-I (Apo-AI) (ApoA-I) (Apolipoprotein A1) [Cleaved into: Proapolipoprotein A-I (ProapoA-I); Truncated apolipoprotein A-I]	APOA1	Oryctolagus cuniculus (Rabbit)	85	30573	3	0.36
NCBInr	gi|655628499			apolipoprotein B-100		Oryctolagus cuniculus	3229	517821	102	1.19
NCBInr	gi|115452	P07452	CAH1_RABIT	Carbonic anhydrase 1 (EC 4.2.1.1) (Carbonate dehydratase I) (Carbonic anhydrase I) (CA-I) (Fragment)	CA1	Oryctolagus cuniculus (Rabbit)	183	25737	6	1.08
NCBInr	gi|291384816	G1T6W7	G1T6W7_RABIT	Catalase (EC 1.11.1.6)	CAT	Oryctolagus cuniculus (Rabbit)	132	59905	2	0.11
NCBInr	gi|194375974	B4DF70	B4DF70_HUMAN	cDNA FLJ60461, highly similar to Peroxiredoxin-2 (EC 1.11.1.15)		Homo sapiens (Human)	575	20209	3	0.85
Acari_EST	3SQV_C			Chain C, Crystal Structure Of E. Coli O157:h7 E3 Ubiquitin Ligase, Nlel, With A Human E2, Ubch7		Homo sapiens	219	26171	5	1.05
NCBInr	gi|528082170			Chain L, Crystal Structure Of Rabbit Mab R56 Fab In Complex With V3 Crown Of Hiv-1 Jr-fl Gp120			2552	23269	6	2.83
NCBInr	gi|655899294			complement C3 alpha chain isoform X1, partial		Oryctolagus cuniculus	540	103310	11	0.5
NCBInr	gi|291395827			complement C4-A		Oryctolagus cuniculus	713	193486	18	0.44
NCBInr	gi|655838924			complement component C6		Oryctolagus cuniculus	91	108181	3	0.09
NCBInr	gi|655838915			complement component C7		Oryctolagus cuniculus	92	96332	4	0.14
NCBInr	gi|655861279			complement factor H isoform X3		Oryctolagus cuniculus	403	143956	15	0.46
Acari_EST	CAA48398.1	P30274	CCNA2_BOVIN	Cyclin-A2 (Cyclin-A)	CCNA2 CCNA	Bos taurus (Bovine)	171	29760	4	0.53
NCBInr	gi|291408513	G1U6B2	G1U6B2_RABIT	Delta-aminolevulinic acid dehydratase (EC 4.2.1.24)	ALAD	Oryctolagus cuniculus (Rabbit)	51	36458	2	0.19
NCBInr	gi|507568213			DNA damage-binding protein 1		Jaculus jaculus	88	128170	2	0.05
NCBInr	gi|291401111			fibrinogen alpha chain		Oryctolagus cuniculus	156	90722	6	0.24
NCBInr	gi|291401109	G1T0W8	G1T0W8_RABIT	Fibrinogen beta chain	FGB	Oryctolagus cuniculus (Rabbit)	325	56714	9	0.86
NCBInr	gi|291401113			fibrinogen gamma chain isoform X1		Oryctolagus cuniculus	412	51093	12	2.28
NCBInr	gi|655829243			fibronectin		Oryctolagus cuniculus	792	265993	33	0.57
NCBInr	gi|655895103			flavin reductase (NADPH)		Oryctolagus cuniculus	134	22081	3	1.03
NCBInr	gi|6137529	Q28372	GELS_HORSE	Gelsolin (Actin-depolymerizing factor) (ADF) (Brevin)	GSN	Equus caballus (Horse)	51	80832	2	0.08
NCBInr	gi|126723706	P19007	HPT_RABIT	Haptoglobin (Zonulin) [Cleaved into: Haptoglobin alpha chain; Haptoglobin beta chain]	HP	Oryctolagus cuniculus (Rabbit)	146	39358	3	0.27
NCBInr	gi|126723457	P02057	HBB_RABIT	Hemoglobin subunit beta-1/2 (Beta-1/2-globin) (Hemoglobin beta-1/2 chain)	HBB1; HBB2	Oryctolagus cuniculus (Rabbit)	4902	16179	17	768.64
NCBInr	gi|130500366	P20058	HEMO_RABIT	Hemopexin	HPX	Oryctolagus cuniculus (Rabbit)	102	52476	4	0.28
NCBInr	gi|655853659	G1U754	G1U754_RABIT	Histidine-rich glycoprotein	HRG	Oryctolagus cuniculus (Rabbit)	737	61539	13	1.3
Acari_EST	XP_003999137.2			histone H3.3		Felis catus	72	33811	2	0.21
NCBInr	gi|28557150	Q86YZ3	HORN_HUMAN	Hornerin	HRNR S100A18	Homo sapiens (Human)	254	48797	3	0.22
NCBInr	gi|127511	P04221	MUCM_RABIT	Ig mu chain C region membrane-bound form		Oryctolagus cuniculus (Rabbit)	219	52945	7	0.62
NCBInr	gi|441477601	L8B0X5	L8B0X5_PIG	IgG heavy chain	IGHG	Sus scrofa (Pig)	56	53102	2	0.13
NCBInr	gi|676873103			immunoglobulin gamma heavy chain constant region, partial		Oryctolagus cuniculus cuniculus	1902	35850	12	8.96
NCBInr	gi|164513			immunoglobulin mu chain, partial		Sus scrofa	62	44406	3	0.24
NCBInr	gi|130491439	Q9TTJ4	Q9TTJ4_RABIT	Inter-alpha-trypsin inhibitor heavy chain H1	ITI HC1	Oryctolagus cuniculus (Rabbit)	153	100694	7	0.25
NCBInr	gi|655858831			inter-alpha-trypsin inhibitor heavy chain H2 isoform X1		Oryctolagus cuniculus	125	103552	3	0.1
Acari_EST	XP_008769224.1			inter-alpha-trypsin inhibitor heavy chain H3 isoform X2		Rattus norvegicus	51	30888	2	0.23
NCBInr	gi|4557032	P07195	LDHB_HUMAN	L-lactate dehydrogenase B chain (LDH-B) (EC 1.1.1.27) (LDH heart subunit) (LDH-H) (Renal carcinoma antigen NY-REN-46)	LDHB	Homo sapiens (Human)	166	36900	3	0.29
NCBInr	gi|655871476			membrane primary amine oxidase-like		Oryctolagus cuniculus	150	84664	6	0.3
NCBInr	gi|655764409			myosin-9		Oryctolagus cuniculus	119	227673	3	0.04
NCBInr	gi|1421609	P22392	NDKB_HUMAN	Nucleoside diphosphate kinase B (NDK B) (NDP kinase B) (EC 2.7.4.6) (C-myc purine-binding transcription factor PUF) (Histidine protein kinase NDKB) (EC 2.7.13.3) (nm23-H2)	NME2 NM23B	Homo sapiens (Human)	91	17270	2	0.43
NCBInr	gi|602692798			peroxisomal fatty acid beta-oxidation multifunctional protein MFP2-like		Lipotes vexillifer	51	77511	4	0.18
NCBInr	gi|126723727	Q8MK67	PEBP1_RABIT	Phosphatidylethanolamine-binding protein 1 (PEBP-1) (HCNPpp) [Cleaved into: Hippocampal cholinergic neurostimulating peptide (HCNP)]	PEBP1 PBP	Oryctolagus cuniculus (Rabbit)	129	21095	2	0.34
NCBInr	gi|655844330			plasminogen		Oryctolagus cuniculus	280	96836	11	0.49
NCBInr	gi|130494463	Q28719	PTGR1_RABIT	Prostaglandin reductase 1 (PRG-1) (EC 1.3.1.-) (15-oxoprostaglandin 13-reductase) (EC 1.3.1.48) (ADRAB-F) (NADP-dependent leukotriene B4 12-hydroxydehydrogenase) (EC 1.3.1.74)	PTGR1 LTB4DH	Oryctolagus cuniculus (Rabbit)	62	38480	2	0.18
Acari_EST	EGW13141.1	G3I1R2	G3I1R2_CRIGR	Purine nucleoside phosphorylase (Fragment)	I79_017328	Cricetulus griseus (Chinese hamster) (Cricetulus barabensis griseus)	128	30034	3	0.88
NCBInr	gi|556725313			serine hydroxymethyltransferase, mitochondrial-like		Pantholops hodgsonii	84	45582	2	0.15
NCBInr	gi|6175087	P19134	TRFE_RABIT	Serotransferrin (Transferrin) (Beta-1 metal-binding globulin) (Siderophilin)	TF	Oryctolagus cuniculus (Rabbit)	1437	78901	31	3.51
NCBInr	gi|407943895	G1U9S2	G1U9S2_RABIT	Serum albumin	ALB	Oryctolagus cuniculus (Rabbit)	6800	68024	48	38.53
NCBInr	gi|12743893	P27170	PON1_RABIT	Serum paraoxonase/arylesterase 1 (PON 1) (EC 3.1.1.2) (EC 3.1.1.81) (EC 3.1.8.1) (Aromatic esterase 1) (A-esterase 1) (Serum aryldialkylphosphatase 1)	PON1 PON	Oryctolagus cuniculus (Rabbit)	111	37156	4	0.53
NCBInr	gi|655845965			spectrin alpha chain, erythrocytic 1		Oryctolagus cuniculus	534	283405	20	0.27
NCBInr	gi|655893844			spectrin beta chain, erythrocytic		Oryctolagus cuniculus	452	268923	12	0.16
NCBInr	gi|109101080			tubulin alpha-4A chain isoform 8		Macaca mulatta	89	58803	2	0.11
Acari_EST	XP_011840527.1			tubulin beta chain isoform X2		Mandrillus leucophaeus	1726	32859	15	16.96
Acari_EST	XP_005671884.1			UDP-glucose:glycoprotein glucosyltransferase 1-like		Sus scrofa	84	30465	3	0.37
NCBInr	gi|655878562	G1SPF9	G1SPF9_RABIT	Uncharacterized protein	C5	Oryctolagus cuniculus (Rabbit)	478	189337	16	0.36
NCBInr	gi|291399961	G1SJX3	G1SJX3_RABIT	Uncharacterized protein	CP	Oryctolagus cuniculus (Rabbit)	708	122023	25	1.04
NCBInr	gi|655839976	G1SD43	G1SD43_RABIT	Uncharacterized protein	GPLD1	Oryctolagus cuniculus (Rabbit)	85	92538	2	0.07
NCBInr	gi|291408928	G1SYA5	G1SYA5_RABIT	Uncharacterized protein	LOC100357407	Oryctolagus cuniculus (Rabbit)	71	31746	2	0.22
NCBInr	gi|291403258	G1SKF1	G1SKF1_RABIT	Uncharacterized protein	THBS1	Oryctolagus cuniculus (Rabbit)	85	133675	3	0.08
NCBInr	gi|4826964	P54725	RD23A_HUMAN	UV excision repair protein RAD23 homolog A (HR23A) (hHR23A)	RAD23A	Homo sapiens (Human)	59	39642	2	0.17
NCBInr	gi|126272791			vinculin isoform X1		Monodelphis domestica	134	124320	3	0.11
NCBInr	gi|126723668	P53789	VTDB_RABIT	Vitamin D-binding protein (DBP) (VDB) (Gc-globulin) (Group-specific component)	GC DBP	Oryctolagus cuniculus (Rabbit)	93	54531	4	0.26

## Sheet: M-1
Supplementary Table 1. Non-redundant host proteins identified in Insoluble fraction, M-1, from midgut of engorged Ornithodoros moubata female ticks after 48 hours post-feeding (fed group).
Data Base	Accession	Entry	Entry name	Protein names uniprot	Gene names	Organism	Score	Mass	Num. of significant sequences	emPAI
NCBI_metazoa	gi|284005104	B7NZM0	B7NZM0_RABIT	Apolipoprotein A-IV (Predicted) (Uncharacterized protein)	APOA4	Oryctolagus cuniculus (Rabbit)	175	44137	6	0.78
NCBI_metazoa	gi|217418328	B7NZM1	B7NZM1_RABIT	Apolipoprotein A-I (Predicted)	RA_m003_jsm4E071r	Oryctolagus cuniculus (Rabbit)	288	30585	9	1.53
NCBI_metazoa	gi|126723457	B8K174	B8K174_RABIT	Hemoglobin, beta (Predicted)	HBB	Oryctolagus cuniculus (Rabbit)	1194	16179	12	167.49
NCBI_metazoa	gi|109067265	F6ZQ67	F6ZQ67_MACMU	Uncharacterized protein	PRPS1L1	Macaca mulatta (Rhesus macaque)	64	35311	2	0.2
NCBI_metazoa	gi|655841520	G1SJV6	G1SJV6_RABIT	Uncharacterized protein	SLC29A1	Oryctolagus cuniculus (Rabbit)	164	50371	2	0.21
NCBI_metazoa	gi|291403258	G1SKF1	G1SKF1_RABIT	Uncharacterized protein	THBS1	Oryctolagus cuniculus (Rabbit)	72	133675	3	0.08
NCBI_metazoa	gi|291406239	G1SLY0	G1SLY0_RABIT	Anion exchange protein	SLC4A1	Oryctolagus cuniculus (Rabbit)	2129	102346	19	2.87
NCBI_metazoa	gi|655878562	G1SPF9	G1SPF9_RABIT	Uncharacterized protein	C5	Oryctolagus cuniculus (Rabbit)	116	189337	4	0.07
NCBI_metazoa	gi|291401109	G1T0W8	G1T0W8_RABIT	Fibrinogen beta chain	FGB	Oryctolagus cuniculus (Rabbit)	200	56714	6	0.57
NCBI_metazoa	gi|291393150	G1T7S5	G1T7S5_RABIT	Uncharacterized protein	ABCC4	Oryctolagus cuniculus (Rabbit)	62	149440	3	0.07
NCBI_metazoa	gi|291396345	G1TB32	G1TB32_RABIT	Uncharacterized protein	RHAG	Oryctolagus cuniculus (Rabbit)	35	46906	2	0.15
NCBI_metazoa	gi|291398249	G1TCC1	G1TCC1_RABIT	Uncharacterized protein	SLC16A1	Oryctolagus cuniculus (Rabbit)	323	54632	4	0.34
NCBI_metazoa	gi|655863053	G1TDR3	G1TDR3_RABIT	Uncharacterized protein	EPB42	Oryctolagus cuniculus (Rabbit)	474	77397	15	0.94
NCBI_metazoa	gi|655834100	G1TFW8	G1TFW8_RABIT	Uncharacterized protein	LTF	Oryctolagus cuniculus (Rabbit)	69	79316	2	0.08
NCBI_metazoa	gi|655845370	G1U6T0	G1U6T0_RABIT	Uncharacterized protein	F5	Oryctolagus cuniculus (Rabbit)	75	238025	7	0.1
NCBI_metazoa	gi|407943895	G1U9S2	G1U9S2_RABIT	Serum albumin	ALB	Oryctolagus cuniculus (Rabbit)	664	68024	14	1.23
NCBI_metazoa	gi|121309135	G8ZF10	G8ZF10_RABIT	Hemoglobin (Alpha-globin 1)	HBA1	Oryctolagus cuniculus (Rabbit)	107	37758	3	0.29
NCBI_metazoa	gi|165371	P01691	KV10_RABIT	Ig kappa chain V region 12F2 (Fragment)		Oryctolagus cuniculus (Rabbit)	633	23754	3	0.48
NCBI_metazoa	gi|126722759	P01948	HBA_RABIT	Hemoglobin subunit alpha-1/2 (Alpha-1/2-globin) (Hemoglobin alpha-1/2 chain)		Oryctolagus cuniculus (Rabbit)	412	15636	8	14.6
NCBI_metazoa	gi|127511	P04221	MUCM_RABIT	Ig mu chain C region membrane-bound form		Oryctolagus cuniculus (Rabbit)	496	52945	8	0.83
NCBI_metazoa	gi|126723309	P12247	CO3_RABIT	Complement C3 alpha chain (Fragment)	C3	Oryctolagus cuniculus (Rabbit)	52	82704	2	0.08
NCBI_metazoa	gi|130502088	P33477	ANX11_RABIT	Annexin A11 (Annexin XI) (Annexin-11) (Calcyclin-associated annexin 50) (CAP-50)	ANXA11 ANX11	Oryctolagus cuniculus (Rabbit)	56	54342	2	0.12
NCBI_metazoa	gi|16758920	P97536	CAND1_RAT	Cullin-associated NEDD8-dissociated protein 1 (Cullin-associated and neddylation-dissociated protein 1) (TBP-interacting protein of 120 kDa A) (TBP-interacting protein 120A) (p120 CAND1)	Cand1 Tip120 Tip120a	Rattus norvegicus (Rat)	112	137985	3	0.07
NCBI_metazoa	gi|126722876	Q28665	Q28665_RABIT	Alpha-1-antiproteinase E (Uncharacterized protein)	LOC100008986	Oryctolagus cuniculus (Rabbit)	144	45827	4	0.32
NCBI_metazoa	gi|25141335	Q8BT60	CPNE3_MOUSE	Copine-3 (Copine III)	Cpne3 Kiaa0636	Mus musculus (Mouse)	99	60288	3	0.17
NCBI_metazoa	gi|130498817	Q9GLY6	Q9GLY6_RABIT	Inter-alpha-trypsin inhibitor heavy chain2	ITI-HC2	Oryctolagus cuniculus (Rabbit)	123	106573	2	0.09
NCBI_metazoa	gi|655893844			spectrin beta chain, erythrocytic [Oryctolagus cuniculus]		Oryctolagus cuniculus (Rabbit)	2303	268923	70	2.03
NCBI_metazoa	gi|655880783			ankyrin-1 [Oryctolagus cuniculus]		Oryctolagus cuniculus (Rabbit)	2012	178169	43	2.31
NCBI_metazoa	gi|655845965			spectrin alpha chain, erythrocytic 1 [Oryctolagus cuniculus]		Oryctolagus cuniculus (Rabbit)	1170	283405	42	0.75
NCBI_metazoa	gi|655602634			interferon-induced very large GTPase 1-like isoform X1 [Oryctolagus cuniculus]		Oryctolagus cuniculus (Rabbit)	867	285176	35	0.58
NCBI_metazoa	gi|655831565			alpha-2-macroglobulin-like isoform X1 [Oryctolagus cuniculus]		Oryctolagus cuniculus (Rabbit)	908	164492	30	1.19
NCBI_metazoa	gi|655628499			apolipoprotein B-100 [Oryctolagus cuniculus]		Oryctolagus cuniculus (Rabbit)	314	517821	16	0.12
NCBI_metazoa	gi|655844330			plasminogen [Oryctolagus cuniculus]		Oryctolagus cuniculus (Rabbit)	299	96836	12	0.65
NCBI_metazoa	gi|291401113			fibrinogen gamma chain isoform X1 [Oryctolagus cuniculus]		Oryctolagus cuniculus (Rabbit)	342	51093	10	1.56
NCBI_metazoa	gi|89242507			immunoglobulin gamma1 constant region, partial [Oryctolagus cuniculus]		Oryctolagus cuniculus (Rabbit)	326	35904	7	0.86
NCBI_metazoa	gi|655599834			talin-1 isoform X1 [Oryctolagus cuniculus]		Oryctolagus cuniculus (Rabbit)	193	273616	7	0.09
NCBI_metazoa	gi|291402485			C4b-binding protein alpha chain isoform X4 [Oryctolagus cuniculus]		Oryctolagus cuniculus (Rabbit)	104	68124	6	0.33
NCBI_metazoa	gi|655829243			fibronectin [Oryctolagus cuniculus]		Oryctolagus cuniculus (Rabbit)	249	265993	6	0.08
NCBI_metazoa	gi|291395827			complement C4-A [Oryctolagus cuniculus]		Oryctolagus cuniculus (Rabbit)	57	193486	5	0.09
NCBI_metazoa	gi|655895103			flavin reductase (NADPH) [Oryctolagus cuniculus]		Oryctolagus cuniculus (Rabbit)	116	22081	4	1.03
NCBI_metazoa	gi|655889997			alpha-adducin [Oryctolagus cuniculus]		Oryctolagus cuniculus (Rabbit)	112	78415	3	0.13
NCBI_metazoa	gi|655900718			fermitin family homolog 3 [Oryctolagus cuniculus]		Oryctolagus cuniculus (Rabbit)	52	48536	3	0.22
NCBI_metazoa	gi|291401111			fibrinogen alpha chain [Oryctolagus cuniculus]		Oryctolagus cuniculus (Rabbit)	153	90722	3	0.15
NCBI_metazoa	gi|291399437			protein 4.1 isoform X16 [Oryctolagus cuniculus]		Oryctolagus cuniculus (Rabbit)	85	97016	3	0.14
NCBI_metazoa	gi|655829498			ATP-binding cassette sub-family B member 6, mitochondrial [Oryctolagus cuniculus]		Oryctolagus cuniculus (Rabbit)	66	98320	2	0.07
NCBI_metazoa	gi|655861279			complement factor H isoform X3 [Oryctolagus cuniculus]		Oryctolagus cuniculus (Rabbit)	105	143956	2	0.07
NCBI_metazoa	gi|655834508			E3 ubiquitin-protein ligase RNF123 [Oryctolagus cuniculus]		Oryctolagus cuniculus (Rabbit)	57	150710	2	0.04
EST_acari	NP_001231783.1	P17244	G3P_CRIGR	Glyceraldehyde-3-phosphate dehydrogenase (GAPDH) (EC 1.2.1.12) (Peptidyl-cysteine S-nitrosylase GAPDH) (EC 2.6.99.-)	GAPDH GAPD	Cricetulus griseus (Chinese hamster) (Cricetulus barabensis griseus)	271	28075	3	0.57
