# Supplementary material for: A proteomic insight into the midgut proteome of Ornithodoros moubata females reveals novel information on blood digestion in argasid ticks
Source: Parasit Vectors. 2017 Aug 1;10:366. doi: 10.1186/s13071-017-2300-8 (PMC5540513; doi:10.1186/s13071-017-2300-8)
Supplement: Supplementary file 2 — Table S2. Non-redundant tick proteins identified in the midgut of unfed ticks (unfed group) and engorged ticks at 48 h post-feeding (fed group) (XLSX 295 kb) [file 13071_2017_2300_MOESM2_ESM.xlsx]

## Sheet: Hoja1
Table S2. Non-redundant tick proteins identified in the midgut of unfed ticks (Unfed group) and engorged ticks at 48 hours post-feeding (Fed group).
1 Fraction S-0 and M-0 are the supernatants and pellets respectively after a centrifugation at 100,000 xg of midgut homogenates from unfed ticks. Fraction S-1 and M-1 are the supernatants and pellets respectively after a centrifugation at 100,000 xg of midgut homogenates from engorged ticks at 48 hours post-feeding
Fractions1 Unfed	Fractions Fed1	Experimental Group	Database	Accession	Match_Sequence	Protein names	Gene names	Organism	Score Unfed	Score Fed	Mass	Num. of significant sequences Unfed	Num. of significant sequences Fed	emPAI UnFed	emPAI Fed	Gene ontology (biological process)	Gene ontology (molecular function)	Gene ontology (cellular component)
S-0	S-1	Unfed_Fed	EST_acari	XP_002399605.1	MTND_IXOSC	1,2-dihydroxy-3-keto-5-methylthiopentene dioxygenase (Acireductone dioxygenase (Fe(2+)-requiring)	IscW_ISCW007295	Ixodes scapularis (Black-legged tick) (Deer tick)	54	46	23140	2	2	0.5	0.31	L-methionine biosynthetic process from methylthioadenosine [GO:0019509]; methionine metabolic process [GO:0006555]	acireductone dioxygenase [iron(II)-requiring] activity [GO:0010309]; iron ion binding [GO:0005506]	cytoplasm [GO:0005737]; nucleus [GO:0005634]
S-0, M-0		Unfed	EST_acari	XP_002410718.1	B7PDB8_IXOSC	1,4-alpha-glucan branching enzyme, putative (EC 2.4.1.18)	IscW_ISCW003434	Ixodes scapularis (Black-legged tick) (Deer tick)	37		28539	2		0.62		carbohydrate metabolic process [GO:0005975]	1,4-alpha-glucan branching enzyme activity [GO:0003844]; cation binding [GO:0043169]; hydrolase activity, hydrolyzing O-glycosyl compounds [GO:0004553]
S-0, M-0	S-1, M-1	Unfed_Fed	mRNA_Om	ci|000113638|proj|deNovo|2	A0A087UEQ0_9ARAC	14-3-3 protein zeta (Fragment)	X975_12520	Stegodyphus mimosarum	223	148	71183	7	4	3.06	0.2
	S-1	Fed	EST_acari	XP_012149356.1		14-3-3 protein zeta isoform X2		Megachile rotundata		658	31313		12		5.15
M-0	M-1	Unfed_Fed	mRNA_Om	ci|000002687|proj|deNovo|2	B7PGB1_IXOSC	17 beta-hydroxysteroid dehydrogenase, putative (EC 1.1.1.62) (Fragment)	IscW_ISCW004704	Ixodes scapularis (Black-legged tick) (Deer tick)	70	122	49900	3	3	0.21	0.21		estradiol 17-beta-dehydrogenase activity [GO:0004303]
	M-1	Fed	EST_acari	XP_002433805.1	B7PF33_IXOSC	1-acyl-sn-glycerol-3-phosphate acyltransferase zeta, putative (EC 2.3.1.51) (Fragment)	IscW_ISCW004779	Ixodes scapularis (Black-legged tick) (Deer tick)		41	28628		2		0.25	metabolic process [GO:0008152]	1-acylglycerol-3-phosphate O-acyltransferase activity [GO:0003841]	integral component of membrane [GO:0016021]
S-0, M-0	S-1, M-1	Unfed_Fed	mRNA_Om	ci|000147443|proj|deNovo|2	B7QLU2_IXOSC	20-hydroxysteroid dehydrogenase, putative (EC 1.1.1.189)	IscW_ISCW014791	Ixodes scapularis (Black-legged tick) (Deer tick)	96	136	48339	2	3	0.92	0.31		prostaglandin-E2 9-reductase activity [GO:0050221]
S-0		unfed	EST_acari	AAG41119.1	Q9GQW9_AMBAM	26S protease regulatory subunit (Fragment)		Amblyomma americanum (Lone star tick)	81		24432	2		0.29			ATP binding [GO:0005524]; peptidase activity [GO:0008233]
	M-1	Fed	EST_acari	ETN59374.1	W5J9A8_ANODA	26S protease regulatory subunit (Uncharacterized protein)	AND_009038	Anopheles darlingi (Mosquito)		526	31234		7		1.03	protein catabolic process [GO:0030163]	ATP binding [GO:0005524]; peptidase activity [GO:0008233]	cytoplasm [GO:0005737]
S-0		unfed	EST_acari	KFM82671.1	A0A087UZ82_9ARAC	26S protease regulatory subunit 6A (Fragment)	X975_01579	Stegodyphus mimosarum	67		28316	2		0.25		protein catabolic process [GO:0030163]	ATP binding [GO:0005524]; peptidase activity [GO:0008233]	cytoplasm [GO:0005737]
S-0, M-0	M-1	Unfed_Fed	NCBI_metazoa	gi|675388260	A0A087UUW8_9ARAC	26S protease regulatory subunit 6B (Fragment)	X975_11669	Stegodyphus mimosarum	180	797	47055	3	6	0.88	1.43	protein catabolic process [GO:0030163]	ATP binding [GO:0005524]; peptidase activity [GO:0008233]	cytoplasm [GO:0005737]
M-0	S-1, M-1	Unfed_Fed	mRNA_Om	ci|000101122|proj|deNovo|2	A0A067R996_ZOONE	26S protease regulatory subunit 7	L798_05619	Zootermopsis nevadensis (Dampwood termite)	177	637	60234	6	9	0.38	0.64	protein catabolic process [GO:0030163]	ATP binding [GO:0005524]; peptidase activity [GO:0008233]	cytoplasm [GO:0005737]
M-0	S-1, M-1	Unfed_Fed	mRNA_Om	ci|000101592|proj|deNovo|2	A0A087T5U3_9ARAC	26S protease regulatory subunit 8 (Fragment)	X975_07424	Stegodyphus mimosarum	358	787	56244	5	8	0.33	0.66	protein catabolic process [GO:0030163]	ATP binding [GO:0005524]; peptidase activity [GO:0008233]	cytoplasm [GO:0005737]
S-0, M-0	S-1, M-1	Unfed_Fed	EST_acari	KFM57016.1	A0A087SVX7_9ARAC	26S proteasome non-ATPase regulatory subunit 1 (Fragment)	X975_26864	Stegodyphus mimosarum	132	114	29880	2	3	0.49	0.81	regulation of protein catabolic process [GO:0042176]	enzyme regulator activity [GO:0030234]	integral component of membrane [GO:0016021]; proteasome complex [GO:0000502]
S-0, M-0	S-1, M-1	Unfed_Fed	mRNA_Om	ci|000113714|proj|deNovo|2	A0A087UQ35_9ARAC	26S proteasome non-ATPase regulatory subunit 11 (Fragment)	X975_16665	Stegodyphus mimosarum	165	288	50040	4	7	0.52	0.89			proteasome complex [GO:0000502]
	M-1	Fed	EST_acari	KFM72629.1	A0A087U5J0_9ARAC	26S proteasome non-ATPase regulatory subunit 14 (Fragment)	X975_00332	Stegodyphus mimosarum		160	31762		4		0.64			proteasome complex [GO:0000502]
S-0, M-0	S-1	Unfed_Fed	EST_acari	KFM67634.1	A0A087TR95_9ARAC	26S proteasome non-ATPase regulatory subunit 7 (Fragment)	X975_10700	Stegodyphus mimosarum	224	114	34430	5	3	1.19	0.32			proteasome regulatory particle [GO:0005838]
S-0, M-0	M-1	Unfed_Fed	mRNA_Om	ci|000145004|proj|deNovo|2	E0W2X0_PEDHC	26S proteasome non-ATPase regulatory subunit, putative	Phum_PHUM598440	Pediculus humanus subsp. corporis (Body louse)	118	148	45286	2	4	0.39	0.51	proteolysis [GO:0006508]		proteasome regulatory particle [GO:0005838]
M-0		Unfed	mRNA_Om	ci|000146663|proj|deNovo|2	B7PLD5_IXOSC	26S proteasome non-ATPase regulatory subunit, putative (EC 1.3.1.74)	IscW_ISCW006647	Ixodes scapularis (Black-legged tick) (Deer tick)	47		149905	2		0.04			2-alkenal reductase [NAD(P)] activity [GO:0032440]	proteasome complex [GO:0000502]
M-0	M-1	Unfed_Fed	EST_acari	DAA34522.1	F0J9M8_AMBVA	26S proteasome regulatory complex component (Fragment)		Amblyomma variegatum (Tropical bont tick)	75	144	24953	4	4	0.65	0.87			proteasome complex [GO:0000502]
	M-1	Fed	EST_acari	DAA34505.1	F0J9K8_AMBVA	26S proteasome regulatory complex subunit RPN12/PSMD8 (Fragment)		Amblyomma variegatum (Tropical bont tick)		64	27807		2		0.25	proteolysis [GO:0006508]		proteasome regulatory particle [GO:0005838]
	M-1	Fed	NCBI_metazoa	gi|241645478	B7Q2Y6_IXOSC	26S proteasome regulatory complex, ATPase RPT6, putative (EC 3.6.4.3) (Fragment)	IscW_ISCW008741	Ixodes scapularis (Black-legged tick) (Deer tick)		259	39427		2		0.17	ER-associated ubiquitin-dependent protein catabolic process [GO:0030433]; positive regulation of RNA polymerase II transcriptional preinitiation complex assembly [GO:0045899]	ATP binding [GO:0005524]; microtubule-severing ATPase activity [GO:0008568]; proteasome-activating ATPase activity [GO:0036402]; TBP-class protein binding [GO:0017025]	cytosolic proteasome complex [GO:0031597]; nuclear proteasome complex [GO:0031595]; proteasome regulatory particle, base subcomplex [GO:0008540]
	M-1	Fed	mRNA_Om	ci|000118084|proj|deNovo|2	B7P6L7_IXOSC	26S proteasome regulatory complex, subunit PSMD5, putative	IscW_ISCW015677	Ixodes scapularis (Black-legged tick) (Deer tick)		64	75668		2		0.09	proteasome regulatory particle assembly [GO:0070682]		proteasome regulatory particle, base subcomplex [GO:0008540]
S-0, M-0	S-1, M-1	Unfed_Fed	EST_acari	AAO92283.1	Q86G67_DERVA	26S proteasome regulatory subunit		Dermacentor variabilis (American dog tick)	99	378	27663	2	7	0.47	1.75	protein catabolic process [GO:0030163]	ATP binding [GO:0005524]; hydrolase activity [GO:0016787]	cytoplasm [GO:0005737]; proteasome complex [GO:0000502]
	M-1	Fed	EST_acari	XP_002413182.1	B7QCB8_IXOSC	26S proteasome regulatory subunit 7, psd7, putative (Fragment)	IscW_ISCW022113	Ixodes scapularis (Black-legged tick) (Deer tick)		335	35789		6		1.43	proteasome-mediated ubiquitin-dependent protein catabolic process [GO:0043161]		proteasome complex [GO:0000502]; proteasome regulatory particle [GO:0005838]
S-0, M-0	S-1, M-1	Unfed_Fed	EST_acari	XP_002411422.1	B7Q3Z3_IXOSC	26S proteasome regulatory subunit rpn1, putative	IscW_ISCW021692	Ixodes scapularis (Black-legged tick) (Deer tick)	70	266	28192	2	4	1.11	1.51	proteasome-mediated ubiquitin-dependent protein catabolic process [GO:0043161]		nucleus [GO:0005634]; proteasome regulatory particle, base subcomplex [GO:0008540]; proteasome storage granule [GO:0034515]
	M-1	Fed	EST_acari	DAA34367.1	F0J955_AMBVA	26S proteasome subunit RPN7 (Fragment)		Amblyomma variegatum (Tropical bont tick)		86	20258		2		0.58			proteasome complex [GO:0000502]
M-0	M-1	Unfed_Fed	mRNA_Om	ci|000118662|proj|deNovo|2	B7Q1F8_IXOSC	28S ribosomal protein S15, putative	IscW_ISCW020518	Ixodes scapularis (Black-legged tick) (Deer tick)	103	149	58051	2	3	0.18	0.24	mitochondrial translation [GO:0032543]	rRNA binding [GO:0019843]; structural constituent of ribosome [GO:0003735]	mitochondrial small ribosomal subunit [GO:0005763]
M-0		Unfed	mRNA_Om	ci|000113914|proj|deNovo|2	E2BJN7_HARSA	28S ribosomal protein S2, mitochondrial	EAI_00512	Harpegnathos saltator (Jerdon's jumping ant)	54		32036	2		0.22		translation [GO:0006412]	structural constituent of ribosome [GO:0003735]	small ribosomal subunit [GO:0015935]
	M-1	Fed	mRNA_Om	ci|000103887|proj|deNovo|2	B0WDK9_CULQU	28S ribosomal protein S24, mitochondrial	CpipJ_CPIJ005351	Culex quinquefasciatus (Southern house mosquito) (Culex pungens)		58	29114		2		0.24			mitochondrion [GO:0005739]; ribosome [GO:0005840]
S-0, M-0	M-1	Unfed_Fed	mRNA_Om	ci|000102111|proj|deNovo|2	B7P2Z8_IXOSC	28S ribosomal protein, putative	IscW_ISCW000795	Ixodes scapularis (Black-legged tick) (Deer tick)	68	92	95319	2	2	0.14	0.07		structural constituent of ribosome [GO:0003735]	mitochondrial small ribosomal subunit [GO:0005763]
	M-1	Fed	EST_acari	KFM81395.1	A0A087UVK6_9ARAC	2-oxoglutarate dehydrogenase, mitochondrial (Fragment)	X975_13003	Stegodyphus mimosarum		68	34761		2		0.2	tricarboxylic acid cycle [GO:0006099]	oxoglutarate dehydrogenase (succinyl-transferring) activity [GO:0004591]; thiamine pyrophosphate binding [GO:0030976]
M-0	S-1, M-1	Unfed_Fed	mRNA_Om	ci|000114923|proj|deNovo|2	B7Q676_IXOSC	2-oxoglutarate dehydrogenase, putative (EC 1.2.4.2) (Fragment)	IscW_ISCW021407	Ixodes scapularis (Black-legged tick) (Deer tick)	1556	2089	118609	28	30	2.13	3.03	tricarboxylic acid cycle [GO:0006099]	oxoglutarate dehydrogenase (succinyl-transferring) activity [GO:0004591]; thiamine pyrophosphate binding [GO:0030976]	mitochondrion [GO:0005739]; oxoglutarate dehydrogenase complex [GO:0045252]
S-0, M-0	M-1	Unfed_Fed	mRNA_Om	ci|000147015|proj|deNovo|2	B7PKR2_IXOSC	3 hydroxysteroid dehydrogenase, putative (EC 5.3.3.1)	IscW_ISCW018715	Ixodes scapularis (Black-legged tick) (Deer tick)	438	511	69472	7	8	0.68	0.66	steroid biosynthetic process [GO:0006694]	3-beta-hydroxy-delta5-steroid dehydrogenase activity [GO:0003854]; steroid delta-isomerase activity [GO:0004769]	integral component of membrane [GO:0016021]
M-0	M-1	Unfed_Fed	mRNA_Om	ci|000114058|proj|deNovo|2	A0A067RP01_ZOONE	39S ribosomal protein L1, mitochondrial	L798_03833	Zootermopsis nevadensis (Dampwood termite)	116	88	42419	4	7	0.35	0.69		RNA binding [GO:0003723]	ribosome [GO:0005840]
M-0	M-1	Unfed_Fed	mRNA_Om	ci|000109010|proj|deNovo|2	B7Q818_IXOSC	39S ribosomal protein L28, putative (Fragment)	IscW_ISCW010492	Ixodes scapularis (Black-legged tick) (Deer tick)	90	84	90022	5	4	0.2	0.15		structural constituent of ribosome [GO:0003735]	mitochondrial large ribosomal subunit [GO:0005762]
M-0	M-1	Unfed_Fed	mRNA_Om	ci|000146040|proj|deNovo|2	B7P2T5_IXOSC	39S ribosomal protein L44, putative (EC 3.1.26.3)	IscW_ISCW001813	Ixodes scapularis (Black-legged tick) (Deer tick)	266	268	49312	11	8	1.32	0.63	pre-miRNA processing [GO:0031054]; primary miRNA processing [GO:0031053]; production of siRNA involved in RNA interference [GO:0030422]; RNA phosphodiester bond hydrolysis, endonucleolytic [GO:0090502]	double-stranded RNA binding [GO:0003725]; ribonuclease III activity [GO:0004525]	nucleus [GO:0005634]; ribosome [GO:0005840]
	M-1	Fed	EST_acari	XP_001849125.1	B0WK91_CULQU	39S ribosomal protein L45	CpipJ_CPIJ006750	Culex quinquefasciatus (Southern house mosquito) (Culex pungens)		77	27939		2		0.4			ribosome [GO:0005840]
S-0	S-1	Unfed_Fed	EST_acari	XP_002415080.1	B7QIS3_IXOSC	3-hydroxyacyl-CoA dehydrogenase, putative (EC 1.1.1.35)	IscW_ISCW014460	Ixodes scapularis (Black-legged tick) (Deer tick)	159	137	34853	5	3	0.73	0.56	fatty acid metabolic process [GO:0006631]	3-hydroxyacyl-CoA dehydrogenase activity [GO:0003857]; NAD+ binding [GO:0070403]
S-0	S-1	Unfed_Fed	mRNA_Om	ci|000107690|proj|deNovo|2	F4WMX4_ACREC	3-oxoacyl-[acyl-carrier-protein] reductase	G5I_07112	Acromyrmex echinatior (Panamanian leafcutter ant) (Acromyrmex octospinosus echinatior)	407	148	53776	8	5	0.92	0.36		oxidoreductase activity [GO:0016491]
S-0		Unfed	mRNA_Om	ci|000150759|proj|deNovo|2	Q17J59_AEDAE	3-oxoacyl-[acyl-carrier-protein] synthase	AAEL002113	Aedes aegypti (Yellowfever mosquito) (Culex aegypti)	37		60738	2		0.11		fatty acid biosynthetic process [GO:0006633]	transferase activity, transferring acyl groups other than amino-acyl groups [GO:0016747]
M-0	M-1	Unfed_Fed	mRNA_Om	ci|000100017|proj|deNovo|2	A6N9R8_ORNPR	40S ribosomal protein S10		Ornithodoros parkeri (Soft tick) (Argasid tick)	263	438	44110	4	6	0.54	1.1			ribosome [GO:0005840]
S-0, M-0	M-1	Unfed_Fed	EST_acari	ABR23471.1	A6N9Y8_ORNPR	40S ribosomal protein S11		Ornithodoros parkeri (Soft tick) (Argasid tick)	201	82	22010	5	2	2.44	0.67	translation [GO:0006412]	structural constituent of ribosome [GO:0003735]	ribosome [GO:0005840]
S-0, M-0	M-1	Unfed_Fed	mRNA_Om	ci|000135832|proj|deNovo|2	A6N9Z9_ORNPR	40S ribosomal protein S12		Ornithodoros parkeri (Soft tick) (Argasid tick)	188	249	19100	5	5	5.18	0.98	translation [GO:0006412]	structural constituent of ribosome [GO:0003735]	ribosome [GO:0005840]
S-0, M-0	S-1, M-1	Unfed_Fed	EST_acari	ABI52720.1	Q09JP3_ARGMO	40S ribosomal protein S13		Argas monolakensis (Mono lake bird tick)	264	468	24042	8	8	3.2	5.07	translation [GO:0006412]	structural constituent of ribosome [GO:0003735]	ribosome [GO:0005840]
	M-1	Fed	NCBI_metazoa	gi|116488050	A0EZU3_PSEMX	40S ribosomal protein S14 (Fragment)		Psetta maxima (rodaballo)		53	17696		2		0.42	translation [GO:0006412]	structural constituent of ribosome [GO:0003735]	ribosome [GO:0005840]
M-0	M-1	Unfed_Fed	EST_acari	XP_002406430.1	Q4PM26_IXOSC	40S ribosomal protein S15, putative (Ribosomal protein S15)	IscW_ISCW016148	Ixodes scapularis (Black-legged tick) (Deer tick)	242	1066	18667	6	8	7.67	84.36	ribosomal small subunit assembly [GO:0000028]; translation [GO:0006412]	RNA binding [GO:0003723]; structural constituent of ribosome [GO:0003735]	cytosolic small ribosomal subunit [GO:0022627]
S-0, M-0	M-1	Unfed_Fed	EST_acari	ABR23376.1	A6N9P3_ORNPR	40S ribosomal protein S19		Ornithodoros parkeri (Soft tick) (Argasid tick)	220	363	17939	10	12	8.77	10.12	translation [GO:0006412]	structural constituent of ribosome [GO:0003735]	ribosome [GO:0005840]
S-0, M-0	S-1	Unfed_Fed	EST_acari	ABR23481.1	A6N9Z8_ORNPR	40S ribosomal protein S2		Ornithodoros parkeri (Soft tick) (Argasid tick)	218	173	19181	4	4	2.48	1.64	translation [GO:0006412]	structural constituent of ribosome [GO:0003735]	ribosome [GO:0005840]
S-0, M-0	M-1	Unfed_Fed	mRNA_Om	ci|000077444|proj|deNovo|2	A6N9M1_ORNPR	40S ribosomal protein S2/30S		Ornithodoros parkeri (Soft tick) (Argasid tick)	705	1301	32842	12	13	7.63	11.22	translation [GO:0006412]	RNA binding [GO:0003723]; structural constituent of ribosome [GO:0003735]	small ribosomal subunit [GO:0015935]
M-0	M-1	Unfed_Fed	EST_acari	ABR23358.1	A6N9M5_ORNPR	40S ribosomal protein S20		Ornithodoros parkeri (Soft tick) (Argasid tick)	76	139	12170	2	2	1.1	0.61	translation [GO:0006412]	structural constituent of ribosome [GO:0003735]	small ribosomal subunit [GO:0015935]
	M-1	Fed	mRNA_Om	ci|000101275|proj|deNovo|2	Q09JU2_ARGMO	40S ribosomal protein S21		Argas monolakensis (Mono lake bird tick)		81	17525		4		1.02	translation [GO:0006412]	structural constituent of ribosome [GO:0003735]	ribosome [GO:0005840]
M-0		Unfed	mRNA_Om	ci|000100303|proj|deNovo|2	F4WX14_ACREC	40S ribosomal protein S21 (Fragment)	G5I_10504	Acromyrmex echinatior (Panamanian leafcutter ant) (Acromyrmex octospinosus echinatior)	68		15868	2		0.47		translation [GO:0006412]	structural constituent of ribosome [GO:0003735]	ribosome [GO:0005840]
M-0	S-1, M-1	Unfed_Fed	EST_acari	ABI52808.1	Q09JF5_ARGMO	40S ribosomal protein S23		Argas monolakensis (Mono lake bird tick)	310	146	19563	9	2	4.75	1.4	translation [GO:0006412]	structural constituent of ribosome [GO:0003735]	small ribosomal subunit [GO:0015935]
M-0		Unfed	EST_acari	AAY40467.1	Q4U334_DERVA	40S ribosomal protein S24		Dermacentor variabilis (American dog tick)	523		19818	2		0.6		translation [GO:0006412]	nucleotide binding [GO:0000166]; structural constituent of ribosome [GO:0003735]	ribosome [GO:0005840]
M-0	M-1	Unfed_Fed	mRNA_Om	ci|000120109|proj|deNovo|2	A6N9Q8_ORNPR	40s ribosomal protein S26		Ornithodoros parkeri (Soft tick) (Argasid tick)	218	470	47463	3	3	0.31	1.45	translation [GO:0006412]	structural constituent of ribosome [GO:0003735]	ribosome [GO:0005840]
M-0	M-1	Unfed_Fed	EST_acari	ABR23466.1	A6N9Y3_ORNPR	40S ribosomal protein S27		Ornithodoros parkeri (Soft tick) (Argasid tick)	84	180	15811	2	2	0.48	0.79	translation [GO:0006412]	metal ion binding [GO:0046872]; structural constituent of ribosome [GO:0003735]	ribosome [GO:0005840]
S-0, M-0	S-1, M-1	Unfed_Fed	mRNA_Om	ci|000124078|proj|deNovo|2	A6N9Z4_ORNPR	40S ribosomal protein S3		Ornithodoros parkeri (Soft tick) (Argasid tick)	1597	3113	40494	20	17	11.58	8	translation [GO:0006412]	RNA binding [GO:0003723]; structural constituent of ribosome [GO:0003735]	small ribosomal subunit [GO:0015935]
	M-1	Fed	NCBI_metazoa	gi|74910270	RS3A_BIPLU	40S ribosomal protein S3a		Biphyllus lunatus (Beetle)		97	30047		2		0.52	translation [GO:0006412]	structural constituent of ribosome [GO:0003735]	cytosolic small ribosomal subunit [GO:0022627]
S-0, M-0	S-1, M-1	Unfed_Fed	mRNA_Om	ci|000106658|proj|deNovo|2	A6NA18_ORNPR	40S ribosomal protein S4		Ornithodoros parkeri (Soft tick) (Argasid tick)	787	1739	43969	20	19	7.71	11.63	translation [GO:0006412]	rRNA binding [GO:0019843]; structural constituent of ribosome [GO:0003735]	ribosome [GO:0005840]
S-0, M-0	S-1, M-1	Unfed_Fed	mRNA_Om	ci|000113249|proj|deNovo|2	Q6QD56_ORNMO	40S ribosomal protein S5		Ornithodoros moubata (Soft tick) (Argasid tick)	683	1618	27639	11	10	6.4	5.93	translation [GO:0006412]	RNA binding [GO:0003723]; structural constituent of ribosome [GO:0003735]	small ribosomal subunit [GO:0015935]
M-0	M-1	Unfed_Fed	EST_acari	ERG81369.1	U1LWL4_ASCSU	40S ribosomal protein S6	ASU_10317	Ascaris suum (Pig roundworm) (Ascaris lumbricoides)	720	1862	21632	9	13	6.52	16.85	translation [GO:0006412]	structural constituent of ribosome [GO:0003735]	ribosome [GO:0005840]
S-0, M-0	M-1	Unfed_Fed	EST_acari	AAY66843.1	Q4PMC1_IXOSC	40S ribosomal protein S8		Ixodes scapularis (Black-legged tick) (Deer tick)	881	84	19456	8	2	8.65	0.29	translation [GO:0006412]	structural constituent of ribosome [GO:0003735]	ribosome [GO:0005840]
S-0, M-0	M-1	Unfed_Fed	EST_acari	XP_002416200.1	B7QLZ5_IXOSC	40S ribosomal protein S9, putative	IscW_ISCW023083	Ixodes scapularis (Black-legged tick) (Deer tick)	159	312	24147	9	10	2.85	4.63	positive regulation of translational fidelity [GO:0045903]; translation [GO:0006412]	rRNA binding [GO:0019843]; structural constituent of ribosome [GO:0003735]	cytosolic small ribosomal subunit [GO:0022627]
S-0, M-0	S-1	Unfed_Fed	EST_acari	A6NA00.1	RSSA_ORNPR	40S ribosomal protein SA		Ornithodoros parkeri (Soft tick) (Argasid tick)	508	110	31621	8	5	2.61	0.65	ribosomal small subunit assembly [GO:0000028]; translation [GO:0006412]	structural constituent of ribosome [GO:0003735]	cytosolic small ribosomal subunit [GO:0022627]
	M-1	Fed	NCBI_metazoa	gi|597787550	W5KRP9_ASTMX	40S ribosomal protein SA (37 kDa laminin receptor precursor) (37/67 kDa laminin receptor) (67 kDa laminin receptor) (Laminin receptor 1) (Laminin-binding protein precursor p40)	rpsa	Astyanax mexicanus (Blind cave fish) (Astyanax fasciatus mexicanus)		57	34390		2		0.2	cell adhesion [GO:0007155]; ribosomal small subunit assembly [GO:0000028]; translation [GO:0006412]	laminin receptor activity [GO:0005055]; structural constituent of ribosome [GO:0003735]	cytosolic small ribosomal subunit [GO:0022627]; nucleus [GO:0005634]; plasma membrane [GO:0005886]
S-0	S-1	Unfed_Fed	EST_acari	XP_002405970.1	B7PUE8_IXOSC	4-aminobutyrate aminotransferase, putative (EC 2.6.1.19)	IscW_ISCW019639	Ixodes scapularis (Black-legged tick) (Deer tick)	180	144	51078	3	2	0.28	0.21	gamma-aminobutyric acid catabolic process [GO:0009450]	4-aminobutyrate transaminase activity [GO:0003867]; identical protein binding [GO:0042802]; pyridoxal phosphate binding [GO:0030170]	mitochondrion [GO:0005739]
S-0, M-0	S-1, M-1	Unfed_Fed	mRNA_Om	ci|000114510|proj|deNovo|2	B7PHP6_IXOSC	4-hydroxyphenylpyruvate dioxygenase	IscW_ISCW018238	Ixodes scapularis (Black-legged tick) (Deer tick)	911	1700	52302	19	19	17.93	6.85	aromatic amino acid family metabolic process [GO:0009072]	4-hydroxyphenylpyruvate dioxygenase activity [GO:0003868]; metal ion binding [GO:0046872]
M-0		Unfed	mRNA_Om	ci|000108978|proj|deNovo|2	G3MMD1_9ACAR	5'-nucleotidase (EC 3.1.3.5)		Amblyomma maculatum (Gulf Coast tick)	64		48411	2		0.14		nucleotide metabolic process [GO:0009117]	5'-nucleotidase activity [GO:0008253]; magnesium ion binding [GO:0000287]; nucleotide binding [GO:0000166]	cytoplasm [GO:0005737]; integral component of membrane [GO:0016021]
	S-1	Fed	mRNA_Om	ci|000119900|proj|deNovo|2	A0A067RWH5_ZOONE	5-oxoprolinase	L798_06722	Zootermopsis nevadensis (Dampwood termite)		178	144290		9		0.22		hydrolase activity [GO:0016787]
	M-1	Fed	EST_acari	ABR23479.1	A6N9Z6_ORNPR	60s ribosomal protein L10		Ornithodoros parkeri (Soft tick) (Argasid tick)		519	27509		5		1.5	translation [GO:0006412]	structural constituent of ribosome [GO:0003735]	ribosome [GO:0005840]
S-0, M-0		Unfed	EST_acari	XP_002399224.1	Q4PMB5_IXOSC	60S ribosomal protein L10, putative (60s ribosomal protein L10)	IscW_ISCW017543	Ixodes scapularis (Black-legged tick) (Deer tick)	309		27509	4		1.53		ribosomal large subunit assembly [GO:0000027]; translation [GO:0006412]	structural constituent of ribosome [GO:0003735]	cytosolic large ribosomal subunit [GO:0022625]
	M-1	Fed	EST_acari	ABR23487.1	A6NA04_ORNPR	60S ribosomal protein L11 (Fragment)		Ornithodoros parkeri (Soft tick) (Argasid tick)		548	24629		8		2.57	translation [GO:0006412]	structural constituent of ribosome [GO:0003735]	ribosome [GO:0005840]
S-0, M-0	M-1	Unfed_Fed	EST_acari	ABR23469.1	A6N9Y6_ORNPR	60S ribosomal protein L13		Ornithodoros parkeri (Soft tick) (Argasid tick)	355	137	27786	6	6	2.38	2.19	translation [GO:0006412]	structural constituent of ribosome [GO:0003735]	ribosome [GO:0005840]
M-0		Unfed	EST_acari	AAY66959.1	Q4PM06_IXOSC	60S ribosomal protein L14		Ixodes scapularis (Black-legged tick) (Deer tick)	383		19127	2		0.92		translation [GO:0006412]	structural constituent of ribosome [GO:0003735]	ribosome [GO:0005840]
M-0	M-1	Unfed_Fed	EST_acari	ACB70327.1	B2D286_ORNCO	60s ribosomal protein L15/L27		Ornithodoros coriaceus (Soft tick) (Argasid tick)	150	241	18545	4	7	1.31	3.5	translation [GO:0006412]	structural constituent of ribosome [GO:0003735]	large ribosomal subunit [GO:0015934]
	M-1	Fed	EST_acari	Q09JW2.1	RL17_ARGMO	60S ribosomal protein L17		Argas monolakensis		890	36895		6		0.83	translation [GO:0006412]	structural constituent of ribosome [GO:0003735]	large ribosomal subunit [GO:0015934]
S-0, M-0	M-1	Unfed_Fed	EST_acari	ABR23470.1	A6N9Y7_ORNPR	60S ribosomal protein L18		Ornithodoros parkeri (Soft tick) (Argasid tick)	331	59	21185	3	4	1.41	1.65	translation [GO:0006412]	structural constituent of ribosome [GO:0003735]	ribosome [GO:0005840]
S-0, M-0	S-1, M-1	Unfed_Fed	EST_acari	ABR23382.1	A6N9P9_ORNPR	60S ribosomal protein L18a		Ornithodoros parkeri (Soft tick) (Argasid tick)	129	360	24751	9	4	2.84	2.67	translation [GO:0006412]	structural constituent of ribosome [GO:0003735]	ribosome [GO:0005840]
S-0		unfed	EST_acari	ACB70396.1	B2D2F5_ORNCO	60S ribosomal protein L2/L8 (Fragment)		Ornithodoros coriaceus (Soft tick) (Argasid tick)	51		25651	2		0.28		translation [GO:0006412]	structural constituent of ribosome [GO:0003735]	ribosome [GO:0005840]
S-0, M-0	S-1, M-1	Unfed_Fed	mRNA_Om	ci|000002418|proj|deNovo|2	A6N9N7_ORNPR	60S ribosomal protein L22		Ornithodoros parkeri (Soft tick) (Argasid tick)	294	444	35941	7	7	1.4	1.41	translation [GO:0006412]	structural constituent of ribosome [GO:0003735]	ribosome [GO:0005840]
S-0, M-0	M-1	Unfed_Fed	mRNA_Om	ci|000002443|proj|deNovo|2	Q4PM16_IXOSC	60S ribosomal protein L23		Ixodes scapularis (Black-legged tick) (Deer tick)	323	972	26665	6	7	2.31	4.22	translation [GO:0006412]	structural constituent of ribosome [GO:0003735]	ribosome [GO:0005840]
	M-1	Fed	EST_acari	ABR23351.1	A6N9L8_ORNPR	60s ribosomal protein L24		Ornithodoros parkeri (Soft tick) (Argasid tick)		476	18966		6		3.35			ribosome [GO:0005840]
M-0	M-1	Unfed_Fed	EST_acari	KFM74024.1	A0A087U9I5_9ARAC	60S ribosomal protein L26 (Fragment)	X975_16766	Stegodyphus mimosarum	86	133	18698	5	6	1.3	2.78	translation [GO:0006412]	structural constituent of ribosome [GO:0003735]	large ribosomal subunit [GO:0015934]
S-0, M-0	S-1, M-1	Unfed_Fed	EST_acari	ABI52762.1	Q09JK1_ARGMO	60S ribosomal protein L27		Argas monolakensis (Mono lake bird tick)	122	269	33492	3	3	1.36	1.59	translation [GO:0006412]	structural constituent of ribosome [GO:0003735]	ribosome [GO:0005840]
M-0	M-1	Unfed_Fed	mRNA_Om	ci|000112867|proj|deNovo|2	B7QEI9_IXOSC	60S ribosomal protein L3, putative	IscW_ISCW012830	Ixodes scapularis (Black-legged tick) (Deer tick)	179	235	52081	3	4	0.28	0.35	translation [GO:0006412]	structural constituent of ribosome [GO:0003735]	ribosome [GO:0005840]
	M-1	Fed	EST_acari	ABR27950.1	A6YPQ4_TRIIF	60S ribosomal protein L32		Triatoma infestans (Assassin bug)		90	17037		3		1.07	translation [GO:0006412]	structural constituent of ribosome [GO:0003735]	ribosome [GO:0005840]
M-0		Unfed	EST_acari	XP_011495928.1		60S ribosomal protein L32 [Ceratosolen solmsi marchali]			63		15567	2		0.48
S-0, M-0	M-1	Unfed_Fed	mRNA_Om	ci|000113778|proj|deNovo|2	A6N9Z2_ORNPR	60s ribosomal protein L34		Ornithodoros parkeri (Soft tick) (Argasid tick)	78	83	25160	3	5	0.9	1.11	translation [GO:0006412]	structural constituent of ribosome [GO:0003735]	ribosome [GO:0005840]
M-0	M-1	Unfed_Fed	mRNA_Om	ci|000001292|proj|deNovo|2	B7SP59_DERVA	60S ribosomal protein L35-like protein		Dermacentor variabilis (American dog tick)	251	109	18257	3	2	2.29	0.69	translation [GO:0006412]	structural constituent of ribosome [GO:0003735]	ribosome [GO:0005840]
S-0, M-0	M-1	Unfed_Fed	mRNA_Om	ci|000103916|proj|deNovo|2	Q4GXA0_AGRLI	60S ribosomal protein L36	rpL36e	Agriotes lineatus (Lined click beetle)	83	144	31776	3	4	0.56	0.61	translation [GO:0006412]	structural constituent of ribosome [GO:0003735]	ribosome [GO:0005840]
	M-1	Fed	EST_acari	Q09JT4.1	RL38_ARGMO	60S ribosomal protein L38		Argas monolakensis		47	33236		7		1.36	translation [GO:0006412]	structural constituent of ribosome [GO:0003735]	ribosome [GO:0005840]
	M-1	Fed	EST_acari	ABR23416.1	A6N9T3_ORNPR	60S ribosomal protein L44		Ornithodoros parkeri (Soft tick) (Argasid tick)		118	15594		2		0.48	translation [GO:0006412]	structural constituent of ribosome [GO:0003735]	ribosome [GO:0005840]
S-0, M-0	S-1, M-1	Unfed_Fed	EST_acari	XP_002434050.1	B7PFS8_IXOSC	60S ribosomal protein L5, putative	IscW_ISCW017610	Ixodes scapularis (Black-legged tick) (Deer tick)	833	155	20293	11	13	14.43	20.91	ribosomal large subunit assembly [GO:0000027]; translation [GO:0006412]	5S rRNA binding [GO:0008097]; structural constituent of ribosome [GO:0003735]	cytosolic large ribosomal subunit [GO:0022625]
S-0, M-0	M-1	Unfed_Fed	EST_acari	XP_002400555.1	B7P169_IXOSC	60S ribosomal protein L6	IscW_ISCW016112	Ixodes scapularis (Black-legged tick) (Deer tick)	246	3290	21717	3	16	1.49	7.13	cytoplasmic translation [GO:0002181]; ribosomal large subunit assembly [GO:0000027]	structural constituent of ribosome [GO:0003735]	cytosolic large ribosomal subunit [GO:0022625]; integral component of membrane [GO:0016021]
M-0	M-1	Unfed_Fed	EST_acari	ABI52733.1	Q09JN0_ARGMO	60S ribosomal protein L7		Argas monolakensis (Mono lake bird tick)	179	403	32516	7	6	1.18	1.53			ribosome [GO:0005840]
M-0	M-1	Unfed_Fed	EST_acari	AAT92176.1	Q6B8A4_9ACAR	60S ribosomal protein L7A		Ixodes pacificus (western blacklegged tick)	396	684	14136	4	5	1.95	3.71	ribosome biogenesis [GO:0042254]		ribosome [GO:0005840]
M-0	M-1	Unfed_Fed	EST_acari	KFM82783.1	A0A087UZJ4_9ARAC	60S ribosomal protein L8 (Fragment)	X975_14429	Stegodyphus mimosarum	173	331	29502	6	6	1.35	1.35	translation [GO:0006412]	structural constituent of ribosome [GO:0003735]	ribosome [GO:0005840]
M-0	M-1	Unfed_Fed	mRNA_Om	ci|000112835|proj|deNovo|2	A6NA07_ORNPR	60S ribosomal protein L9		Ornithodoros parkeri (Soft tick) (Argasid tick)	407	1256	24951	7	11	2.98	6.79	translation [GO:0006412]	rRNA binding [GO:0019843]; structural constituent of ribosome [GO:0003735]	ribosome [GO:0005840]
S-0, M-0	S-1, M-1	Unfed_Fed	EST_acari	XP_002410253.1	B7Q1Y2_IXOSC	6-phosphogluconate dehydrogenase, decarboxylating (EC 1.1.1.44) (Fragment)	IscW_ISCW010101	Ixodes scapularis (Black-legged tick) (Deer tick)	53	42	30674	2	2	0.46	0.49	D-gluconate metabolic process [GO:0019521]; pentose-phosphate shunt [GO:0006098]	phosphogluconate dehydrogenase (decarboxylating) activity [GO:0004616]
M-0	M-1	Unfed_Fed	mRNA_Om	ci|000107965|proj|deNovo|2	Q17JG7_AEDAE	AAEL002016-PA	AAEL002016	Aedes aegypti (Yellowfever mosquito) (Culex aegypti)	466	202	100476	12	9	0.72	0.42	cell redox homeostasis [GO:0045454]	flavin adenine dinucleotide binding [GO:0050660]; oxidoreductase activity [GO:0016491]	cell [GO:0005623]
S-0, M-0	S-1, M-1	Unfed_Fed	mRNA_Om	ci|000147923|proj|deNovo|2	Q177Y5_AEDAE	AAEL005991-PA	AAEL005991	Aedes aegypti (Yellowfever mosquito) (Culex aegypti)	2154	2138	95314	20	19	2.56	2.19	transport [GO:0006810]		integral component of membrane [GO:0016021]
S-0, M-0	S-1, M-1	Unfed_Fed	mRNA_Om	ci|000114904|proj|deNovo|2	Q177L5_AEDAE	AAEL006095-PA	AAEL006095	Aedes aegypti (Yellowfever mosquito) (Culex aegypti)	184	101	102777	9	2	2.73	0.07	actin filament severing [GO:0051014]; actin nucleation [GO:0045010]; barbed-end actin filament capping [GO:0051016]	calcium ion binding [GO:0005509]
	M-1	Fed	mRNA_Om	ci|000116762|proj|deNovo|2	A0A0C9QUR3_9HYME	AAEL006684_0 protein (AAEL006684_1 protein)	AAEL006684_0 AAEL006684_1 g.43766 g.43773	Fopius arisanus		55	103219		2		0.06		NAD binding [GO:0051287]; phosphogluconate dehydrogenase (decarboxylating) activity [GO:0004616]
M-0	M-1	Unfed_Fed	mRNA_Om	ci|000145559|proj|deNovo|2	Q16Z37_AEDAE	AAEL008319-PA	AAEL008319	Aedes aegypti (Yellowfever mosquito) (Culex aegypti)	50	180	80851	3	12	0.13	0.68	cell redox homeostasis [GO:0045454]		cell [GO:0005623]
S-0	S-1	Unfed_Fed	mRNA_Om	ci|000110398|proj|deNovo|2	Q16LF6_AEDAE	AAEL012666-PA	AAEL012666	Aedes aegypti (Yellowfever mosquito) (Culex aegypti)	248	334	61496	6	7	0.52	0.6
M-0		Unfed	EST_acari	AEI91125.1	G9F9U2_RHIMP	ABC C2 transporter (Fragment)		Rhipicephalus microplus (Cattle tick) (Boophilus microplus)	44		27406	2		0.26			ATPase activity [GO:0016887]; ATP binding [GO:0005524]
M-0	M-1	Unfed_Fed	mRNA_Om	ci|000145593|proj|deNovo|2	Q3YB24_SARSC	ABC transporter ABCA1 (Fragment)		Sarcoptes scabiei type hominis	64	51	145714	3	2	0.07	0.04		ATPase activity [GO:0016887]; ATP binding [GO:0005524]; transporter activity [GO:0005215]	integral component of membrane [GO:0016021]
S-0, M-0	S-1, M-1	Unfed_Fed	mRNA_Om	ci|000144479|proj|deNovo|2	B7PUI6_IXOSC	ABC transporter, putative (EC 1.3.1.74) (Fragment)	IscW_ISCW007915	Ixodes scapularis (Black-legged tick) (Deer tick)	5136	4766	148340	44	46	6.52	3.87		2-alkenal reductase [NAD(P)] activity [GO:0032440]; ATPase activity, coupled to transmembrane movement of substances [GO:0042626]; ATP binding [GO:0005524]	integral component of membrane [GO:0016021]
S-0, M-0	S-1, M-1	Unfed_Fed	mRNA_Om	ci|000143068|proj|deNovo|2	B7QII8_IXOSC	Abhydrolase domain-containing protein, putative	IscW_ISCW014936	Ixodes scapularis (Black-legged tick) (Deer tick)	814	911	87201	11	11	1.06	1.17		hydrolase activity [GO:0016787]	integral component of membrane [GO:0016021]
M-0		Unfed	mRNA_Om	ci|000117567|proj|deNovo|2	E0VTH7_PEDHC	Ablim, putative (EC 2.7.11.1)	Phum_PHUM432720	Pediculus humanus subsp. corporis (Body louse)	226		128193	6		0.16		cytoskeleton organization [GO:0007010]	transferase activity [GO:0016740]; zinc ion binding [GO:0008270]
M-0		Unfed	EST_acari	XP_002406866.1	B7PAI1_IXOSC	Acetylcholine regulator unc-18, putative (Fragment)	IscW_ISCW002599	Ixodes scapularis (Black-legged tick) (Deer tick)	169		31437	6		1.47		vesicle docking involved in exocytosis [GO:0006904]
S-0, M-0	S-1	Unfed_Fed	mRNA_Om	ci|000114770|proj|deNovo|2	B0XJ38_CULQU	Acetyl-CoA acetyltransferase, mitochondrial	CpipJ_CPIJ019232	Culex quinquefasciatus (Southern house mosquito) (Culex pungens)	37	1550	68488	2	17	6.34	2.23	metabolic process [GO:0008152]	transferase activity, transferring acyl groups other than amino-acyl groups [GO:0016747]
S-0, M-0	S-1, M-1	Unfed_Fed	mRNA_Om	ci|000114911|proj|deNovo|2	B7PQP6_IXOSC	Acetyl-CoA acetyltransferase, putative (EC 2.3.1.16) (Fragment)	IscW_ISCW005457	Ixodes scapularis (Black-legged tick) (Deer tick)	1540	2046	59737	20	15	6.68	2.43	fatty acid beta-oxidation [GO:0006635]	3-hydroxyacyl-CoA dehydrogenase activity [GO:0003857]; acetyl-CoA C-acyltransferase activity [GO:0003988]; enoyl-CoA hydratase activity [GO:0004300]	integral component of membrane [GO:0016021]; mitochondrion [GO:0005739]
S-0, M-0		Unfed	EST_acari	XP_002410990.1	B7PDP6_IXOSC	Acetyl-CoA acetyltransferase, putative (EC 2.3.1.9)	IscW_ISCW002623	Ixodes scapularis (Black-legged tick) (Deer tick)	95		27842	2		1.33		fatty acid beta-oxidation [GO:0006635]	acetyl-CoA C-acetyltransferase activity [GO:0003985]; acetyl-CoA C-acyltransferase activity [GO:0003988]	peroxisome [GO:0005777]
S-0	S-1	Unfed_Fed	EST_acari	XP_002402965.1	B7P2S4_IXOSC	Acetyl-CoA acetyltransferase, putative (EC 2.3.1.9) (Fragment)	IscW_ISCW016117	Ixodes scapularis (Black-legged tick) (Deer tick)	727	482	28505	5	4	2.37	1.21	fatty acid beta-oxidation [GO:0006635]	acetyl-CoA C-acetyltransferase activity [GO:0003985]	mitochondrion [GO:0005739]
S-0, M-0	S-1, M-1	Unfed_Fed	mRNA_Om	ci|000105666|proj|deNovo|2	B7QA75_IXOSC	Acetyltransferase component of pyruvate dehydrogenase complex (EC 2.3.1.12) (Fragment)	IscW_ISCW013308	Ixodes scapularis (Black-legged tick) (Deer tick)	431	899	87758	12	10	1.28	0.47	pyruvate metabolic process [GO:0006090]	dihydrolipoyllysine-residue acetyltransferase activity [GO:0004742]	mitochondrial matrix [GO:0005759]; pyruvate dehydrogenase complex [GO:0045254]
S-0, M-0		Unfed	mRNA_Om	ci|000115649|proj|deNovo|2	B7QH99_IXOSC	Acid methyltransferase, putative (EC 2.1.1.144)	IscW_ISCW023392	Ixodes scapularis (Black-legged tick) (Deer tick)	155		44673	6		1.2		methylation [GO:0032259]	S-adenosylmethionine-dependent methyltransferase activity [GO:0008757]; trans-aconitate 2-methyltransferase activity [GO:0030798]	cytoplasm [GO:0005737]
S-0	S-1	Unfed_Fed	EST_acari	ABR23361.1	A6N9M8_ORNPR	Acid tail salivary protein		Ornithodoros parkeri (Soft tick) (Argasid tick)	191	85	16324	3	2	2.1	0.77
S-0, M-0	S-1	Unfed_Fed	NCBI_metazoa	gi|523580538	S5FVY5_RHIMP	Acidic ribosomal protein P0		Rhipicephalus microplus (Cattle tick) (Boophilus microplus)	89	600	34803	4	7	3.32	1.64	ribosome biogenesis [GO:0042254]		ribosome [GO:0005840]
S-0	M-1	Unfed_Fed	mRNA_Om	ci|000147851|proj|deNovo|2	B7PGW6_IXOSC	Acinus, putative (Fragment)	IscW_ISCW004423	Ixodes scapularis (Black-legged tick) (Deer tick)	37	43	132139	2	2	0.05	0.05		nucleic acid binding [GO:0003676]; nucleotide binding [GO:0000166]
M-0	S-1, M-1	Unfed_Fed	EST_acari	KFM68484.1	A0A087TTP5_9ARAC	Aconitate hydratase, mitochondrial (Fragment)	X975_17088	Stegodyphus mimosarum	727	854	33116	5	5	2.47	2.76	tricarboxylic acid cycle [GO:0006099]	4 iron, 4 sulfur cluster binding [GO:0051539]; aconitate hydratase activity [GO:0003994]
S-0		Unfed	mRNA_Om	ci|000078895|proj|deNovo|2	Q6X4V4_RHIMP	Actin (Actin 1)		Rhipicephalus microplus (Cattle tick) (Boophilus microplus)	13938		58532	28		36.02			ATP binding [GO:0005524]
S-0	M-1	Unfed_Fed	EST_acari	ABZ91658.1	B2XY14_9ARAC	Actin (Fragment)		Euagrus chisoseus (araña)	8478	11038	31583	20	18	108.3	116.98
	M-1	Fed	NCBI_metazoa	gi|161376754	A9QUS4_9TELE	actin beta		Rachycentron canadum (pez)		1095	42096		13		5.62		ATP binding [GO:0005524]	plasma membrane [GO:0005886]
S-0		unfed	EST_acari	XP_002435134.1	B7PMY6_IXOSC	Actin depolymerizing factor, putative	IscW_ISCW006326	Ixodes scapularis (Black-legged tick) (Deer tick)	71		29428	2		0.38		actin filament depolymerization [GO:0030042]		actin cytoskeleton [GO:0015629]
M-0		Unfed	EST_acari	XP_002413562.1	B7QDE8_IXOSC	Actin, putative	IscW_ISCW022123	Ixodes scapularis (Black-legged tick) (Deer tick)	37		36003	2		0.19			ATP binding [GO:0005524]	dynactin complex [GO:0005869]
S-0, M-0	M-1	Unfed_Fed	mRNA_Om	ci|000115048|proj|deNovo|2	B7QGF1_IXOSC	Actin, putative (Fragment)	IscW_ISCW022367	Ixodes scapularis (Black-legged tick) (Deer tick)	159	81	136056	6	3	0.25	0.07
M-0		Unfed	NCBI_metazoa	gi|1703110	ACT2_DIPDE	Actin-2	ACT2	Diphyllobothrium dendriticum (Tapeworm)	1002		42031	10		1.88			ATP binding [GO:0005524]	cytoplasm [GO:0005737]; cytoskeleton [GO:0005856]
S-0		unfed	EST_acari	KFM78476.1	A0A087UM87_9ARAC	Actin-interacting protein 1 (Fragment)	X975_01995	Stegodyphus mimosarum	89		23776	2		0.3
S-0	S-1	Unfed_Fed	mRNA_Om	ci|000115501|proj|deNovo|2	A0A023NL46_DERVA	Actin-related protein 2	Arp2	Dermacentor variabilis (American dog tick)	194	212	145969	3	5	0.14	0.2	Arp2/3 complex-mediated actin nucleation [GO:0034314]	ATP binding [GO:0005524]	Arp2/3 protein complex [GO:0005885]
S-0, M-0	S-1, M-1	Unfed_Fed	mRNA_Om	ci|000001648|proj|deNovo|2	A0A023NLX9_DERVA	Actin-related protein 2/3 complex subunit 2	ARPC2	Dermacentor variabilis (American dog tick)	110	77	49471	4	5	1.17	0.38	Arp2/3 complex-mediated actin nucleation [GO:0034314]		Arp2/3 protein complex [GO:0005885]
S-0	S-1, M-1	Unfed_Fed	EST_acari	AHX02953.1	A0A023NL51_DERVA	Actin-related protein 2/3 complex subunit 4	ARPC4	Dermacentor variabilis (American dog tick)	79	50	25920	4	2	0.83	1.22	actin filament polymerization [GO:0030041]; Arp2/3 complex-mediated actin nucleation [GO:0034314]		Arp2/3 protein complex [GO:0005885]; cytoplasm [GO:0005737]
S-0, M-0	S-1, M-1	Unfed_Fed	EST_acari	AHX02949.1	A0A023NKT2_DERVA	Actin-related protein 3	Arp3	Dermacentor variabilis (American dog tick)	54	56	39806	2	3	1.22	1.29	Arp2/3 complex-mediated actin nucleation [GO:0034314]	ATP binding [GO:0005524]	Arp2/3 protein complex [GO:0005885]
S-0	S-1	Unfed_Fed	mRNA_Om	ci|000114597|proj|deNovo|2	B7Q579_IXOSC	Acylamino-acid-releasing enzyme, putative (EC 3.4.19.1)	IscW_ISCW021356	Ixodes scapularis (Black-legged tick) (Deer tick)	492	259	93561	15	8	0.99	0.37		serine-type peptidase activity [GO:0008236]
M-0	M-1	Unfed_Fed	mRNA_Om	ci|000124280|proj|deNovo|2	B7PW45_IXOSC	Acyl-CoA synthetase, putative (EC 1.13.12.7)	IscW_ISCW007238	Ixodes scapularis (Black-legged tick) (Deer tick)	153	250	148758	7	5	0.19	0.22		Photinus-luciferin 4-monooxygenase (ATP-hydrolyzing) activity [GO:0047077]
S-0		Unfed	mRNA_Om	ci|000113344|proj|deNovo|2	B7PJI8_IXOSC	Acyl-CoA synthetase, putative (EC 1.13.12.7) (Fragment)	IscW_ISCW005177	Ixodes scapularis (Black-legged tick) (Deer tick)	398		91299	10		0.58			Photinus-luciferin 4-monooxygenase (ATP-hydrolyzing) activity [GO:0047077]
S-0, M-0	M-1	Unfed_Fed	mRNA_Om	ci|000103191|proj|deNovo|2	B7P5W3_IXOSC	Acyl-CoA synthetase, putative (EC 6.2.1.26)	IscW_ISCW001345	Ixodes scapularis (Black-legged tick) (Deer tick)	608	795	101387	16	13	1.51	0.72	metabolic process [GO:0008152]	o-succinylbenzoate-CoA ligase activity [GO:0008756]
S-0, M-0	M-1	Unfed_Fed	mRNA_Om	ci|000101413|proj|deNovo|2	B7QLH9_IXOSC	Acyl-CoA synthetase, putative (EC 6.2.1.26)	IscW_ISCW014871	Ixodes scapularis (Black-legged tick) (Deer tick)	153	107	87662	9	5	0.64	0.29	metabolic process [GO:0008152]	o-succinylbenzoate-CoA ligase activity [GO:0008756]
S-0	S-1	Unfed_Fed	EST_acari	DAA34381.1	F0J974_AMBVA	Acyl-CoA:acetate/3-ketoacid CoA transferase (Fragment)		Amblyomma variegatum (Tropical bont tick)	168	52	27505	2	2	0.41	0.26	metabolic process [GO:0008152]	CoA-transferase activity [GO:0008410]
	M-1	Fed	mRNA_Om	ci|000104860|proj|deNovo|2	C4WVF1_ACYPI	ACYPI003349 protein	ACYPI003349	Acyrthosiphon pisum (Pea aphid)		51	52419		2		0.13		nucleic acid binding [GO:0003676]; nucleotide binding [GO:0000166]
S-0		unfed	EST_acari	XP_002401957.1	B7PXV5_IXOSC	Adenosine monophosphate deaminase, putative (EC 3.5.4.6)	IscW_ISCW020690	Ixodes scapularis (Black-legged tick) (Deer tick)	68		34819	2		0.31		IMP salvage [GO:0032264]	AMP deaminase activity [GO:0003876]
	S-1	Fed	EST_acari	XP_002406593.1	B7P4Y1_IXOSC	Adenosylhomocysteinase (EC 3.3.1.1)	IscW_ISCW015944	Ixodes scapularis (Black-legged tick) (Deer tick)		72	34473		3		0.32	one-carbon metabolic process [GO:0006730]; S-adenosylmethionine cycle [GO:0033353]	adenosylhomocysteinase activity [GO:0004013]	cytosol [GO:0005829]
S-0		unfed	EST_acari	KFM75563.1	A0A087UDX4_9ARAC	Adenosylhomocysteinase (EC 3.3.1.1) (Fragment)	X975_18542	Stegodyphus mimosarum	77		32193	3		0.34		one-carbon metabolic process [GO:0006730]	adenosylhomocysteinase activity [GO:0004013]
S-0	M-1	Unfed_Fed	EST_acari	XP_002403785.1	B7PHX7_IXOSC	Adenylate kinase (EC 2.7.4.3) (ATP-AMP transphosphorylase)	IscW_ISCW018064	Ixodes scapularis (Black-legged tick) (Deer tick)	110	91	28502	2	2	0.39	0.41	ADP biosynthetic process [GO:0006172]; AMP metabolic process [GO:0046033]; ATP metabolic process [GO:0046034]	adenylate kinase activity [GO:0004017]; ATP binding [GO:0005524]	cytosol [GO:0005829]; mitochondrial intermembrane space [GO:0005758]
M-0	M-1	Unfed_Fed	mRNA_Om	ci|000144001|proj|deNovo|2	B7Q3A0_IXOSC	Adenylate kinase, putative (EC 2.7.4.10) (Fragment)	IscW_ISCW020183	Ixodes scapularis (Black-legged tick) (Deer tick)	87	113	93245	6	6	0.23	0.23		adenylate kinase activity [GO:0004017]; ATP binding [GO:0005524]; nucleoside triphosphate adenylate kinase activity [GO:0046899]	mitochondrion [GO:0005739]
S-0	S-1	Unfed_Fed	EST_acari	XP_002399354.1	B7P0S3_IXOSC	Adenylosuccinate lyase (ASL) (EC 4.3.2.2) (Adenylosuccinase)	IscW_ISCW016257	Ixodes scapularis (Black-legged tick) (Deer tick)	207	184	33407	5	5	1.35	1.44	'de novo' AMP biosynthetic process [GO:0044208]; 'de novo' IMP biosynthetic process [GO:0006189]; protein tetramerization [GO:0051262]; purine nucleotide metabolic process [GO:0006163]	(S)-2-(5-amino-1-(5-phospho-D-ribosyl)imidazole-4-carboxamido)succinate AMP-lyase (fumarate-forming) activity [GO:0070626]; N6-(1,2-dicarboxyethyl)AMP AMP-lyase (fumarate-forming) activity [GO:0004018]
S-0, M-0	S-1, M-1	Unfed_Fed	mRNA_Om	ci|000150540|proj|deNovo|2	B7QL57_IXOSC	Adenylyl cyclase-associated protein	IscW_ISCW023355	Ixodes scapularis (Black-legged tick) (Deer tick)	1267	1683	65775	17	18	3.51	2.91	actin polymerization or depolymerization [GO:0008154]; cell morphogenesis [GO:0000902]; establishment or maintenance of cell polarity [GO:0007163]; regulation of adenylate cyclase activity [GO:0045761]; signal transduction [GO:0007165]	actin binding [GO:0003779]; adenylate cyclase binding [GO:0008179]	cortical actin cytoskeleton [GO:0030864]
M-0	M-1	Unfed_Fed	mRNA_Om	ci|000001531|proj|deNovo|2	B7PKZ7_IXOSC	Adipocyte plasma membrane-associated protein, putative (EC 4.3.3.2)	IscW_ISCW018608	Ixodes scapularis (Black-legged tick) (Deer tick)	138	161	79047	7	6	0.38	0.33	biosynthetic process [GO:0009058]	hydrolase activity, acting on ester bonds [GO:0016788]; strictosidine synthase activity [GO:0016844]	endoplasmic reticulum [GO:0005783]; integral component of membrane [GO:0016021]; membrane [GO:0016020]
	S-1	Fed	EST_acari	ABI52727.1	Q09JN6_ARGMO	ADP ribosylation factor 79F		Argas monolakensis (Mono lake bird tick)		318	27957		9		2.86	small GTPase mediated signal transduction [GO:0007264]	GTP binding [GO:0005525]	intracellular [GO:0005622]
	M-1	Fed	EST_acari	XP_002409865.1	B7P797_IXOSC	ADP ribosylation factor 79F, putative	IscW_ISCW000919	Ixodes scapularis (Black-legged tick) (Deer tick)		64	31548		2		0.22	small GTPase mediated signal transduction [GO:0007264]	GTP binding [GO:0005525]	intracellular [GO:0005622]
M-0	M-1	Unfed_Fed	NCBI_metazoa	gi|646703894	A0A067QTT0_ZOONE	ADP,ATP carrier protein	L798_13394	Zootermopsis nevadensis (Dampwood termite)	418	307	33314	7	7	1.59	1.35	transmembrane transport [GO:0055085]	transporter activity [GO:0005215]	integral component of membrane [GO:0016021]; mitochondrial inner membrane [GO:0005743]
	S-1, M-1	Fed	EST_acari	AAY66852.1	Q4PMB2_IXOSC	ADP/ATP translocase		Ixodes scapularis (Black-legged tick) (Deer tick)		1788	31059		12		5.54	transmembrane transport [GO:0055085]	transporter activity [GO:0005215]	integral component of membrane [GO:0016021]; mitochondrial inner membrane [GO:0005743]
	M-1	Fed	mRNA_Om	ci|000148845|proj|deNovo|2	A0A087UZ87_9ARAC	ADP-dependent glucokinase (Fragment)	X975_12479	Stegodyphus mimosarum		44	142590		2		0.05	carbohydrate metabolic process [GO:0005975]	kinase activity [GO:0016301]; phosphotransferase activity, alcohol group as acceptor [GO:0016773]	integral component of membrane [GO:0016021]
S-0, M-0	S-1, M-1	Unfed_Fed	EST_acari	XP_002401046.1	B7QFY3_IXOSC	ADP-ribose pyrophosphatase, putative (EC 3.6.1.13)	IscW_ISCW021976	Ixodes scapularis (Black-legged tick) (Deer tick)	237	129	21989	7	3	12.29	9.46		ADP-ribose diphosphatase activity [GO:0047631]
	M-1	Fed	EST_acari	KFM79737.1	A0A087UQU8_9ARAC	ADP-ribosylation factor 1 (Fragment)	X975_26266	Stegodyphus mimosarum		527	24565		11		8.97	small GTPase mediated signal transduction [GO:0007264]	GTP binding [GO:0005525]	intracellular [GO:0005622]
M-0		Unfed	EST_acari	KFU83844.1		ADP-ribosylation factor 1 [Chaetura pelagica]			287		29033	10		2.67
S-0, M-0	M-1	Unfed_Fed	mRNA_Om	ci|000117300|proj|deNovo|2	A0A067QGZ3_ZOONE	AFG3-like protein 2	L798_02755	Zootermopsis nevadensis (Dampwood termite)	589	434	114549	23	19	1.08	0.86		ATP binding [GO:0005524]; metalloendopeptidase activity [GO:0004222]; zinc ion binding [GO:0008270]	integral component of membrane [GO:0016021]
	M-1	Fed	mRNA_Om	ci|000114967|proj|deNovo|2	Q7Q4V0_ANOGA	AGAP000862-PA	AgaP_AGAP000862	Anopheles gambiae (African malaria mosquito)		220	121103		8		0.24	carbohydrate metabolic process [GO:0005975]	carbohydrate binding [GO:0030246]; hydrolase activity, hydrolyzing O-glycosyl compounds [GO:0004553]
S-0, M-0	S-1, M-1	Unfed_Fed	mRNA_Om	ci|000109400|proj|deNovo|2	A0A084VDZ0_9DIPT	AGAP006898-PA-like protein	ZHAS_00003267	Anopheles sinensis	164	456	79533	5	11	0.45	0.65
M-0		Unfed	mRNA_Om	ci|000110088|proj|deNovo|2	Q7PTE3_ANOGA	AGAP006901-PA	AgaP_AGAP006901	Anopheles gambiae (African malaria mosquito)	110		91974	3		0.15		regulation of cell-matrix adhesion [GO:0001952]	muscle alpha-actinin binding [GO:0051371]; zinc ion binding [GO:0008270]	actin cytoskeleton [GO:0015629]
M-0		Unfed	mRNA_Om	ci|000110067|proj|deNovo|2	Q7QJ27_ANOGA	AGAP007218-PA	AgaP_AGAP007218	Anopheles gambiae (African malaria mosquito)	42		66477	2		0.1			translation initiation factor activity [GO:0003743]
M-0		Unfed	EST_acari	KFB47700.1	A0A084WBV6_9DIPT	AGAP008315-PA-like protein	ZHAS_00015749	Anopheles sinensis	101		23388	2		0.31
M-0		Unfed	EST_acari	KFB37548.1	A0A084VHV4_9DIPT	AGAP011174-PA-like protein	ZHAS_00004781	Anopheles sinensis	149		34121	3		0.32
	M-1	Fed	mRNA_Om	ci|000146880|proj|deNovo|2	Q7QHU5_ANOGA	AGAP011358-PA (Fragment)	AgaP_AGAP011358	Anopheles gambiae (African malaria mosquito)		102	83425		5		0.26	vesicle docking involved in exocytosis [GO:0006904]
M-0	M-1	Unfed_Fed	mRNA_Om	ci|000105435|proj|deNovo|2	Q7Q069_ANOGA	AGAP012283-PA	AgaP_AGAP012283	Anopheles gambiae (African malaria mosquito)	43	85	106176	2	6	0.06	0.2	cysteinyl-tRNA aminoacylation [GO:0006423]	ATP binding [GO:0005524]; cysteine-tRNA ligase activity [GO:0004817]	cytoplasm [GO:0005737]
M-0	M-1	Unfed_Fed	mRNA_Om	ci|000101836|proj|deNovo|2	B7PS87_IXOSC	AHPC/TSA protein, putative (EC 2.4.1.13)	IscW_ISCW008177	Ixodes scapularis (Black-legged tick) (Deer tick)	73	102	57417	3	4	0.18	0.25		sucrose synthase activity [GO:0016157]	integral component of membrane [GO:0016021]
	M-1	Fed	EST_acari	XP_011314816.1		A-kinase anchor protein 9-like isoform X4		Fopius arisanus		35	25648		2		2.01
M-0		Unfed	mRNA_Om	ci|000119603|proj|deNovo|2	B7QNS4_IXOSC	Aladin/adracalin/aaas, putative	IscW_ISCW015442	Ixodes scapularis (Black-legged tick) (Deer tick)	40		88675	2		0.08		nucleocytoplasmic transport [GO:0006913]		nuclear pore [GO:0005643]
	M-1	Fed	EST_acari	ABU97475.1	A7XZK3_9ACAR	Aldehyde dehydrogenase		Suidasia medanensis (acaro)		125	17409		2		0.43		oxidoreductase activity, acting on the aldehyde or oxo group of donors, NAD or NADP as acceptor [GO:0016620]
M-0		Unfed	EST_acari	XP_003746960.1		aldehyde dehydrogenase, dimeric NADP-preferring-like [Metaseiulus occidentalis]			109		30345	2		0.23
S-0, M-0	S-1	Unfed_Fed	EST_acari	XP_002405253.1	B7PZG8_IXOSC	Aldehyde dehydrogenase, putative (EC 1.2.1.3)	IscW_ISCW020189	Ixodes scapularis (Black-legged tick) (Deer tick)	89	190	30336	3	2	1.23	0.25		aldehyde dehydrogenase (NAD) activity [GO:0004029]
S-0, M-0	S-1, M-1	Unfed_Fed	EST_acari	XP_002415064.1	B7QIQ7_IXOSC	Aldehyde dehydrogenase, putative (EC 1.2.1.36)	IscW_ISCW014613	Ixodes scapularis (Black-legged tick) (Deer tick)	108	134	29807	2	2	1.05	0.44		aldehyde dehydrogenase (NAD) activity [GO:0004029]; retinal dehydrogenase activity [GO:0001758]
S-0		unfed	EST_acari	XP_002412591.1	B7QAL5_IXOSC	Aldehyde dehydrogenase, putative (EC 1.2.1.36) (Fragment)	IscW_ISCW012082	Ixodes scapularis (Black-legged tick) (Deer tick)	254		31354	3		0.83			aldehyde dehydrogenase (NAD) activity [GO:0004029]; retinal dehydrogenase activity [GO:0001758]
	M-1	Fed	mRNA_Om	ci|000117137|proj|deNovo|2	B7QFL6_IXOSC	Aldehyde dehydrogenase, putative (EC 1.2.1.5)	IscW_ISCW012534	Ixodes scapularis (Black-legged tick) (Deer tick)		279	94727		7		0.36		3-chloroallyl aldehyde dehydrogenase activity [GO:0004028]; aldehyde dehydrogenase (NAD) activity [GO:0004029]; aldehyde dehydrogenase [NAD(P)+] activity [GO:0004030]
S-0	S-1	Unfed_Fed	mRNA_Om	ci|000102802|proj|deNovo|2	B7Q2F9_IXOSC	Aldehyde dehydrogenase, putative (EC 1.2.1.8) (Fragment)	IscW_ISCW008939	Ixodes scapularis (Black-legged tick) (Deer tick)	58	29	147252	2	2	0.04	0.05		4-trimethylammoniobutyraldehyde dehydrogenase activity [GO:0047105]; aminobutyraldehyde dehydrogenase activity [GO:0019145]; betaine-aldehyde dehydrogenase activity [GO:0008802]
S-0, M-0	S-1, M-1	Unfed_Fed	EST_acari	XP_002399265.1	B7P0M7_IXOSC	Aldehyde dehydrogenase, putative (EC 1.5.1.12) (Fragment)	IscW_ISCW015982	Ixodes scapularis (Black-legged tick) (Deer tick)	76	71	33001	2	2	0.73	0.9	glutamate biosynthetic process [GO:0006537]; proline biosynthetic process [GO:0006561]	1-pyrroline-5-carboxylate dehydrogenase activity [GO:0003842]; aldehyde dehydrogenase (NAD) activity [GO:0004029]
S-0, M-0	S-1, M-1	Unfed_Fed	mRNA_Om	ci|000101873|proj|deNovo|2	B7PCN1_IXOSC	Aldo-keto reductase, putative (EC 1.1.1.21)	IscW_ISCW002128	Ixodes scapularis (Black-legged tick) (Deer tick)	53	88	62912	3	4	1.43	0.29		alditol:NADP+ 1-oxidoreductase activity [GO:0004032]
S-0	S-1	Unfed_Fed	mRNA_Om	ci|000126773|proj|deNovo|2	B7PD90_IXOSC	Aldose reductase, putative (EC 1.1.1.21)	IscW_ISCW016608	Ixodes scapularis (Black-legged tick) (Deer tick)	326	73	43477	9	7	1.41	0.8		alditol:NADP+ 1-oxidoreductase activity [GO:0004032]
M-0		Unfed	EST_acari	NP_001133448.1	B5X1S3_SALSA	Alkaline phosphatase (EC 3.1.3.1)	PPB	Salmo salar (Atlantic salmon)	61		36609	2		0.19			alkaline phosphatase activity [GO:0004035]	integral component of membrane [GO:0016021]
M-0		Unfed	EST_acari	XP_002405466.1	B7Q8W6_IXOSC	Alkyl hydroperoxide reductase, thiol specific antioxidant, putative (EC 1.11.1.15)	IscW_ISCW010532	Ixodes scapularis (Black-legged tick) (Deer tick)	89		29728	3		0.53		cell redox homeostasis [GO:0045454]	peroxidase activity [GO:0004601]; peroxiredoxin activity [GO:0051920]	cell [GO:0005623]
S-0, M-0	S-1, M-1	Unfed_Fed	EST_acari	AAX37287.1	A1KYZ1_ALEOV	Allergen Ale o 10 (Tropomyosin)		Aleuroglyphus ovatus (Brown legged grain mite)	188	112	25620	7	2	195.82	19.59
S-0, M-0	S-1, M-1	Unfed_Fed	mRNA_Om	ci|000101399|proj|deNovo|2	A6N9U9_ORNPR	Alpha crystallin		Ornithodoros parkeri (Soft tick) (Argasid tick)	261	341	33632	4	5	1.86	1.33
M-0	M-1	Unfed_Fed	NCBI_metazoa	gi|241243543	B7PH43_IXOSC	Alpha tubulin	IscW_ISCW003527	Ixodes scapularis (Black-legged tick) (Deer tick)	84	3082	50668	2	12	0.13	5.67	microtubule-based process [GO:0007017]	GTPase activity [GO:0003924]; GTP binding [GO:0005525]; structural constituent of cytoskeleton [GO:0005200]	cytoplasm [GO:0005737]; microtubule [GO:0005874]
S-0, M-0	S-1, M-1	Unfed_Fed	mRNA_Om	ci|000149503|proj|deNovo|2	B7PGI8_IXOSC	Alpha tubulin, putative	IscW_ISCW004211	Ixodes scapularis (Black-legged tick) (Deer tick)	4058	6396	57195	25	22	17.47	10.26	microtubule-based process [GO:0007017]	GTPase activity [GO:0003924]; GTP binding [GO:0005525]; structural constituent of cytoskeleton [GO:0005200]	cytoplasm [GO:0005737]; microtubule [GO:0005874]
	M-1	Fed	EST_acari	XP_002407970.1	B7Q0L2_IXOSC	Alpha/beta hydrolase, putative	IscW_ISCW010150	Ixodes scapularis (Black-legged tick) (Deer tick)		41	29848		2		0.24		hydrolase activity [GO:0016787]
S-0, M-0	S-1	Unfed_Fed	EST_acari	XP_002408095.1	B7P5Y3_IXOSC	Alpha-1,4 glucan phosphorylase (EC 2.4.1.1)	IscW_ISCW000885	Ixodes scapularis (Black-legged tick) (Deer tick)	65	93	30255	3	3	1.74	0.1	glycogen catabolic process [GO:0005980]	glycogen phosphorylase activity [GO:0008184]; pyridoxal phosphate binding [GO:0030170]	cytoplasm [GO:0005737]
S-0		unfed	NCBI_metazoa	gi|22901939	Q8IT76_ORNMO	Alpha-2-macroglobulin splice variant 1		Ornithodoros moubata (Soft tick) (Argasid tick)	97		166509	3		0.06			endopeptidase inhibitor activity [GO:0004866]	extracellular space [GO:0005615]
S-0, M-0	S-1, M-1	Unfed_Fed	EST_acari	XP_002415333.1	B7QJH6_IXOSC	Alpha-actinin, putative (EC 1.3.1.74) (EC 3.1.3.48)	IscW_ISCW013566	Ixodes scapularis (Black-legged tick) (Deer tick)	581	74	36343	10	5	3.79	1.04		2-alkenal reductase [NAD(P)] activity [GO:0032440]; calcium ion binding [GO:0005509]; protein tyrosine phosphatase activity [GO:0004725]
M-0	M-1	Unfed_Fed	mRNA_Om	ci|000146728|proj|deNovo|2	G0WV55_DERVA	Alpha-catenin		Dermacentor variabilis (American dog tick)	710	542	131680	10	8	0.31	0.25	cell adhesion [GO:0007155]
S-0		Unfed	mRNA_Om	ci|000142609|proj|deNovo|2	B7PDZ5_IXOSC	Alpha-D-galactosidase, putative (EC 3.2.1.49)	IscW_ISCW018185	Ixodes scapularis (Black-legged tick) (Deer tick)	79		52521	2		0.13		carbohydrate metabolic process [GO:0005975]; glycoside catabolic process [GO:0016139]	alpha-galactosidase activity [GO:0004557]; alpha-N-acetylgalactosaminidase activity [GO:0008456]	cytoplasm [GO:0005737]
S-0	S-1	Unfed_Fed	EST_acari	XP_002412933.1	B7QBK7_IXOSC	Alpha-L-fucosidase, putative (EC 3.2.1.51)	IscW_ISCW012070	Ixodes scapularis (Black-legged tick) (Deer tick)	115	158	30597	2	2	0.23	0.33	fucose metabolic process [GO:0006004]	alpha-L-fucosidase activity [GO:0004560]
S-0, M-0	S-1, M-1	Unfed_Fed	mRNA_Om	ci|000115316|proj|deNovo|2	A0A067R124_ZOONE	Alpha-mannosidase (EC 3.2.1.-)	L798_14399	Zootermopsis nevadensis (Dampwood termite)	68	91	149821	3	6	1.25	0.14	mannose metabolic process [GO:0006013]	alpha-mannosidase activity [GO:0004559]; carbohydrate binding [GO:0030246]; zinc ion binding [GO:0008270]
S-0, M-0	M-1	Unfed_Fed	mRNA_Om	ci|000114569|proj|deNovo|2	B7PAX0_IXOSC	Alpha-parvin, putative	IscW_ISCW002088	Ixodes scapularis (Black-legged tick) (Deer tick)	208	147	55077	11	5	1.13	0.42	actin cytoskeleton reorganization [GO:0031532]; cell adhesion [GO:0007155]
	S-1	Fed	EST_acari	ACL68346.1	B8YDT8_TETCI	Alpha-tubulin (Fragment)		Tetranychus cinnabarinus (Carmine spider mite)		1152	40819		11		2.21	microtubule-based process [GO:0007017]	GTPase activity [GO:0003924]; GTP binding [GO:0005525]; structural constituent of cytoskeleton [GO:0005200]	microtubule [GO:0005874]
	M-1	Fed	EST_acari	DAA34416.1	F0J9C5_AMBVA	Alternative splicing factor ASF/SF2 (Fragment)		Amblyomma variegatum (Tropical bont tick)		52	34018		2		0.2		nucleic acid binding [GO:0003676]; nucleotide binding [GO:0000166]
	M-1	Fed	EST_acari	XP_002403075.1	B7PYH0_IXOSC	Alternative splicing factor SRp55/B52/SRp75, putative	IscW_ISCW010321	Ixodes scapularis (Black-legged tick) (Deer tick)		294	29119		3		0.38		nucleic acid binding [GO:0003676]; nucleotide binding [GO:0000166]
S-0, M-0	S-1, M-1	Unfed_Fed	mRNA_Om	ci|000099924|proj|deNovo|2	F0J8L5_AMBVA	Amidase (Fragment)		Amblyomma variegatum (Tropical bont tick)	2310	2080	96483	33	27	5.9	2.68		carbon-nitrogen ligase activity, with glutamine as amido-N-donor [GO:0016884]	integral component of membrane [GO:0016021]
S-0, M-0	S-1	Unfed_Fed	mRNA_Om	ci|000113040|proj|deNovo|2	B7P592_IXOSC	Amidophosphoribosyltransferase (ATase) (EC 2.4.2.14) (Glutamine phosphoribosylpyrophosphate amidotransferase)	IscW_ISCW015613	Ixodes scapularis (Black-legged tick) (Deer tick)	74	87	67545	3	3	2.27	0.75	'de novo' IMP biosynthetic process [GO:0006189]; nucleoside metabolic process [GO:0009116]; purine nucleobase biosynthetic process [GO:0009113]	amidophosphoribosyltransferase activity [GO:0004044]; iron-sulfur cluster binding [GO:0051536]; metal ion binding [GO:0046872]
S-0, M-0	M-1	Unfed_Fed	NCBI_metazoa	gi|241623033	B7PV68_IXOSC	Aminoimidazole-4-carboxamide ribonucleotidetransformylase/IMP cyclohydrolase, putative (EC 2.1.2.3) (Fragment)	IscW_ISCW007783	Ixodes scapularis (Black-legged tick) (Deer tick)	187	423	64366	5	8	2.2	0.82	purine nucleotide biosynthetic process [GO:0006164]	IMP cyclohydrolase activity [GO:0003937]; phosphoribosylaminoimidazolecarboxamide formyltransferase activity [GO:0004643]
S-0, M-0	S-1, M-1	Unfed_Fed	mRNA_Om	ci|000000774|proj|deNovo|2	B7P6X5_IXOSC	Aminomethyltransferase (EC 2.1.2.10) (Fragment)	IscW_ISCW001092	Ixodes scapularis (Black-legged tick) (Deer tick)	179	231	150645	6	5	2.42	0.12	glycine catabolic process [GO:0006546]	aminomethyltransferase activity [GO:0004047]; transaminase activity [GO:0008483]
M-0		Unfed	EST_acari	NP_001268818.1	I3VR81_BOMMO	Aminopeptidase N-10		Bombyx mori (Silk moth)	72		23352	2		0.31			aminopeptidase activity [GO:0004177]; metallopeptidase activity [GO:0008237]; zinc ion binding [GO:0008270]
S-0		unfed	EST_acari	XP_006618623.1		AMP deaminase 2-like isoform X8 [Apis dorsata]		Apis dorsata	101		34079	3		0.45
S-0		unfed	NCBI_metazoa	gi|241264284	B7PIP9_IXOSC	Ankyrin 2,3/unc44, putative (EC 3.1.1.4)	IscW_ISCW018406	Ixodes scapularis (Black-legged tick) (Deer tick)	98		244260	3		0.59		signal transduction [GO:0007165]	phospholipase A2 activity [GO:0004623]
S-0, M-0	M-1	Unfed_Fed	EST_acari	EFN78084.1	E2C1X2_HARSA	Ankyrin-2	EAI_14680	Harpegnathos saltator (Jerdon's jumping ant)	432	225	26317	4	2	1.82	0.43	lipid transport [GO:0006869]; lipoprotein metabolic process [GO:0042157]; signal transduction [GO:0007165]	lipid binding [GO:0008289]	extracellular region [GO:0005576]
S-0, M-0	S-1, M-1	Unfed_Fed	mRNA_Om	ci|000149698|proj|deNovo|2	G3MPT6_9ACAR	Annexin		Amblyomma maculatum (Gulf Coast tick)	3919	3577	115247	21	23	2.72	1.74		calcium-dependent phospholipid binding [GO:0005544]; calcium ion binding [GO:0005509]
M-0	M-1	Unfed_Fed	EST_acari	XP_002413228.1	B7QCG4_IXOSC	Annexin (Fragment)	IscW_ISCW022221	Ixodes scapularis (Black-legged tick) (Deer tick)	502	274	22585	5	5	3.6	3		calcium-dependent phospholipid binding [GO:0005544]; calcium ion binding [GO:0005509]
	M-1	Fed	NCBI_metazoa	gi|241999610	B7PL00_IXOSC	Antiviral helicase Slh1, putative	IscW_ISCW018611	Ixodes scapularis (Black-legged tick) (Deer tick)		150	245989		6		0.1		ATP binding [GO:0005524]; helicase activity [GO:0004386]; nucleic acid binding [GO:0003676]
S-0, M-0	S-1, M-1	Unfed_Fed	mRNA_Om	ci|000148016|proj|deNovo|2	B7Q6V9_IXOSC	AP complex subunit beta	IscW_ISCW011108	Ixodes scapularis (Black-legged tick) (Deer tick)	653	848	122411	9	10	0.48	0.45	intracellular protein transport [GO:0006886]; vesicle-mediated transport [GO:0016192]	protein transporter activity [GO:0008565]	clathrin adaptor complex [GO:0030131]
M-0		Unfed	EST_acari	KFM70823.1	A0A087U0D4_9ARAC	AP-1 complex subunit beta-1 (Fragment)	X975_22063	Stegodyphus mimosarum	507		29638	4		0.7		intracellular protein transport [GO:0006886]; vesicle-mediated transport [GO:0016192]	protein transporter activity [GO:0008565]	membrane coat [GO:0030117]
S-0, M-0		Unfed	EST_acari	KFM64918.1	A0A087TIH9_9ARAC	AP-1 complex subunit sigma-2 (Fragment)	X975_26117	Stegodyphus mimosarum	40		31143	2		0.44		intracellular protein transport [GO:0006886]; vesicle-mediated transport [GO:0016192]	protein transporter activity [GO:0008565]	membrane coat [GO:0030117]
	M-1	Fed	mRNA_Om	ci|000147870|proj|deNovo|2	B7PEY0_IXOSC	AP-2 complex subunit alpha-1, putative	IscW_ISCW018035	Ixodes scapularis (Black-legged tick) (Deer tick)		222	149618		14		0.38	intracellular protein transport [GO:0006886]; vesicle-mediated transport [GO:0016192]	protein transporter activity [GO:0008565]	clathrin adaptor complex [GO:0030131]
M-0		Unfed	EST_acari	KFM77968.1	A0A087UKS9_9ARAC	AP-2 complex subunit alpha-2 (Fragment)	X975_21313	Stegodyphus mimosarum	80		27526	2		0.26		intracellular protein transport [GO:0006886]; vesicle-mediated transport [GO:0016192]	protein transporter activity [GO:0008565]	clathrin adaptor complex [GO:0030131]
S-0	S-1	Unfed_Fed	mRNA_Om	ci|000121629|proj|deNovo|2	B7Q902_IXOSC	Arginase, putative (EC 3.5.3.1)	IscW_ISCW021734	Ixodes scapularis (Black-legged tick) (Deer tick)	1165	637	64969	16	13	2.61	1.31		arginase activity [GO:0004053]; metal ion binding [GO:0046872]
S-0	S-1	Unfed_Fed	EST_acari	Q95V58.1	KARG_ARTSF	Arginine kinase; Short=AK		Artemia franciscana (camaron)	596	435	24461	10	8	6.79	3.66		arginine kinase activity [GO:0004054]; ATP binding [GO:0005524]
M-0		Unfed	EST_acari	BAF62631.1	A5HUI6_CYPFU	Arginine kinase-like protein		Cyphononyx fulvognathus (Spider wasp) (Cyphononyx dorsalis)	42		24461	2		0.29			ATP binding [GO:0005524]; kinase activity [GO:0016301]
M-0	M-1	Unfed_Fed	mRNA_Om	ci|000103968|proj|deNovo|2	B7P8Y4_IXOSC	Arginyl-tRNA synthetase, putative (EC 6.1.1.19)	IscW_ISCW016786	Ixodes scapularis (Black-legged tick) (Deer tick)	48	257	84019	4	8	0.17	0.34	arginyl-tRNA aminoacylation [GO:0006420]	arginine-tRNA ligase activity [GO:0004814]; ATP binding [GO:0005524]	cytoplasm [GO:0005737]
	M-1	Fed	EST_acari	XP_002414424.1	B7QGW7_IXOSC	Armadillo, putative (Fragment)	IscW_ISCW023688	Ixodes scapularis (Black-legged tick) (Deer tick)		36	33539		2		0.21	adherens junction assembly [GO:0034333]	alpha-catenin binding [GO:0045294]; cadherin binding [GO:0045296]; protein phosphatase binding [GO:0019903]; signal transducer activity [GO:0004871]	catenin complex [GO:0016342]; cytoplasm [GO:0005737]; nucleus [GO:0005634]
	M-1	Fed	EST_acari	XP_002402073.1	B7PS86_IXOSC	Arsenical pump-driving ATPase (EC 3.6.-.-) (Fragment)	IscW_ISCW008176	Ixodes scapularis (Black-legged tick) (Deer tick)		30	32898		2		0.21	transport [GO:0006810]	ATPase activity [GO:0016887]; ATP binding [GO:0005524]	endoplasmic reticulum [GO:0005783]
S-0, M-0	S-1	Unfed_Fed	mRNA_Om	ci|000146140|proj|deNovo|2	A0A087UAJ9_9ARAC	Aspartate aminotransferase (EC 2.6.1.1) (Fragment)	X975_02237	Stegodyphus mimosarum	72	303	71886	4	11	1.24	0.87	biosynthetic process [GO:0009058]; cellular amino acid metabolic process [GO:0006520]	L-aspartate:2-oxoglutarate aminotransferase activity [GO:0004069]; L-phenylalanine:2-oxoglutarate aminotransferase activity [GO:0080130]; pyridoxal phosphate binding [GO:0030170]
	M-1	Fed	EST_acari	XP_002402323.1	B7PSE1_IXOSC	Aspartate/glutamate carrier protein, putative	IscW_ISCW007479	Ixodes scapularis (Black-legged tick) (Deer tick)		179	30915		3		0.5	translation [GO:0006412]; transmembrane transport [GO:0055085]	calcium ion binding [GO:0005509]; structural constituent of ribosome [GO:0003735]	integral component of membrane [GO:0016021]
M-0	S-1	Unfed_Fed	EST_acari	XP_002406708.1	B7PJ08_IXOSC	Aspartic protease, putative (EC 3.4.23.5)	IscW_ISCW003823	Ixodes scapularis (Black-legged tick) (Deer tick)	254	250	27195	2	2	0.59	0.52	protein catabolic process [GO:0030163]; proteolysis [GO:0006508]	aspartic-type endopeptidase activity [GO:0004190]	extracellular space [GO:0005615]; lysosome [GO:0005764]
	M-1	Fed	mRNA_Om	ci|000120676|proj|deNovo|2	Q8MZ76_DROME	AT28104p	BG:DS06874.3 CG4701	Drosophila melanogaster (Fruit fly)		94	120045		5		0.18		ATPase activity [GO:0016887]; ATP binding [GO:0005524]	mitochondrial outer membrane [GO:0005741]
	M-1	Fed	EST_acari	XP_005181053.1	T1PF56_MUSDO	ATP synthase alpha/beta family protein		Musca domestica (House fly)		215	30657		3		0.67	ATP hydrolysis coupled proton transport [GO:0015991]; ATP metabolic process [GO:0046034]	ATP binding [GO:0005524]; hydrolase activity, acting on acid anhydrides, catalyzing transmembrane movement of substances [GO:0016820]	proton-transporting V-type ATPase, V1 domain [GO:0033180]
S-0, M-0	S-1, M-1	Unfed_Fed	mRNA_Om	ci|000113961|proj|deNovo|2	B7QAW9_IXOSC	ATP synthase B chain, putative (EC 3.6.3.14)	IscW_ISCW012060	Ixodes scapularis (Black-legged tick) (Deer tick)	2304	2857	37022	23	21	32.59	20.77	ATP synthesis coupled proton transport [GO:0015986]	hydrogen ion transmembrane transporter activity [GO:0015078]; hydrolase activity [GO:0016787]	mitochondrial proton-transporting ATP synthase complex, coupling factor F(o) [GO:0000276]
S-0, M-0	M-1	Unfed_Fed	EST_acari	ABR23442.1	A6N9V9_ORNPR	ATP synthase D chain		Ornithodoros parkeri (Soft tick) (Argasid tick)	104	185	25356	2	2	0.73	0.69	ATP synthesis coupled proton transport [GO:0015986]	hydrogen ion transmembrane transporter activity [GO:0015078]	mitochondrial proton-transporting ATP synthase complex, coupling factor F(o) [GO:0000276]
S-0, M-0	S-1, M-1	Unfed_Fed	EST_acari	XP_002415504.1	B7QJZ7_IXOSC	ATP synthase gamma subunit, putative (EC 3.6.3.14) (Fragment)	IscW_ISCW023477	Ixodes scapularis (Black-legged tick) (Deer tick)	703	1029	22548	7	8	4.96	6.92	ATP synthesis coupled proton transport [GO:0015986]	proton-transporting ATPase activity, rotational mechanism [GO:0046961]; proton-transporting ATP synthase activity, rotational mechanism [GO:0046933]	proton-transporting ATP synthase complex, catalytic core F(1) [GO:0045261]
S-0, M-0	S-1, M-1	Unfed_Fed	EST_acari	XP_002413266.1	B7QCK2_IXOSC	ATP synthase subunit alpha	IscW_ISCW011988	Ixodes scapularis (Black-legged tick) (Deer tick)	3650	387	29067	13	10	19.76	1.28	ATP hydrolysis coupled proton transport [GO:0015991]; ATP synthesis coupled proton transport [GO:0015986]	ATP binding [GO:0005524]; proton-transporting ATPase activity, rotational mechanism [GO:0046961]; proton-transporting ATP synthase activity, rotational mechanism [GO:0046933]	proton-transporting ATP synthase complex, catalytic core F(1) [GO:0045261]
S-0, M-0	S-1, M-1	Unfed_Fed	EST_acari	XP_002413810.1	B7QE46_IXOSC	ATP synthase subunit beta (EC 3.6.3.14)	IscW_ISCW012509	Ixodes scapularis (Black-legged tick) (Deer tick)	5302	6763	31134	17	17	164.72	85.78	ATP hydrolysis coupled proton transport [GO:0015991]; ATP synthesis coupled proton transport [GO:0015986]	ATP binding [GO:0005524]; proton-transporting ATP synthase activity, rotational mechanism [GO:0046933]	proton-transporting ATP synthase complex, catalytic core F(1) [GO:0045261]
M-0	M-1	Unfed_Fed	mRNA_Om	ci|000113812|proj|deNovo|2	Q09JF4_ARGMO	ATP synthase-coupling factor 6, mitochondrial (ATPase subunit F6)		Argas monolakensis (Mono lake bird tick)	121	71	26995	3	3	0.42	0.41	ATP synthesis coupled proton transport [GO:0015986]	hydrogen ion transmembrane transporter activity [GO:0015078]	mitochondrial proton-transporting ATP synthase complex, coupling factor F(o) [GO:0000276]
M-0		Unfed	EST_acari	XP_002410299.1	B7Q203_IXOSC	ATPase, putative (EC 3.6.4.3)	IscW_ISCW009180	Ixodes scapularis (Black-legged tick) (Deer tick)	167		32556	6		0.97			ATP binding [GO:0005524]; metalloendopeptidase activity [GO:0004222]; microtubule-severing ATPase activity [GO:0008568]
	M-1	Fed	EST_acari	KFM79460.1	A0A087UQ21_9ARAC	ATP-binding cassette sub-family E member 1 (Fragment)	X975_02354	Stegodyphus mimosarum		233	25571		3		0.45		ATPase activity [GO:0016887]; ATP binding [GO:0005524]
	S-1	Fed	NCBI_metazoa	gi|675382493	A0A087UDF1_9ARAC	ATP-citrate synthase (Fragment)	X975_06745	Stegodyphus mimosarum		45	121458		2		0.05	acetyl-CoA biosynthetic process [GO:0006085]; citrate metabolic process [GO:0006101]	ATP binding [GO:0005524]; ATP citrate synthase activity [GO:0003878]; cofactor binding [GO:0048037]
S-0	M-1	Unfed_Fed	EST_acari	XP_002411231.1	B7Q3D3_IXOSC	ATP-citrate synthase, putative (EC 2.3.3.8)	IscW_ISCW009919	Ixodes scapularis (Black-legged tick) (Deer tick)	31	126	29008	2	4	0.24	0.27	acetyl-CoA biosynthetic process [GO:0006085]; fatty acid biosynthetic process [GO:0006633]	ATP citrate synthase activity [GO:0003878]	citrate lyase complex [GO:0009346]; cytosol [GO:0005829]
S-0, M-0	S-1, M-1	Unfed_Fed	mRNA_Om	ci|000148424|proj|deNovo|2	E2A3H9_CAMFO	ATP-dependent 6-phosphofructokinase (ATP-PFK) (Phosphofructokinase) (EC 2.7.1.11) (Phosphohexokinase)	EAG_13995	Camponotus floridanus (Florida carpenter ant)	158	46	138888	8	3	1.07	0.07	fructose 6-phosphate metabolic process [GO:0006002]	6-phosphofructokinase activity [GO:0003872]; ATP binding [GO:0005524]; metal ion binding [GO:0046872]	cytoplasm [GO:0005737]
	M-1	Fed	EST_acari	KDR19236.1	A0A067R7D1_ZOONE	ATP-dependent metalloprotease YME1L1	L798_06291	Zootermopsis nevadensis (Dampwood termite)		43	18754		2		0.39		ATP binding [GO:0005524]; metalloendopeptidase activity [GO:0004222]	integral component of membrane [GO:0016021]
	M-1	Fed	EST_acari	ACO10850.1	C1BP97_CALRO	ATP-dependent RNA helicase DDX39	DDX39	Caligus rogercresseyi (Sea louse)		589	34000		4		0.59		ATP binding [GO:0005524]; helicase activity [GO:0004386]; nucleic acid binding [GO:0003676]
M-0	M-1	Unfed_Fed	EST_acari	XP_002401339.1	B7P215_IXOSC	ATP-dependent RNA helicase pitchoune, putative (Fragment)	IscW_ISCW016276	Ixodes scapularis (Black-legged tick) (Deer tick)	54	85	26915	2	2	0.26	0.41	RNA secondary structure unwinding [GO:0010501]	ATP binding [GO:0005524]; ATP-dependent RNA helicase activity [GO:0004004]; RNA binding [GO:0003723]
	M-1	Fed	mRNA_Om	ci|000112728|proj|deNovo|2	B7PKN0_IXOSC	ATP-dependent RNA helicase, putative	IscW_ISCW018548	Ixodes scapularis (Black-legged tick) (Deer tick)		39	146341		2		0.05	RNA processing [GO:0006396]	ATP-dependent RNA helicase activity [GO:0004004]; poly(A) RNA binding [GO:0044822]	nucleus [GO:0005634]; P granule [GO:0043186]
M-0	M-1	Unfed_Fed	EST_acari	KFM62663.1	A0A087TC24_9ARAC	ATP-dependent zinc metalloprotease YME1-like protein (Fragment)	X975_23063	Stegodyphus mimosarum	67	35	28930	2	2	0.24	0.27		ATP binding [GO:0005524]; metalloendopeptidase activity [GO:0004222]	membrane [GO:0016020]
S-0	S-1	Unfed_Fed	mRNA_Om	ci|000149086|proj|deNovo|2	B7PNN7_IXOSC	Attractin and platelet-activating factor acetylhydrolase, putative	IscW_ISCW006386	Ixodes scapularis (Black-legged tick) (Deer tick)	207	114	65424	5	2	0.34	0.16		hydrolase activity [GO:0016787]
	M-1	Fed	mRNA_Om	ci|000119353|proj|deNovo|2	Q26229_RHIAP	Autoantigen		Rhipicephalus appendiculatus (Brown ear tick)		114	46832		2		0.15			proteasome activator complex [GO:0008537]
	S-1	Fed	NCBI_metazoa	gi|113204650	Q0GBZ1_PACLE	Beta actin		Pacifastacus leniusculus (Signal crayfish)		287	42239		8		0.83		ATP binding [GO:0005524]
M-0	S-1, M-1	Unfed_Fed	NCBI_metazoa	gi|241151391	B7PA92_IXOSC	Beta tubulin	IscW_ISCW017133	Ixodes scapularis (Black-legged tick) (Deer tick)	95	451	50369	8	16	0.66	3.43	microtubule-based process [GO:0007017]	GTPase activity [GO:0003924]; GTP binding [GO:0005525]; structural constituent of cytoskeleton [GO:0005200]	cytoplasm [GO:0005737]; microtubule [GO:0005874]
	S-1	Fed	EST_acari	AAQ86830.1	Q6WCQ8_IXOSC	Beta-adaptin (Fragment)		Ixodes scapularis (Black-legged tick) (Deer tick)		66	19756		2		0.37	intracellular protein transport [GO:0006886]; vesicle-mediated transport [GO:0016192]		clathrin adaptor complex [GO:0030131]
S-0		Unfed	mRNA_Om	ci|000124940|proj|deNovo|2	E2ASV7_CAMFO	Beta-arrestin-1	EAG_01897	Camponotus floridanus (Florida carpenter ant)	40		98913	2		0.07		signal transduction [GO:0007165]
M-0	M-1	Unfed_Fed	mRNA_Om	ci|000143615|proj|deNovo|2	B7SFY0_9CRUS	Beta-catenin		Parhyale hawaiensis	163	41	100551	9	2	0.33	0.07	adherens junction assembly [GO:0034333]	signal transducer activity [GO:0004871]
	M-1	Fed	EST_acari	KFM76702.1	A0A087UH63_9ARAC	Beta-catenin-like protein 1 (Fragment)	X975_08465	Stegodyphus mimosarum		62	31069		2		0.23
S-0, M-0	S-1, M-1	Unfed_Fed	mRNA_Om	ci|000108861|proj|deNovo|2	B7PW84_IXOSC	Beta-galactosidase (EC 3.2.1.23)	IscW_ISCW019676	Ixodes scapularis (Black-legged tick) (Deer tick)	2743	4081	84172	24	25	5.58	5.51	carbohydrate metabolic process [GO:0005975]	beta-galactosidase activity [GO:0004565]	vacuole [GO:0005773]
	S-1	Fed	mRNA_Om	ci|000001387|proj|deNovo|2	B7PE53_IXOSC	Beta-hexosaminidase (EC 3.2.1.52)	IscW_ISCW004208	Ixodes scapularis (Black-legged tick) (Deer tick)		50	68601		2		0.1	carbohydrate metabolic process [GO:0005975]	beta-N-acetylhexosaminidase activity [GO:0004563]
S-0	S-1	Unfed_Fed	mRNA_Om	ci|000111475|proj|deNovo|2	A0A087TZD0_9ARAC	Beta-hexosaminidase subunit alpha (Fragment)	X975_21849	Stegodyphus mimosarum	320	261	73011	13	10	0.85	0.69	carbohydrate metabolic process [GO:0005975]	beta-N-acetylhexosaminidase activity [GO:0004563]
S-0, M-0	S-1, M-1	Unfed_Fed	EST_acari	KFM67443.1	A0A087TQQ4_9ARAC	Betaine--homocysteine S-methyltransferase 1 (Fragment)	X975_00773	Stegodyphus mimosarum	308	580	32810	3	3	0.74	1.74	methionine biosynthetic process [GO:0009086]	betaine-homocysteine S-methyltransferase activity [GO:0047150]; zinc ion binding [GO:0008270]	cytoplasm [GO:0005737]
S-0	S-1	Unfed_Fed	mRNA_Om	ci|000111895|proj|deNovo|2	B7PL94_IXOSC	Beta-mannosidase, putative (EC 3.2.1.25)	IscW_ISCW005511	Ixodes scapularis (Black-legged tick) (Deer tick)	127	68	108609	4	3	0.13	0.09	carbohydrate metabolic process [GO:0005975]	beta-mannosidase activity [GO:0004567]	intracellular membrane-bounded organelle [GO:0043231]
S-0, M-0	S-1	Unfed_Fed	EST_acari	DAA34425.1	F0J9E3_AMBVA	Beta-spectrin (Fragment)		Amblyomma variegatum (Tropical bont tick)	370	341	20327	4	3	3.55	0.85
S-0, M-0	S-1, M-1	Unfed_Fed	mRNA_Om	ci|000001337|proj|deNovo|2	B7Q5H6_IXOSC	Beta-ureidopropionase, putative (EC 3.5.1.6)	IscW_ISCW011368	Ixodes scapularis (Black-legged tick) (Deer tick)	143	71	71185	6	3	0.57	0.15	nitrogen compound metabolic process [GO:0006807]	beta-ureidopropionase activity [GO:0003837]
	M-1	Fed	EST_acari	XP_002422733.1	E0V9D9_PEDHC	Bifunctional purine biosynthesis protein, putative (EC 2.1.2.3) (EC 3.5.4.10)	Phum_PHUM009650	Pediculus humanus subsp. corporis (Body louse)		2714	23962		9		9.5	purine nucleotide biosynthetic process [GO:0006164]	IMP cyclohydrolase activity [GO:0003937]; phosphoribosylaminoimidazolecarboxamide formyltransferase activity [GO:0004643]
M-0	S-1	Unfed_Fed	EST_acari	AII97949.1	A0A076L2T4_NEPPI	BLTX590		Nephila pilipes (Giant wood spider) (Nephila maculata)	48	50	32348	2	2	0.22	0.2	actin filament depolymerization [GO:0030042]		actin cytoskeleton [GO:0015629]
S-0, M-0	M-1	Unfed_Fed	mRNA_Om	ci|000113454|proj|deNovo|2	B7QLH7_IXOSC	Box H/ACA snoRNP, putative	IscW_ISCW014869	Ixodes scapularis (Black-legged tick) (Deer tick)	42	90	26484	2	4	0.54	0.81	cleavage involved in rRNA processing [GO:0000469]; maturation of LSU-rRNA [GO:0000470]; rRNA pseudouridine synthesis [GO:0031118]; snRNA pseudouridine synthesis [GO:0031120]; translation [GO:0006412]	box H/ACA snoRNA binding [GO:0034513]	box H/ACA snoRNP complex [GO:0031429]
S-0	S-1	Unfed_Fed	EST_acari	ACB70321.1	B2D280_ORNCO	BTSP		Ornithodoros coriaceus (Soft tick) (Argasid tick)	81	77	15689	2	2	0.48	0.48
	M-1	Fed	EST_acari	AAB51350.1	Q27438_AMBAM	C subunit of V-ATPase (EC 3.6.1.35) (Fragment)		Amblyomma americanum (Lone star tick)		43	32103		2		0.22	ATP hydrolysis coupled proton transport [GO:0015991]	hydrogen ion transmembrane transporter activity [GO:0015078]; hydrolase activity [GO:0016787]	proton-transporting V-type ATPase, V1 domain [GO:0033180]
S-0	S-1	Unfed_Fed	EST_acari	XP_002399341.1	B7P0R2_IXOSC	C. elegans sem-5, putative	IscW_ISCW016244	Ixodes scapularis (Black-legged tick) (Deer tick)	120	35	32940	3	2	0.33	0.2
S-0, M-0	S-1, M-1	Unfed_Fed	EST_acari	KFM78279.1	A0A087ULP0_9ARAC	C-1-tetrahydrofolate synthase, cytoplasmic (Fragment)	X975_10306	Stegodyphus mimosarum	124	146	31001	2	2	3.45	1.94	folic acid-containing compound biosynthetic process [GO:0009396]	methylenetetrahydrofolate dehydrogenase (NADP+) activity [GO:0004488]
M-0	M-1	Unfed_Fed	mRNA_Om	ci|000106883|proj|deNovo|2	B7PAB8_IXOSC	Calcineurin B, putative (EC 1.6.3.1)	IscW_ISCW017170	Ixodes scapularis (Black-legged tick) (Deer tick)	96	49	77977	4	2	0.18	0.09		calcium ion binding [GO:0005509]; NAD(P)H oxidase activity [GO:0016174]
M-0		Unfed	EST_acari	KFM79483.1	A0A087UQ44_9ARAC	Calcium-binding mitochondrial carrier protein Aralar1 (Fragment)	X975_15769	Stegodyphus mimosarum	150		30915	4		0.66		transmembrane transport [GO:0055085]	calcium ion binding [GO:0005509]	integral component of membrane [GO:0016021]
S-0	S-1	Unfed_Fed	mRNA_Om	ci|000121411|proj|deNovo|2	B7PYU7_IXOSC	Calcium-binding protein, putative (Fragment)	IscW_ISCW010163	Ixodes scapularis (Black-legged tick) (Deer tick)	150	128	50826	8	8	0.76	0.65	L-ascorbic acid biosynthetic process [GO:0019853]	calcium ion binding [GO:0005509]; enzyme regulator activity [GO:0030234]; gluconolactonase activity [GO:0004341]	extracellular region [GO:0005576]
S-0, M-0	M-1	Unfed_Fed	EST_acari	XP_002405704.1	B7Q9C2_IXOSC	Calcium-transporting ATPase (EC 3.6.3.8)	IscW_ISCW010968	Ixodes scapularis (Black-legged tick) (Deer tick)	148	87	23038	2	2	0.36	0.31	regulation of cytosolic calcium ion concentration [GO:0051480]	ATP binding [GO:0005524]; calcium-transporting ATPase activity [GO:0005388]; metal ion binding [GO:0046872]; PDZ domain binding [GO:0030165]	integral component of plasma membrane [GO:0005887]; intracellular membrane-bounded organelle [GO:0043231]
M-0		Unfed	EST_acari	KFM58607.1	A0A087T0G8_9ARAC	Calcium-transporting ATPase sarcoplasmic/endoplasmic reticulum type (Fragment)	X975_17486	Stegodyphus mimosarum	228		28708	3		0.73			ATP binding [GO:0005524]; calcium-transporting ATPase activity [GO:0005388]; metal ion binding [GO:0046872]	integral component of membrane [GO:0016021]; sarcoplasmic reticulum membrane [GO:0033017]
M-0	M-1	Unfed_Fed	EST_acari	XP_002401232.1	B7PGQ2_IXOSC	Calnexin, putative	IscW_ISCW003709	Ixodes scapularis (Black-legged tick) (Deer tick)	87	117	30909	3	5	0.51	0.67	protein folding [GO:0006457]	calcium ion binding [GO:0005509]	endoplasmic reticulum [GO:0005783]; integral component of membrane [GO:0016021]
	S-1, M-1	Fed	EST_acari	KFM78643.1	A0A087UMQ4_9ARAC	Calponin (Fragment)	X975_11314	Stegodyphus mimosarum		529	23085		8		2.69	actomyosin structure organization [GO:0031032]
S-0	S-1	Unfed_Fed	mRNA_Om	ci|000142703|proj|deNovo|2	B7PBC4_IXOSC	Calumenin, putative (EC 1.3.1.74)	IscW_ISCW002354	Ixodes scapularis (Black-legged tick) (Deer tick)	172	133	72078	6	5	0.31	0.25		2-alkenal reductase [NAD(P)] activity [GO:0032440]; calcium ion binding [GO:0005509]
M-0		Unfed	EST_acari	AAD16003.1	O97115_AMBAM	CAMP-dependent protein kinase catalytic subunit isoform 2	APK-C2	Amblyomma americanum (Lone star tick)	74		27321	3		0.41			ATP binding [GO:0005524]; protein serine/threonine kinase activity [GO:0004674]
S-0, M-0	S-1, M-1	Unfed_Fed	mRNA_Om	ci|000113400|proj|deNovo|2	O97116_AMBAM	CAMP-dependent protein kinase catalytic subunit isoform 3	APK-C3	Amblyomma americanum (Lone star tick)	218	249	86902	6	3	0.42	0.12		ATP binding [GO:0005524]; protein serine/threonine kinase activity [GO:0004674]
S-0, M-0	M-1	Unfed_Fed	mRNA_Om	ci|000146172|proj|deNovo|2	B7P8F8_IXOSC	cAMP-dependent protein kinase type I-beta regulatory subunit, putative (EC 2.7.10.2) (Fragment)	IscW_ISCW002971	Ixodes scapularis (Black-legged tick) (Deer tick)	42	101	70816	2	4	0.29	0.26		cAMP binding [GO:0030552]; cAMP-dependent protein kinase regulator activity [GO:0008603]; non-membrane spanning protein tyrosine kinase activity [GO:0004715]	cAMP-dependent protein kinase complex [GO:0005952]
S-0, M-0	M-1	Unfed_Fed	mRNA_Om	ci|000105557|proj|deNovo|2	F0J8Z9_AMBVA	cAMP-dependent protein kinase type II regulatory subunit (Fragment)		Amblyomma variegatum (Tropical bont tick)	185	247	46529	2	2	0.53	0.22		kinase activity [GO:0016301]
	M-1	Fed	mRNA_Om	ci|000115255|proj|deNovo|2	B7QBH4_IXOSC	cAMP-dependent protein kinase type II regulatory subunit, putative (EC 2.7.10.2)	IscW_ISCW013063	Ixodes scapularis (Black-legged tick) (Deer tick)		99	146600		2		0.05		cAMP binding [GO:0030552]; cAMP-dependent protein kinase regulator activity [GO:0008603]; non-membrane spanning protein tyrosine kinase activity [GO:0004715]	cAMP-dependent protein kinase complex [GO:0005952]
M-0		Unfed	mRNA_Om	ci|000148017|proj|deNovo|2	B7PXU8_IXOSC	CAP-Gly domain-containing linker protein, putative (EC 3.1.3.48)	IscW_ISCW009233	Ixodes scapularis (Black-legged tick) (Deer tick)	58		146039	2		0.05			protein tyrosine phosphatase activity [GO:0004725]
M-0		Unfed	mRNA_Om	ci|000001305|proj|deNovo|2	B7QEN3_IXOSC	Carbonic anhydrase, putative (EC 4.2.1.1) (Fragment)	IscW_ISCW013450	Ixodes scapularis (Black-legged tick) (Deer tick)	454		139345	7		0.42			carbonate dehydratase activity [GO:0004089]
S-0		Unfed	mRNA_Om	ci|000107563|proj|deNovo|2	B7Q2J6_IXOSC	Carbon-nitrogen hydrolase, putative (EC 3.5.1.49) (EC 3.6.1.29)	IscW_ISCW008797	Ixodes scapularis (Black-legged tick) (Deer tick)	209		55820	7		0.67		nitrogen compound metabolic process [GO:0006807]	bis(5'-adenosyl)-triphosphatase activity [GO:0047710]; formamidase activity [GO:0004328]
S-0		Unfed	mRNA_Om	ci|000148948|proj|deNovo|2	B7PHC3_IXOSC	Carbon-nitrogen hydrolase, putative (EC 3.5.1.92)	IscW_ISCW004822	Ixodes scapularis (Black-legged tick) (Deer tick)	163		65030	6		0.56		nitrogen compound metabolic process [GO:0006807]	hydrolase activity, acting on carbon-nitrogen (but not peptide) bonds [GO:0016810]; pantetheine hydrolase activity [GO:0017159]
S-0, M-0	M-1	Unfed_Fed	mRNA_Om	ci|000149306|proj|deNovo|2	B7QHH0_IXOSC	Carboxylic ester hydrolase (EC 3.1.1.-)	IscW_ISCW022961	Ixodes scapularis (Black-legged tick) (Deer tick)	52	108	96449	2	4	0.28	0.14		cholinesterase activity [GO:0004104]	extracellular space [GO:0005615]
S-0, M-0	S-1	Unfed_Fed	mRNA_Om	ci|000111348|proj|deNovo|2	B7QLU6_IXOSC	Carboxylic ester hydrolase (EC 3.1.1.-) (Fragment)	IscW_ISCW014780	Ixodes scapularis (Black-legged tick) (Deer tick)	46	207	91549	2	5	2.29	0.19		cholinesterase activity [GO:0004104]	extracellular space [GO:0005615]
S-0	S-1	Unfed_Fed	mRNA_Om	ci|000150527|proj|deNovo|2	G3MKP9_9ACAR	Carboxypeptidase (EC 3.4.16.-)		Amblyomma maculatum (Gulf Coast tick)	297	415	71347	6	6	0.43	0.43		serine-type carboxypeptidase activity [GO:0004185]
S-0, M-0	S-1, M-1	Unfed_Fed	mRNA_Om	ci|000112824|proj|deNovo|2	B7P454_IXOSC	Cargo transport protein EMP24, putative	IscW_ISCW001359	Ixodes scapularis (Black-legged tick) (Deer tick)	46	318	29067	2	4	0.62	0.92	transport [GO:0006810]		integral component of membrane [GO:0016021]
M-0	M-1	Unfed_Fed	mRNA_Om	ci|000100300|proj|deNovo|2	B7PHG5_IXOSC	Carnitine palmitoyltransferase I, putative (EC 2.3.1.21)	IscW_ISCW018288	Ixodes scapularis (Black-legged tick) (Deer tick)	65	38	150082	4	2	0.09	0.04		carnitine O-palmitoyltransferase activity [GO:0004095]
S-0, M-0	M-1	Unfed_Fed	mRNA_Om	ci|000148518|proj|deNovo|2	B7QKP5_IXOSC	Carnitine palmitoyltransferase II, putative (EC 2.3.1.21) (Fragment)	IscW_ISCW023345	Ixodes scapularis (Black-legged tick) (Deer tick)	317	236	92244	14	7	1.27	0.22		carnitine O-palmitoyltransferase activity [GO:0004095]
M-0	M-1	Unfed_Fed	mRNA_Om	ci|000100917|proj|deNovo|2	B7PGP7_IXOSC	Carnitine-acylcarnitine carrier protein, putative	IscW_ISCW003704	Ixodes scapularis (Black-legged tick) (Deer tick)	164	119	43419	4	5	0.44	0.55	translation [GO:0006412]; transport [GO:0006810]	structural constituent of ribosome [GO:0003735]	integral component of membrane [GO:0016021]
S-0	S-1	Unfed_Fed	mRNA_Om	ci|000148516|proj|deNovo|2	A0A087UZQ9_9ARAC	Caspase-1 (Fragment)	X975_12887	Stegodyphus mimosarum	148	97	72588	5	4	0.25	0.2		cysteine-type endopeptidase activity [GO:0004197]
	M-1	Fed	EST_acari	AGV76059.1	T2FDK5_EXOCA	Catalase (EC 1.11.1.6)	Cat	Exopalaemon carinicauda (Ridgetail white prawn) (Palaemon carinicauda)		112	28091		5		1.45	hydrogen peroxide catabolic process [GO:0042744]; response to oxidative stress [GO:0006979]	catalase activity [GO:0004096]; heme binding [GO:0020037]; metal ion binding [GO:0046872]
M-0		Unfed	mRNA_Om	ci|000117919|proj|deNovo|2	A0A087TQ78_9ARAC	Catenin delta-2 (Fragment)	X975_24817	Stegodyphus mimosarum	38		148383	2		0.04		embryonic body morphogenesis [GO:0010172]; regulation of actin cytoskeleton organization [GO:0032956]; single organismal cell-cell adhesion [GO:0016337]		cell-cell adherens junction [GO:0005913]
	M-1	Fed	EST_acari	XP_003373289.1	E5SL05_TRISP	Cathepsin B	Tsp_10129	Trichinella spiralis (Trichina worm)		70	24533		3		0.47	immune response [GO:0006955]	cysteine-type peptidase activity [GO:0008234]; polysaccharide binding [GO:0030247]; scavenger receptor activity [GO:0005044]
S-0	M-1	Unfed_Fed	EST_acari	ADU03674.1	E7E820_IXORI	Cathepsin D2		Ixodes ricinus (Common tick)	270	282	27195	2	2	0.59	0.35		aspartic-type endopeptidase activity [GO:0004190]	lysosome [GO:0005764]
	M-1	Fed	EST_acari	AGK88355.1	R4JNG8_9ACAR	Cathepsin L (Fragment)		Hyalomma anatolicum anatolicum		74	23158		2		0.31		cysteine-type peptidase activity [GO:0008234]
M-0	M-1	Unfed_Fed	mRNA_Om	ci|000147751|proj|deNovo|2	B9UYE3_DROME	Catsup protein	Catsup	Drosophila melanogaster (Fruit fly)	57	149	71809	2	3	0.09	0.14		metal ion transmembrane transporter activity [GO:0046873]	integral component of membrane [GO:0016021]
M-0	M-1	Unfed_Fed	mRNA_Om	ci|000113085|proj|deNovo|2	B7PKK8_IXOSC	Caveolin, putative (Fragment)	IscW_ISCW006744	Ixodes scapularis (Black-legged tick) (Deer tick)	380	66	36632	7	2	1.18	0.19	caveola assembly [GO:0070836]		caveola [GO:0005901]; Golgi membrane [GO:0000139]; integral component of membrane [GO:0016021]
S-0, M-0	S-1, M-1	Unfed_Fed	mRNA_Om	ci|000113228|proj|deNovo|2	B7PHY7_IXOSC	Cdc42 protein, putative (EC 3.1.4.12)	IscW_ISCW003614	Ixodes scapularis (Black-legged tick) (Deer tick)	352	349	80884	6	5	0.71	0.37	small GTPase mediated signal transduction [GO:0007264]	GTP binding [GO:0005525]; sphingomyelin phosphodiesterase activity [GO:0004767]	intracellular [GO:0005622]
S-0, M-0	S-1, M-1	Unfed_Fed	mRNA_Om	ci|000115268|proj|deNovo|2	B7Q2R9_IXOSC	Cell adhesion molecule, putative (EC 3.2.1.91)	IscW_ISCW010023	Ixodes scapularis (Black-legged tick) (Deer tick)	1038	1343	150004	15	14	1.68	0.57	metabolic process [GO:0008152]	cellulose 1,4-beta-cellobiosidase activity [GO:0016162]	integral component of membrane [GO:0016021]
	M-1	Fed	mRNA_Om	ci|000112079|proj|deNovo|2	B7Q166_IXOSC	Cell cycle control protein cwf22, putative (Fragment)	IscW_ISCW020150	Ixodes scapularis (Black-legged tick) (Deer tick)		52	148768		2		0.04	mRNA splicing, via spliceosome [GO:0000398]	RNA binding [GO:0003723]	catalytic step 2 spliceosome [GO:0071013]; U2-type catalytic step 1 spliceosome [GO:0071006]
M-0		Unfed	mRNA_Om	ci|000100956|proj|deNovo|2	B7QDG1_IXOSC	Cell cycle progression, putative	IscW_ISCW022184	Ixodes scapularis (Black-legged tick) (Deer tick)	44		86478	2		0.08			protein kinase activity [GO:0004672]
S-0, M-0	M-1	Unfed_Fed	mRNA_Om	ci|000114890|proj|deNovo|2	H6QX52_SPOEX	cGMP-dependent protein kinase (EC 2.7.11.12)	PKG	Spodoptera exigua (Beet armyworm) (Noctua fulgens)	127	152	120516	5	7	0.22	0.21		ATP binding [GO:0005524]; cGMP binding [GO:0030553]; cGMP-dependent protein kinase activity [GO:0004692]
M-0		Unfed	mRNA_Om	ci|000125271|proj|deNovo|2	B7PRU8_IXOSC	Chaperone bcs1, putative	IscW_ISCW019462	Ixodes scapularis (Black-legged tick) (Deer tick)	67		69508	2		0.1		mitochondrial respiratory chain complex III assembly [GO:0034551]	ATP binding [GO:0005524]	integral component of membrane [GO:0016021]; mitochondrion [GO:0005739]
M-0	M-1	Unfed_Fed	EST_acari	XP_002404469.1	B7PZ24_IXOSC	Chaperonin complex component, TCP-1 delta subunit, putative	IscW_ISCW008709	Ixodes scapularis (Black-legged tick) (Deer tick)	142	114	26210	2	2	0.27	0.23	protein folding [GO:0006457]	ATP binding [GO:0005524]
S-0	S-1, M-1	Unfed_Fed	EST_acari	XP_002415178.1	B7QJ21_IXOSC	Chaperonin complex component, TCP-1 eta subunit, putative	IscW_ISCW023397	Ixodes scapularis (Black-legged tick) (Deer tick)	71	336	30153	2	4	0.23	1.67	protein folding [GO:0006457]	ATP binding [GO:0005524]	cytoplasm [GO:0005737]
S-0, M-0	S-1, M-1	Unfed_Fed	mRNA_Om	ci|000144435|proj|deNovo|2	G6DGE9_DANPL	Chaperonin containing t-complex polypeptide 1 beta subunit	KGM_01850	Danaus plexippus (Monarch butterfly)	974	2059	63914	23	28	4.89	6.06	protein folding [GO:0006457]	ATP binding [GO:0005524]	cytoplasm [GO:0005737]
M-0	M-1	Unfed_Fed	EST_acari	XP_002433722.1	B7PEV0_IXOSC	Chaperonin subunit, putative	IscW_ISCW017824	Ixodes scapularis (Black-legged tick) (Deer tick)	368	365	29521	4	4	1.11	1.04	protein refolding [GO:0042026]	ATP binding [GO:0005524]	cytoplasm [GO:0005737]
S-0, M-0		Unfed	EST_acari	XP_002412049.1	B7Q6Y2_IXOSC	Chaperonin subunit, putative	IscW_ISCW011431	Ixodes scapularis (Black-legged tick) (Deer tick)	211		38809	2		0.58		protein folding [GO:0006457]	ATP binding [GO:0005524]	cytoplasm [GO:0005737]
S-0, M-0	M-1	Unfed_Fed	EST_acari	XP_002399714.1	B7P7U3_IXOSC	Chloride channel, putative	IscW_ISCW002122	Ixodes scapularis (Black-legged tick) (Deer tick)	108	140	32746	2	2	1.38	0.21	chloride transmembrane transport [GO:1902476]	chloride channel activity [GO:0005254]	cytoplasm [GO:0005737]; nucleus [GO:0005634]
	S-1	Fed	EST_acari	KFM82250.1	A0A087UY11_9ARAC	Chloride intracellular channel exc-4 (Fragment)	X975_06554	Stegodyphus mimosarum		215	32746		3		0.47
S-0, M-0	S-1, M-1	Unfed_Fed	mRNA_Om	ci|000106859|proj|deNovo|2	B7Q5D9_IXOSC	Chromatin regulatory protein sir2, putative (Fragment)	IscW_ISCW011143	Ixodes scapularis (Black-legged tick) (Deer tick)	294	206	116089	8	7	0.96	0.25		NAD+ binding [GO:0070403]; protein-malonyllysine demalonylase activity [GO:0036054]; protein-succinyllysine desuccinylase activity [GO:0036055]
S-0	S-1	Unfed_Fed	mRNA_Om	ci|000099899|proj|deNovo|2	B7Q3E5_IXOSC	Citrate lyase beta chain, putative (EC 4.1.3.34) (Fragment)	IscW_ISCW009007	Ixodes scapularis (Black-legged tick) (Deer tick)	541	110	35089	11	3	1.96	0.29	oxaloacetate metabolic process [GO:0006107]	citryl-CoA lyase activity [GO:0008816]; magnesium ion binding [GO:0000287]
S-0, M-0	M-1	Unfed_Fed	NCBI_metazoa	gi|241651541	B7Q3I2_IXOSC	Citrate synthase (Fragment)	IscW_ISCW009586	Ixodes scapularis (Black-legged tick) (Deer tick)	139	1777	51979	2	10	1.74	0.58	citrate metabolic process [GO:0006101]; tricarboxylic acid cycle [GO:0006099]	citrate (Si)-synthase activity [GO:0004108]
	M-1	Fed	EST_acari	AHC70342.1	V9TLV5_LOCMI	Clathrin (Fragment)		Locusta migratoria (Migratory locust)		77	29858		3		0.37	intracellular protein transport [GO:0006886]; vesicle-mediated transport [GO:0016192]	structural molecule activity [GO:0005198]	clathrin coat of coated pit [GO:0030132]; clathrin coat of trans-Golgi network vesicle [GO:0030130]
S-0		unfed	NCBI_metazoa	gi|675371966	A0A087TIC9_9ARAC	Clathrin heavy chain 1 (Fragment)	X975_25694	Stegodyphus mimosarum	139		192912	2		0.03		intracellular protein transport [GO:0006886]; vesicle-mediated transport [GO:0016192]	structural molecule activity [GO:0005198]	clathrin coat of coated pit [GO:0030132]; clathrin coat of trans-Golgi network vesicle [GO:0030130]
S-0, M-0	S-1, M-1	Unfed_Fed	mRNA_Om	ci|000118390|proj|deNovo|2	B7PUK8_IXOSC	Clathrin heavy chain, putative (Fragment)	IscW_ISCW019441	Ixodes scapularis (Black-legged tick) (Deer tick)	246	613	59368	6	21	0.57	0.77	intracellular protein transport [GO:0006886]; vesicle-mediated transport [GO:0016192]	structural molecule activity [GO:0005198]	clathrin coat of coated pit [GO:0030132]; clathrin coat of trans-Golgi network vesicle [GO:0030130]
	M-1	Fed	mRNA_Om	ci|000114816|proj|deNovo|2	Q8T9S5_DERVA	Clathrin-adaptor protein		Dermacentor variabilis (American dog tick)		109	69470		4		0.2	intracellular protein transport [GO:0006886]; vesicle-mediated transport [GO:0016192]	lipid binding [GO:0008289]	clathrin adaptor complex [GO:0030131]
S-0		Unfed	mRNA_Om	ci|000108094|proj|deNovo|2	A0A087T658_9ARAC	Cleavage and polyadenylation specificity factor subunit 5 (Fragment)	X975_01852	Stegodyphus mimosarum	66		122146	2		0.05		mRNA polyadenylation [GO:0006378]	hydrolase activity [GO:0016787]; mRNA binding [GO:0003729]	mRNA cleavage factor complex [GO:0005849]
	M-1	Fed	NCBI_metazoa	gi|678009836	A0A090L934_STRRB	Coatomer subunit alpha	SRAE_2000090700	Strongyloides ratti (Parasitic roundworm)		90	46613		2		0.23	intracellular protein transport [GO:0006886]; vesicle-mediated transport [GO:0016192]	structural molecule activity [GO:0005198]	COPI vesicle coat [GO:0030126]; integral component of membrane [GO:0016021]
M-0	S-1, M-1	Unfed_Fed	mRNA_Om	ci|000115104|proj|deNovo|2	A0A087U9S2_9ARAC	Coatomer subunit beta (Fragment)	X975_26225	Stegodyphus mimosarum	252	755	111391	10	17	0.37	0.84	intracellular protein transport [GO:0006886]; vesicle-mediated transport [GO:0016192]	structural molecule activity [GO:0005198]	COPI vesicle coat [GO:0030126]
S-0, M-0	S-1, M-1	Unfed_Fed	mRNA_Om	ci|000101349|proj|deNovo|2	A0A087UHC8_9ARAC	Coatomer subunit gamma-2 (Fragment)	X975_08630	Stegodyphus mimosarum	530	1045	136265	11	17	0.38	0.61	intracellular protein transport [GO:0006886]; vesicle-mediated transport [GO:0016192]	structural molecule activity [GO:0005198]	COPI vesicle coat [GO:0030126]
M-0	M-1	Unfed_Fed	EST_acari	XP_002435982.1	B7PQE0_IXOSC	Coatomer, alpha chain, putative (EC 2.3.1.48) (Fragment)	IscW_ISCW006283	Ixodes scapularis (Black-legged tick) (Deer tick)	92	41	31111	2	4	0.23	0.59	ER to Golgi vesicle-mediated transport [GO:0006888]; intracellular protein transport [GO:0006886]; intra-Golgi vesicle-mediated transport [GO:0006891]; retrograde vesicle-mediated transport, Golgi to ER [GO:0006890]	histone acetyltransferase activity [GO:0004402]; structural molecule activity [GO:0005198]	COPI vesicle coat [GO:0030126]
S-0, M-0	S-1, M-1	Unfed_Fed	mRNA_Om	ci|000145911|proj|deNovo|2	E7D1F9_LATHE	Cofilin (Fragment)		Latrodectus hesperus (Western black widow spider)	648	522	47785	9	8	5.88	1.55	actin filament depolymerization [GO:0030042]		actin cytoskeleton [GO:0015629]
	M-1	Fed	EST_acari	XP_002406999.1	B7PJ43_IXOSC	Coiled-coil domain-containing protein, putative	IscW_ISCW004576	Ixodes scapularis (Black-legged tick) (Deer tick)		60	27686		2		0.26		calcium ion binding [GO:0005509]	endoplasmic reticulum [GO:0005783]
S-0, M-0		Unfed	NCBI_metazoa	gi|675382723	A0A087UE31_9ARAC	Collagen alpha-2(IV) chain (Fragment)	X975_25118	Stegodyphus mimosarum	174		95232	3		0.53			extracellular matrix structural constituent [GO:0005201]	collagen trimer [GO:0005581]
S-0, M-0	S-1, M-1	Unfed_Fed	mRNA_Om	ci|000149134|proj|deNovo|2	B7P626_IXOSC	Colostrum trypsin inhibitor, putative (Fragment)	IscW_ISCW015888	Ixodes scapularis (Black-legged tick) (Deer tick)	696	578	90094	16	15	3.22	1.04		serine-type endopeptidase inhibitor activity [GO:0004867]
M-0		Unfed	mRNA_Om	ci|000111026|proj|deNovo|2	I2FJS8_TACTR	Complement component 2/factor B variant 2	TtC2/Bf-2	Tachypleus tridentatus (Japanese horseshoe crab)	49		134834	2		0.05			serine-type endopeptidase activity [GO:0004252]
S-0	S-1	Unfed_Fed	EST_acari	AAT65682.1	Q5YD59_ORNMO	Complement inhibitor	CI	Ornithodoros moubata (Soft tick) (Argasid tick)	197	197	23008	7	7	2.4	2.4
M-0		Unfed	EST_acari	KFM56553.1	A0A087SUL4_9ARAC	COP9 signalosome complex subunit 2 (Fragment)	X975_23523	Stegodyphus mimosarum	41		24768	2		0.29
	M-1	Fed	EST_acari	XP_002401002.1	B7PXJ9_IXOSC	COPII vesicle protein, putative	IscW_ISCW010119	Ixodes scapularis (Black-legged tick) (Deer tick)		52	26329		2		0.27			integral component of membrane [GO:0016021]
M-0	M-1	Unfed_Fed	mRNA_Om	ci|000114216|proj|deNovo|2	B7PKH1_IXOSC	Cornichon, putative (EC 6.3.2.5) (Fragment)	IscW_ISCW019157	Ixodes scapularis (Black-legged tick) (Deer tick)	112	236	53359	4	9	0.35	0.97		phosphopantothenate--cysteine ligase activity [GO:0004632]
M-0	M-1	Unfed_Fed	mRNA_Om	ci|000148695|proj|deNovo|2	E9GJC0_DAPPU	Coronin	DAPPUDRAFT_318611	Daphnia pulex (Water flea)	30	69	101239	3	2	0.1	0.05	actin cytoskeleton organization [GO:0030036]	actin filament binding [GO:0051015]	actin cytoskeleton [GO:0015629]
	S-1	Fed	mRNA_Om	ci|000145883|proj|deNovo|2	B7PMU5_IXOSC	Cullin, putative (Fragment)	IscW_ISCW006143	Ixodes scapularis (Black-legged tick) (Deer tick)		35	102388		2		0.06	cellular response to DNA damage stimulus [GO:0006974]; protein ubiquitination involved in ubiquitin-dependent protein catabolic process [GO:0042787]	ubiquitin protein ligase binding [GO:0031625]	Cul4-RING E3 ubiquitin ligase complex [GO:0080008]; integral component of membrane [GO:0016021]
S-0		Unfed	mRNA_Om	ci|000114242|proj|deNovo|2	E2A0N4_CAMFO	Cullin-3	EAG_11229	Camponotus floridanus (Florida carpenter ant)	34		142953	2		0.05		ubiquitin-dependent protein catabolic process [GO:0006511]		cullin-RING ubiquitin ligase complex [GO:0031461]
	M-1	Fed	EST_acari	AHF48779.1	W0FYM1_RHIMP	Cyclin-dependent kinase 10		Rhipicephalus microplus (Cattle tick) (Boophilus microplus)		61	30130		3		0.37		ATP binding [GO:0005524]; protein serine/threonine kinase activity [GO:0004674]
M-0		Unfed	mRNA_Om	ci|000108635|proj|deNovo|2	A0A0A7MBH9_9ACAR	Cystatin type 1		Rhipicephalus haemaphysaloides	69		46385	2		0.15			cysteine-type endopeptidase inhibitor activity [GO:0004869]	intracellular [GO:0005622]
S-0, M-0	S-1, M-1	Unfed_Fed	mRNA_Om	ci|000114603|proj|deNovo|2	Q6QD55_ORNMO	Cystatin-2		Ornithodoros moubata (Soft tick) (Argasid tick)	141	39	59990	4	2	1.43	0.12		cysteine-type endopeptidase inhibitor activity [GO:0004869]
S-0, M-0	S-1	Unfed_Fed	EST_acari	BAH86062.1	C6L6E2_HAELO	Cysteine protease	HlCPL-A	Haemaphysalis longicornis (Bush tick)	41	611	23158	2	5	2.25	1.94		cysteine-type peptidase activity [GO:0008234]
S-0, M-0		Unfed	EST_acari	XP_002435366.1	B7PNL8_IXOSC	Cysteine proteinase, putative (EC 3.4.22.1) (Fragment)	IscW_ISCW005779	Ixodes scapularis (Black-legged tick) (Deer tick)	138		24533	5		2.34		cell adhesion [GO:0007155]	cysteine-type peptidase activity [GO:0008234]	extracellular space [GO:0005615]
S-0, M-0	S-1, M-1	Unfed_Fed	mRNA_Om	ci|000113922|proj|deNovo|2	Q1W2B9_9HEMI	Cytochrome b-c1 complex subunit Rieske, mitochondrial (EC 1.10.2.2)		Graphocephala atropunctata	322	494	36823	7	9	2.19	3.32		2 iron, 2 sulfur cluster binding [GO:0051537]; metal ion binding [GO:0046872]; ubiquinol-cytochrome-c reductase activity [GO:0008121]	mitochondrial inner membrane [GO:0005743]; respiratory chain [GO:0070469]
S-0, M-0	S-1, M-1	Unfed_Fed	mRNA_Om	ci|000115435|proj|deNovo|2	B2D274_ORNCO	Cytochrome c oxidase polypeptide IV		Ornithodoros coriaceus (Soft tick) (Argasid tick)	674	673	35640	6	6	4.4	3.83		cytochrome-c oxidase activity [GO:0004129]	integral component of membrane [GO:0016021]
M-0	S-1, M-1	Unfed_Fed	EST_acari	ABR23456.1	A6N9X3_ORNPR	Cytochrome c oxidase polyprotein IV		Ornithodoros parkeri (Soft tick) (Argasid tick)	364	195	26464	2	2	1.3	1.12		cytochrome-c oxidase activity [GO:0004129]
M-0	M-1	Unfed_Fed	mRNA_Om	ci|000113414|proj|deNovo|2	A6N9T0_ORNPR	Cytochrome c oxidase polyprotein Vb		Ornithodoros parkeri (Soft tick) (Argasid tick)	523	383	20308	7	6	8.95	4.21		cytochrome-c oxidase activity [GO:0004129]	mitochondrial envelope [GO:0005740]
	M-1	Fed	NCBI_metazoa	gi|28263050	Q8HQK3_ORNMO	Cytochrome c oxidase subunit 1 (EC 1.9.3.1)	COI	Ornithodoros moubata (Soft tick) (Argasid tick)		44	57400		2		0.12	aerobic respiration [GO:0009060]; oxidative phosphorylation [GO:0006119]	cytochrome-c oxidase activity [GO:0004129]; heme binding [GO:0020037]; iron ion binding [GO:0005506]	integral component of membrane [GO:0016021]; mitochondrial inner membrane [GO:0005743]; respiratory chain complex IV [GO:0045277]
	S-1, M-1	Fed	EST_acari	NP_739596.1	Q8HQI9_IXOPE	Cytochrome c oxidase subunit 2	COII	Ixodes persulcatus (Taiga tick)		61	68313		2		0.54	electron transport chain [GO:0022900]	copper ion binding [GO:0005507]; cytochrome-c oxidase activity [GO:0004129]	integral component of membrane [GO:0016021]; mitochondrial inner membrane [GO:0005743]; respiratory chain [GO:0070469]
S-0, M-0	M-1	Unfed_Fed	EST_acari	ACB70376.1	B2D2D5_ORNCO	Cytochrome c oxidase subunit Va (Fragment)		Ornithodoros coriaceus (Soft tick) (Argasid tick)	344	331	21299	3	5	2.77	2.22		cytochrome-c oxidase activity [GO:0004129]	mitochondrial inner membrane [GO:0005743]
S-0, M-0	M-1	Unfed_Fed	mRNA_Om	ci|000112984|proj|deNovo|2	Q4PM34_IXOSC	Cytochrome C oxidase subunit VIc (EC 1.9.3.1) (Cytochrome c oxidase subunit VIc)	IscW_ISCW016559	Ixodes scapularis (Black-legged tick) (Deer tick)	253	282	15237	5	4	2.85	1.29		cytochrome-c oxidase activity [GO:0004129]	integral component of membrane [GO:0016021]
M-0	M-1	Unfed_Fed	mRNA_Om	ci|000108651|proj|deNovo|2	B7PKX3_IXOSC	Cytochrome oxidase biogenesis protein, putative	IscW_ISCW018956	Ixodes scapularis (Black-legged tick) (Deer tick)	35	40	89580	2	2	0.07	0.07	protein insertion into membrane [GO:0051205]		integral component of membrane [GO:0016021]
M-0		Unfed	mRNA_Om	ci|000127142|proj|deNovo|2	Q9Y1T8_RHIMP	Cytochrome P450 4W1	CYP4W1	Rhipicephalus microplus (Cattle tick) (Boophilus microplus)	167		71028	7		0.37			heme binding [GO:0020037]; iron ion binding [GO:0005506]; monooxygenase activity [GO:0004497]; oxidoreductase activity, acting on paired donors, with incorporation or reduction of molecular oxygen [GO:0016705]	integral component of membrane [GO:0016021]
M-0	M-1	Unfed_Fed	mRNA_Om	ci|000149411|proj|deNovo|2	B7PME9_IXOSC	Cytochrome P450, putative (EC 1.14.13.67) (Fragment)	IscW_ISCW019198	Ixodes scapularis (Black-legged tick) (Deer tick)	940	1306	75449	11	17	0.98	1.78		heme binding [GO:0020037]; iron ion binding [GO:0005506]; oxidoreductase activity [GO:0016491]; quinine 3-monooxygenase activity [GO:0050591]
S-0		Unfed	mRNA_Om	ci|000123238|proj|deNovo|2	B7P9Q4_IXOSC	Cytochrome P450, putative (EC 1.14.13.94)	IscW_ISCW002936	Ixodes scapularis (Black-legged tick) (Deer tick)	30		146232	2		0.05			heme binding [GO:0020037]; iron ion binding [GO:0005506]; lithocholate 6beta-hydroxylase activity [GO:0033777]
	M-1	Fed	EST_acari	XP_002407454.1	B7P5J0_IXOSC	Cytochrome P450, putative (EC 1.14.14.1)	IscW_ISCW016388	Ixodes scapularis (Black-legged tick) (Deer tick)		152	22575		3		0.74		aromatase activity [GO:0070330]; heme binding [GO:0020037]; iron ion binding [GO:0005506]; oxidoreductase activity [GO:0016491]
	M-1	Fed	mRNA_Om	ci|000142749|proj|deNovo|2	B7QES0_IXOSC	Cytochrome P450, putative (EC 1.14.14.1)	IscW_ISCW022649	Ixodes scapularis (Black-legged tick) (Deer tick)		573	61605		13		1.18		aromatase activity [GO:0070330]; heme binding [GO:0020037]; iron ion binding [GO:0005506]; oxidoreductase activity [GO:0016491]	integral component of membrane [GO:0016021]
M-0	M-1	Unfed_Fed	mRNA_Om	ci|000149830|proj|deNovo|2	B7P5J5_IXOSC	Cytochrome P450, putative (EC 1.14.14.1)	IscW_ISCW016393	Ixodes scapularis (Black-legged tick) (Deer tick)	388	506	36853	6	7	1.17	1.04		aromatase activity [GO:0070330]; heme binding [GO:0020037]; iron ion binding [GO:0005506]; oxidoreductase activity [GO:0016491]
S-0, M-0	M-1	Unfed_Fed	mRNA_Om	ci|000113524|proj|deNovo|2	B7P5I8_IXOSC	Cytochrome P450, putative (EC 1.14.14.1)	IscW_ISCW016385	Ixodes scapularis (Black-legged tick) (Deer tick)	233	464	104647	7	9	0.3	0.51		aromatase activity [GO:0070330]; heme binding [GO:0020037]; iron ion binding [GO:0005506]; oxidoreductase activity [GO:0016491]
	M-1	Fed	mRNA_Om	ci|000113622|proj|deNovo|2	B7QJS5_IXOSC	Cytochrome P450, putative (EC 1.14.14.1)	IscW_ISCW015041	Ixodes scapularis (Black-legged tick) (Deer tick)		201	137795		8		0.23		aromatase activity [GO:0070330]; heme binding [GO:0020037]; iron ion binding [GO:0005506]; oxidoreductase activity [GO:0016491]	integral component of membrane [GO:0016021]
M-0	M-1	Unfed_Fed	mRNA_Om	ci|000110856|proj|deNovo|2	B7P9X6_IXOSC	Cytochrome P450, putative (EC 1.14.14.1) (Fragment)	IscW_ISCW017305	Ixodes scapularis (Black-legged tick) (Deer tick)	351	439	95451	6	8	0.22	0.35		aromatase activity [GO:0070330]; heme binding [GO:0020037]; iron ion binding [GO:0005506]; steroid hydroxylase activity [GO:0008395]
M-0	M-1	Unfed_Fed	mRNA_Om	ci|000105670|proj|deNovo|2	B7Q609_IXOSC	Cytoplasmic dynein heavy chain, putative (Fragment)	IscW_ISCW021660	Ixodes scapularis (Black-legged tick) (Deer tick)	93	72	147807	2	5	0.04	0.12	microtubule-based movement [GO:0007018]	ATPase activity [GO:0016887]; ATP binding [GO:0005524]; microtubule motor activity [GO:0003777]
M-0		Unfed	mRNA_Om	ci|000108965|proj|deNovo|2	B7QHV3_IXOSC	Cytoplasmic polyadenylation element binding protein, putative	IscW_ISCW023425	Ixodes scapularis (Black-legged tick) (Deer tick)	40		101694	2		0.07		negative regulation of cytoplasmic translation [GO:2000766]	mRNA 3'-UTR binding [GO:0003730]; nucleotide binding [GO:0000166]; ribosome binding [GO:0043022]; translation factor activity, RNA binding [GO:0008135]; translation repressor activity, nucleic acid binding [GO:0000900]	cytoplasm [GO:0005737]; messenger ribonucleoprotein complex [GO:1990124]; neuron projection [GO:0043005]; nucleus [GO:0005634]; synapse [GO:0045202]
S-0	M-1	Unfed_Fed	EST_acari	DAA34534.1	F0J9P2_AMBVA	Cytoskeletal protein adducin (Fragment)		Amblyomma variegatum (Tropical bont tick)	219	572	28909	2	2	0.39	0.39
	M-1	Fed	EST_acari	XP_002404432.1	B7P3M8_IXOSC	D-3-phosphoglycerate dehydrogenase, putative (EC 1.1.1.95) (Fragment)	IscW_ISCW015967	Ixodes scapularis (Black-legged tick) (Deer tick)		57	27333		2		0.26	L-serine biosynthetic process [GO:0006564]; serine family amino acid biosynthetic process [GO:0009070]	NAD binding [GO:0051287]; phosphoglycerate dehydrogenase activity [GO:0004617]
S-0, M-0	S-1, M-1	Unfed_Fed	mRNA_Om	ci|000114593|proj|deNovo|2	B7PJE1_IXOSC	D-amino acid oxidase, putative (EC 1.4.3.1)	IscW_ISCW004359	Ixodes scapularis (Black-legged tick) (Deer tick)	216	254	68727	9	9	0.77	0.86	D-amino acid metabolic process [GO:0046416]	D-aspartate oxidase activity [GO:0008445]; FAD binding [GO:0071949]
S-0	S-1	Unfed_Fed	mRNA_Om	ci|000112050|proj|deNovo|2	B7PXU7_IXOSC	D-dopachrome tautomerase, putative (EC 4.1.1.84)	IscW_ISCW009232	Ixodes scapularis (Black-legged tick) (Deer tick)	292	66	19955	8	3	3.06	0.65		D-dopachrome decarboxylase activity [GO:0033981]
S-0, M-0	M-1	Unfed_Fed	EST_acari	XP_002407393.1	B7Q0B2_IXOSC	DEAD box ATP-dependent RNA helicase, putative	IscW_ISCW010314	Ixodes scapularis (Black-legged tick) (Deer tick)	230	121	28394	3	4	0.64	0.36		helicase activity [GO:0004386]
M-0	M-1	Unfed_Fed	mRNA_Om	ci|000148352|proj|deNovo|2	B7PQ21_IXOSC	DEAD box ATP-dependent RNA helicase, putative (Fragment)	IscW_ISCW019100	Ixodes scapularis (Black-legged tick) (Deer tick)	553	204	121089	14	3	0.49	0.4	chromosome segregation [GO:0007059]; regulation of gene expression [GO:0010468]; RNA secondary structure unwinding [GO:0010501]; translational initiation [GO:0006413]	ATP binding [GO:0005524]; ATP-dependent RNA helicase activity [GO:0004004]; nucleic acid binding [GO:0003676]	cytoplasmic ribonucleoprotein granule [GO:0036464]
S-0, M-0	M-1	Unfed_Fed	mRNA_Om	ci|000148600|proj|deNovo|2	B7PCX0_IXOSC	Dehydrogenase, putative (EC 1.1.1.146)	IscW_ISCW002401	Ixodes scapularis (Black-legged tick) (Deer tick)	362	183	48724	8	6	1.2	0.65		11-beta-hydroxysteroid dehydrogenase (NADP+) activity [GO:0070524]
S-0		Unfed	mRNA_Om	ci|000123292|proj|deNovo|2	B7P0Q3_IXOSC	Deoxyribonuclease II, putative (EC 3.1.22.1) (Fragment)	IscW_ISCW016235	Ixodes scapularis (Black-legged tick) (Deer tick)	108		48090	2		0.14		apoptotic DNA fragmentation [GO:0006309]	deoxyribonuclease II activity [GO:0004531]	intracellular [GO:0005622]
M-0	S-1, M-1	Unfed_Fed	NCBI_metazoa	gi|241826628	B7QHP5_IXOSC	Der_and-312 phosphate carrier protein, putative	IscW_ISCW014488	Ixodes scapularis (Black-legged tick) (Deer tick)	95	162	39818	3	3	0.38	0.94	translation [GO:0006412]; transmembrane transport [GO:0055085]	structural constituent of ribosome [GO:0003735]	integral component of membrane [GO:0016021]
M-0	M-1	Unfed_Fed	mRNA_Om	ci|000150637|proj|deNovo|2	E0W0C3_PEDHC	Derlin-1, putative	Phum_PHUM549590	Pediculus humanus subsp. corporis (Body louse)	175	262	49490	2	4	0.21	0.37			endoplasmic reticulum membrane [GO:0005789]; integral component of membrane [GO:0016021]
S-0	S-1	Unfed_Fed	EST_acari	DAA34772.1	F0JAD0_AMBVA	Dihydrolipoamide dehydrogenase (Fragment)		Amblyomma variegatum (Tropical bont tick)	672	58	22739	7	2	2.44	0.32		oxidoreductase activity, acting on a sulfur group of donors, NAD(P) as acceptor [GO:0016668]
M-0	M-1	Unfed_Fed	mRNA_Om	ci|000105962|proj|deNovo|2	B7PI06_IXOSC	Dihydrolipoamide transacylase, putative (EC 2.3.1.168) (Fragment)	IscW_ISCW005143	Ixodes scapularis (Black-legged tick) (Deer tick)	93	33	68439	5	2	0.26	0.1	metabolic process [GO:0008152]	transferase activity, transferring acyl groups [GO:0016746]
S-0	S-1	Unfed_Fed	EST_acari	KFM79332.1	A0A087UPP3_9ARAC	Dihydrolipoyl dehydrogenase (EC 1.8.1.4) (Fragment)	X975_04123	Stegodyphus mimosarum	325	212	21694	5	5	1.74	1.37	cell redox homeostasis [GO:0045454]	dihydrolipoyl dehydrogenase activity [GO:0004148]; flavin adenine dinucleotide binding [GO:0050660]	cell [GO:0005623]
S-0, M-0	S-1, M-1	Unfed_Fed	mRNA_Om	ci|000001317|proj|deNovo|2	A0A087SVE6_9ARAC	Dihydrolipoyllysine-residue succinyltransferase component of 2-oxoglutarate dehydrogenase complex, mitochondrial (Fragment)	X975_26901	Stegodyphus mimosarum	334	327	50085	10	5	1.5	0.48	tricarboxylic acid cycle [GO:0006099]	dihydrolipoyllysine-residue succinyltransferase activity [GO:0004149]	oxoglutarate dehydrogenase complex [GO:0045252]
M-0	M-1	Unfed_Fed	mRNA_Om	ci|000110475|proj|deNovo|2	B7QG52_IXOSC	Dihydropyrimidine dehydrogenase, putative (EC 1.3.1.2)	IscW_ISCW022746	Ixodes scapularis (Black-legged tick) (Deer tick)	138	264	120276	5	13	0.14	0.42	uracil catabolic process [GO:0006212]	dihydropyrimidine dehydrogenase (NADP+) activity [GO:0017113]	cytoplasm [GO:0005737]
S-0, M-0	M-1	Unfed_Fed	mRNA_Om	ci|000001331|proj|deNovo|2	B7QF56_IXOSC	Dihydroxypolyprenylbenzoate methyltransferase, putative (EC 2.1.1.64) (Fragment)	IscW_ISCW013142	Ixodes scapularis (Black-legged tick) (Deer tick)	194	169	34820	7	7	1.8	0.89	methylation [GO:0032259]; ubiquinone biosynthetic process [GO:0006744]	2-polyprenyl-6-methoxy-1,4-benzoquinone methyltransferase activity [GO:0008425]; 3-demethylubiquinone-9 3-O-methyltransferase activity [GO:0008689]; S-adenosylmethionine-dependent methyltransferase activity [GO:0008757]	cytoplasm [GO:0005737]
M-0	M-1	Unfed_Fed	mRNA_Om	ci|000113802|proj|deNovo|2	B7QH60_IXOSC	Dimethylaniline monooxygenase [N-oxide-forming] (EC 1.14.13.8)	IscW_ISCW014678	Ixodes scapularis (Black-legged tick) (Deer tick)	153	183	66512	8	5	0.47	0.34	oxidation-reduction process [GO:0055114]	flavin adenine dinucleotide binding [GO:0050660]; monooxygenase activity [GO:0004497]; N,N-dimethylaniline monooxygenase activity [GO:0004499]; NADP binding [GO:0050661]	endoplasmic reticulum membrane [GO:0005789]; integral component of membrane [GO:0016021]; organelle membrane [GO:0031090]
S-0, M-0	M-1	Unfed_Fed	mRNA_Om	ci|000149547|proj|deNovo|2	B7P2T9_IXOSC	Dimethylglycine dehydrogenase, putative (EC 1.5.99.2)	IscW_ISCW001817	Ixodes scapularis (Black-legged tick) (Deer tick)	108	234	105417	6	7	2.2	0.29		oxidoreductase activity [GO:0016491]
	M-1	Fed	mRNA_Om	ci|000001198|proj|deNovo|2	B7PQ97_IXOSC	DNA excision repair protein ERCC-6, putative (EC 2.7.11.1) (Fragment)	IscW_ISCW006171	Ixodes scapularis (Black-legged tick) (Deer tick)		46	93702		2		0.07		ATP binding [GO:0005524]; transferase activity [GO:0016740]
S-0	S-1	Unfed_Fed	mRNA_Om	ci|000101179|proj|deNovo|2	B7PIF3_IXOSC	DNA repair protein xp-E, putative	IscW_ISCW004025	Ixodes scapularis (Black-legged tick) (Deer tick)	115	177	142264	8	7	0.2	0.2	nucleotide-excision repair [GO:0006289]; proteasome-mediated ubiquitin-dependent protein catabolic process [GO:0043161]	damaged DNA binding [GO:0003684]	cullin-RING ubiquitin ligase complex [GO:0031461]; nucleus [GO:0005634]
S-0		Unfed	mRNA_Om	ci|000104595|proj|deNovo|2	A0A087UAM2_9ARAC	DNA repair protein XRCC1 (Fragment)	X975_14658	Stegodyphus mimosarum	49		65894	2		0.1		single strand break repair [GO:0000012]	damaged DNA binding [GO:0003684]	nucleus [GO:0005634]
S-0		Unfed	mRNA_Om	ci|000114078|proj|deNovo|2	E2AUX7_CAMFO	DNA replication complex GINS protein PSF2	EAG_07638	Camponotus floridanus (Florida carpenter ant)	61		42646	2		0.16		DNA replication [GO:0006260]		nucleus [GO:0005634]
S-0	S-1	Unfed_Fed	EST_acari	XP_002411702.1	B7Q573_IXOSC	DNA replication factor/protein phosphatase inhibitor SET/SPR-2, putative	IscW_ISCW021350	Ixodes scapularis (Black-legged tick) (Deer tick)	62	139	20671	2	5	0.57	1.36	nucleosome assembly [GO:0006334]		nucleus [GO:0005634]
	M-1	Fed	mRNA_Om	ci|000126164|proj|deNovo|2	B7P0P1_IXOSC	DNA topoisomerase 2 (EC 5.99.1.3)	IscW_ISCW016225	Ixodes scapularis (Black-legged tick) (Deer tick)		49	143816		2		0.05	DNA topological change [GO:0006265]; DNA unwinding involved in DNA replication [GO:0006268]; mitotic DNA integrity checkpoint [GO:0044774]; mitotic recombination [GO:0006312]; resolution of meiotic recombination intermediates [GO:0000712]; sister chromatid segregation [GO:0000819]	ATP binding [GO:0005524]; DNA binding [GO:0003677]; DNA topoisomerase type II (ATP-hydrolyzing) activity [GO:0003918]; oxidoreductase activity [GO:0016491]	DNA topoisomerase complex (ATP-hydrolyzing) [GO:0009330]; nucleus [GO:0005634]
S-0, M-0	M-1	Unfed_Fed	mRNA_Om	ci|000105877|proj|deNovo|2	B7P950_IXOSC	DNA-binding protein, putative (EC 1.3.1.74)	IscW_ISCW017350	Ixodes scapularis (Black-legged tick) (Deer tick)	177	280	49488	4	5	0.5	0.37		2-alkenal reductase [NAD(P)] activity [GO:0032440]; DNA binding [GO:0003677]	nucleus [GO:0005634]
S-0, M-0	M-1	Unfed_Fed	mRNA_Om	ci|000102406|proj|deNovo|2	A0A067RGF5_ZOONE	DNA-directed RNA polymerase (EC 2.7.7.6)	L798_02066	Zootermopsis nevadensis (Dampwood termite)	202	124	152528	5	4	0.2	0.09	transcription, DNA-templated [GO:0006351]	DNA binding [GO:0003677]; DNA-directed RNA polymerase activity [GO:0003899]
	M-1	Fed	mRNA_Om	ci|000121640|proj|deNovo|2	B7P2L8_IXOSC	DNA-directed RNA polymerase (EC 2.7.7.6) (Fragment)	IscW_ISCW015926	Ixodes scapularis (Black-legged tick) (Deer tick)		25	145706		2		0.05	transcription from RNA polymerase I promoter [GO:0006360]	DNA binding [GO:0003677]; DNA-directed RNA polymerase activity [GO:0003899]; zinc ion binding [GO:0008270]	DNA-directed RNA polymerase I complex [GO:0005736]
S-0		unfed	EST_acari	ACO11789.1	C1BRY6_LEPSM	DNA-directed RNA polymerases I, II, and III subunit RPABC3	RPAB3	Lepeophtheirus salmonis (Salmon louse)	93		23672	2		0.3		transcription, DNA-templated [GO:0006351]	DNA-directed RNA polymerase activity [GO:0003899]
M-0	M-1	Unfed_Fed	mRNA_Om	ci|000001007|proj|deNovo|2	B7PRD1_IXOSC	DNAJ domain containing protein	IscW_ISCW007192	Ixodes scapularis (Black-legged tick) (Deer tick)	193	175	151334	7	6	0.16	0.14			integral component of membrane [GO:0016021]
S-0, M-0	M-1	Unfed_Fed	EST_acari	XP_002408374.1	B7PJP4_IXOSC	Dolichyl-diphosphooligosaccharide--protein glycosyltransferase 48 kDa subunit (Oligosaccharyl transferase 48 kDa subunit) (EC 2.4.99.18) (Fragment)	IscW_ISCW017658	Ixodes scapularis (Black-legged tick) (Deer tick)	353	754	34844	3	2	0.64	0.33	protein N-linked glycosylation via asparagine [GO:0018279]	transferase activity, transferring glycosyl groups [GO:0016757]	endoplasmic reticulum membrane [GO:0005789]; integral component of membrane [GO:0016021]
M-0		Unfed	EST_acari	XP_002409944.1	B7P7A5_IXOSC	Dolichyl-diphosphooligosaccharide--protein glycosyltransferase subunit 1 (EC 2.4.99.18) (Fragment)	IscW_ISCW016170	Ixodes scapularis (Black-legged tick) (Deer tick)	114		33018	4		0.62		protein N-linked glycosylation via asparagine [GO:0018279]	dolichyl-diphosphooligosaccharide-protein glycotransferase activity [GO:0004579]	integral component of membrane [GO:0016021]; oligosaccharyltransferase complex [GO:0008250]
	M-1	Fed	EST_acari	KFM62990.1	A0A087TD01_9ARAC	Dolichyl-diphosphooligosaccharide--protein glycosyltransferase subunit STT3A (Fragment)	X975_10316	Stegodyphus mimosarum		156	28354		2		0.4	protein glycosylation [GO:0006486]	oligosaccharyl transferase activity [GO:0004576]	integral component of membrane [GO:0016021]
M-0	M-1	Unfed_Fed	NCBI_metazoa	gi|675370087	A0A087TD00_9ARAC	Dolichyl-diphosphooligosaccharide--protein glycosyltransferase subunit STT3A (Fragment)	X975_10315	Stegodyphus mimosarum	168	316	54825	3	4	0.26	0.42	protein glycosylation [GO:0006486]	oligosaccharyl transferase activity [GO:0004576]	integral component of membrane [GO:0016021]
M-0	M-1	Unfed_Fed	mRNA_Om	ci|000148385|proj|deNovo|2	F4X834_ACREC	Dolichyl-diphosphooligosaccharide--protein glycosyltransferase subunit STT3B	G5I_14570	Acromyrmex echinatior (Panamanian leafcutter ant) (Acromyrmex octospinosus echinatior)	409	566	101854	6	8	0.25	0.33	protein glycosylation [GO:0006486]	oligosaccharyl transferase activity [GO:0004576]	integral component of membrane [GO:0016021]
	M-1	Fed	EST_acari	ETN58201.1	W5J303_ANODA	Dolichyl-phosphate beta-D-mannosyltransferase (Uncharacterized protein)	AND_001073 AND_010214	Anopheles darlingi (Mosquito)		64	23700		2		0.3		transferase activity, transferring glycosyl groups [GO:0016757]	integral component of membrane [GO:0016021]
	S-1, M-1	Fed	mRNA_Om	ci|000149298|proj|deNovo|2	B7QCT0_IXOSC	Dtdp-glucose 4-6-dehydratase, putative (EC 5.1.3.2)	IscW_ISCW012637	Ixodes scapularis (Black-legged tick) (Deer tick)		85	53741		5		0.35		coenzyme binding [GO:0050662]; UDP-glucose 4-epimerase activity [GO:0003978]
	S-1	Fed	mRNA_Om	ci|000148517|proj|deNovo|2	A0A087T073_9ARAC	Dual serine/threonine and tyrosine protein kinase (Fragment)	X975_16944	Stegodyphus mimosarum		38	118322		2		0.06		ATP binding [GO:0005524]; protein kinase activity [GO:0004672]
S-0		Unfed	mRNA_Om	ci|000149766|proj|deNovo|2	B7PFP9_IXOSC	Dynactin subunit, putative	IscW_ISCW005007	Ixodes scapularis (Black-legged tick) (Deer tick)	38		50674	2		0.13		microtubule-based process [GO:0007017]; mitotic nuclear division [GO:0007067]; mitotic spindle organization [GO:0007052]		centrosome [GO:0005813]; cytoplasm [GO:0005737]; dynactin complex [GO:0005869]
S-0, M-0	M-1	Unfed_Fed	mRNA_Om	ci|000114820|proj|deNovo|2	B7PM12_IXOSC	Dynamin, putative	IscW_ISCW005274	Ixodes scapularis (Black-legged tick) (Deer tick)	39	68	133253	3	4	0.13	0.1	clathrin-dependent endocytosis [GO:0072583]; dynamin family protein polymerization involved in mitochondrial fission [GO:0003374]; membrane fusion [GO:0061025]; mitochondrial fission [GO:0000266]; receptor internalization [GO:0031623]	GTPase activity [GO:0003924]; GTP binding [GO:0005525]; microtubule binding [GO:0008017]	mitochondrial membrane [GO:0031966]
	M-1	Fed	EST_acari	XP_012138877.1		dynamin-like 120 kDa protein, mitochondrial isoform X6		Megachile rotundata		130	31557		2		0.22
M-0	M-1	Unfed_Fed	EST_acari	KFM80266.1	A0A087USC7_9ARAC	Dynein heavy chain, cytoplasmic (Fragment)	X975_05806	Stegodyphus mimosarum	46	82	31501	2	2	0.22	0.33	microtubule-based movement [GO:0007018]	microtubule motor activity [GO:0003777]	dynein complex [GO:0030286]
S-0	S-1	Unfed_Fed	mRNA_Om	ci|000115407|proj|deNovo|2	A0A087UF35_9ARAC	Dystroglycan (Fragment)	X975_24630	Stegodyphus mimosarum	98	24	141655	4	2	0.1	0.04	cytoskeletal anchoring at plasma membrane [GO:0007016]	calcium ion binding [GO:0005509]	dystrophin-associated glycoprotein complex [GO:0016010]; integral component of membrane [GO:0016021]
M-0	M-1	Unfed_Fed	mRNA_Om	ci|000114973|proj|deNovo|2	B7P346_IXOSC	Dystrophin, putative (EC 3.1.3.48)	IscW_ISCW001113	Ixodes scapularis (Black-legged tick) (Deer tick)	81	78	149252	3	6	0.07	0.14		protein tyrosine phosphatase activity [GO:0004725]
S-0, M-0	M-1	Unfed_Fed	mRNA_Om	ci|000148565|proj|deNovo|2	B7PXU2_IXOSC	E1-E2 ATPase, putative (EC 3.6.3.8) (Fragment)	IscW_ISCW009225	Ixodes scapularis (Black-legged tick) (Deer tick)	1021	863	142509	21	17	0.79	0.65	cellular calcium ion homeostasis [GO:0006874]	ATP binding [GO:0005524]; calcium-transporting ATPase activity [GO:0005388]; metal ion binding [GO:0046872]	integral component of plasma membrane [GO:0005887]; sarcoplasmic reticulum membrane [GO:0033017]
M-0		Unfed	mRNA_Om	ci|000125340|proj|deNovo|2	A0A087T155_9ARAC	E3 SUMO-protein ligase RanBP2 (Fragment)	X975_14495	Stegodyphus mimosarum	54		148504	2		0.04		intracellular transport [GO:0046907]	ligase activity [GO:0016874]; zinc ion binding [GO:0008270]	intracellular [GO:0005622]
	M-1	Fed	mRNA_Om	ci|000119687|proj|deNovo|2	A0A087TZB1_9ARAC	E3 ubiquitin-protein ligase HUWE1 (Fragment)	X975_08576	Stegodyphus mimosarum		22	150536		2		0.04	cytolysis [GO:0019835]; defense response to Gram-negative bacterium [GO:0050829]	ligase activity [GO:0016874]; zinc ion binding [GO:0008270]	integral component of membrane [GO:0016021]
	M-1	Fed	mRNA_Om	ci|000143467|proj|deNovo|2	B7P2K4_IXOSC	EF hand domain-containing protein, putative (Fragment)	IscW_ISCW000865	Ixodes scapularis (Black-legged tick) (Deer tick)		74	40961		3		0.26		calcium ion binding [GO:0005509]
M-0		Unfed	EST_acari	KFM72424.1	A0A087U4Y5_9ARAC	EH domain-containing protein 1 (Fragment)	X975_15944	Stegodyphus mimosarum	153		36821	5		0.68			calcium ion binding [GO:0005509]
	M-1	Fed	EST_acari	XP_011635083.1		EH domain-containing protein 3 isoform X1		Pogonomyrmex barbatus		278	23355		2		0.5
	M-1	Fed	EST_acari	NP_001191601.1	A1L027_APLCA	ELAV 2-like protein		Aplysia californica (California sea hare)		77	25743		3		0.44		nucleotide binding [GO:0000166]; RNA binding [GO:0003723]
S-0, M-0	S-1, M-1	Unfed_Fed	EST_acari	XP_002414970.1	B7QIG3_IXOSC	Electron transfer flavoprotein, alpha subunit, putative (Fragment)	IscW_ISCW014575	Ixodes scapularis (Black-legged tick) (Deer tick)	310	472	21772	5	5	4.81	2.96	fatty acid beta-oxidation using acyl-CoA dehydrogenase [GO:0033539]; lipid homeostasis [GO:0055088]	acyl-CoA dehydrogenase activity [GO:0003995]; electron carrier activity [GO:0009055]; fatty-acyl-CoA binding [GO:0000062]; flavin adenine dinucleotide binding [GO:0050660]; oxidoreductase activity, acting on the CH-CH group of donors, with a flavin as acceptor [GO:0052890]
S-0, M-0	S-1, M-1	Unfed_Fed	EST_acari	XP_002412689.1	B7QAW3_IXOSC	Electron transfer flavoprotein, beta subunit, putative	IscW_ISCW012010	Ixodes scapularis (Black-legged tick) (Deer tick)	173	224	29964	3	3	1.04	1.06	oxidation-reduction process [GO:0055114]	electron carrier activity [GO:0009055]	mitochondrial electron transfer flavoprotein complex [GO:0017133]
S-0	M-1	Unfed_Fed	EST_acari	KFM60273.1	A0A087T584_9ARAC	Electron transfer flavoprotein-ubiquinone oxidoreductase, mitochondrial (Fragment)	X975_24170	Stegodyphus mimosarum	63	221	36611	2	2	0.19	0.36		electron-transferring-flavoprotein dehydrogenase activity [GO:0004174]; iron-sulfur cluster binding [GO:0051536]; metal ion binding [GO:0046872]	mitochondrial inner membrane [GO:0005743]
S-0	S-1	Unfed_Fed	EST_acari	XP_002400012.1	B7QA72_IXOSC	Elongation factor 1 beta/delta chain, putative	IscW_ISCW013304	Ixodes scapularis (Black-legged tick) (Deer tick)	55	87	14177	2	3	0.54	1.93		translation elongation factor activity [GO:0003746]	eukaryotic translation elongation factor 1 complex [GO:0005853]
S-0, M-0		unfed	EST_acari	XP_002411147.1	B7Q349_IXOSC	Elongation factor 1-alpha	IscW_ISCW020299	Ixodes scapularis (Black-legged tick) (Deer tick)	800		29337	9		3.26			GTPase activity [GO:0003924]; GTP binding [GO:0005525]; nucleotidyltransferase activity [GO:0016779]; translation elongation factor activity [GO:0003746]	cytoplasm [GO:0005737]; intracellular [GO:0005622]
	S-1, M-1	Fed	EST_acari	DAA34050.1	F0J8I9_AMBVA	Elongation factor 1-alpha (Fragment)		Amblyomma variegatum (Tropical bont tick)		4109	24669		9		13.64		GTPase activity [GO:0003924]; GTP binding [GO:0005525]; translation elongation factor activity [GO:0003746]	cytoplasm [GO:0005737]
S-0, M-0	S-1, M-1	Unfed_Fed	mRNA_Om	ci|000146422|proj|deNovo|2	A6N9T8_ORNPR	Elongation factor 1-beta		Ornithodoros parkeri (Soft tick) (Argasid tick)	213	162	50116	6	4	1.25	0.38		translation elongation factor activity [GO:0003746]	eukaryotic translation elongation factor 1 complex [GO:0005853]
M-0	M-1	Unfed_Fed	EST_acari	XP_002401272.1	B7Q505_IXOSC	Elongation factor Tu	IscW_ISCW010766	Ixodes scapularis (Black-legged tick) (Deer tick)	150	319	22603	3	3	0.74	0.51	mitochondrial translational elongation [GO:0070125]	GTPase activity [GO:0003924]; GTP binding [GO:0005525]; nucleotidyltransferase activity [GO:0016779]; translation elongation factor activity [GO:0003746]	mitochondrion [GO:0005739]
S-0, M-0	S-1, M-1	Unfed_Fed	EST_acari	XP_002400289.1	B7QMV1_IXOSC	Elongation factor, putative	IscW_ISCW015380	Ixodes scapularis (Black-legged tick) (Deer tick)	397	146	34874	7	8	8.11	5.6	translation [GO:0006412]	GTPase activity [GO:0003924]; GTP binding [GO:0005525]; translation elongation factor activity [GO:0003746]	intracellular [GO:0005622]
	S-1	Fed	EST_acari	ABG88916.1	Q09QR9_9ARAC	Elongation factor-1 gamma (Fragment)		Aliatypus plutonis		54	30634		2		0.23		translation elongation factor activity [GO:0003746]
M-0	M-1	Unfed_Fed	EST_acari	DAA34046.1	F0J8E5_AMBVA	Emp24/gp25L/p24 family of membrane trafficking protein (Fragment)		Amblyomma variegatum (Tropical bont tick)	175	247	28719	2	2	0.73	0.72	transport [GO:0006810]		integral component of membrane [GO:0016021]
	M-1	Fed	EST_acari	DAA34121.1	F0J987_AMBVA	Endoplasmic reticulum glucose-regulated protein (Fragment)		Amblyomma variegatum (Tropical bont tick)		957	24321		5		1.8	protein folding [GO:0006457]; response to stress [GO:0006950]	ATP binding [GO:0005524]
	M-1	Fed	mRNA_Om	ci|000147907|proj|deNovo|2	B7Q9Y7_IXOSC	Endosomal membrane protein EMP70, putative (Fragment)	IscW_ISCW021262	Ixodes scapularis (Black-legged tick) (Deer tick)		32	137801		2		0.05			integral component of membrane [GO:0016021]
S-0, M-0	M-1	Unfed_Fed	mRNA_Om	ci|000115172|proj|deNovo|2	B7PK74_IXOSC	Endothelin converting enzyme, putative (EC 3.4.24.71)	IscW_ISCW004067	Ixodes scapularis (Black-legged tick) (Deer tick)	1054	720	130346	23	20	1.66	0.86		metalloendopeptidase activity [GO:0004222]	integral component of membrane [GO:0016021]
S-0		Unfed	mRNA_Om	ci|000107885|proj|deNovo|2	A0A067R1L8_ZOONE	Enhancer of polycomb-like protein	L798_09818	Zootermopsis nevadensis (Dampwood termite)	36		130217	2		0.05		regulation of transcription from RNA polymerase II promoter [GO:0006357]; transcription, DNA-templated [GO:0006351]		Piccolo NuA4 histone acetyltransferase complex [GO:0032777]
S-0	S-1	Unfed_Fed	NCBI_metazoa	gi|291277674	D4P967_ORNMO	Enolase		Ornithodoros moubata (Soft tick) (Argasid tick)	199	159	47214	6	3	2.47	0.22	glycolytic process [GO:0006096]	magnesium ion binding [GO:0000287]; phosphopyruvate hydratase activity [GO:0004634]	phosphopyruvate hydratase complex [GO:0000015]
S-0, M-0	S-1, M-1	Unfed_Fed	mRNA_Om	ci|000100262|proj|deNovo|2	B7P7Y4_IXOSC	Enoyl-CoA hydratase, putative (EC 2.3.1.48) (EC 5.3.3.8) (Fragment)	IscW_ISCW017077	Ixodes scapularis (Black-legged tick) (Deer tick)	701	958	104408	11	8	0.85	0.53		dodecenoyl-CoA delta-isomerase activity [GO:0004165]; fatty-acyl-CoA binding [GO:0000062]; histone acetyltransferase activity [GO:0004402]
S-0, M-0	S-1, M-1	Unfed_Fed	EST_acari	XP_002400853.1	B7QBM8_IXOSC	Enoyl-CoA hydratase, putative (EC 4.2.1.17)	IscW_ISCW012475	Ixodes scapularis (Black-legged tick) (Deer tick)	273	214	31724	7	6	49.22	22.33	fatty acid beta-oxidation [GO:0006635]	enoyl-CoA hydratase activity [GO:0004300]	mitochondrion [GO:0005739]
M-0	M-1	Unfed_Fed	mRNA_Om	ci|000113652|proj|deNovo|2	A0A087UJV9_9ARAC	Epidermal growth factor receptor kinase substrate 8 (Fragment)	X975_15865	Stegodyphus mimosarum	127	32	146147	6	3	0.14	0.07		kinase activity [GO:0016301]
M-0	M-1	Unfed_Fed	mRNA_Om	ci|000146708|proj|deNovo|2	B7PU95_IXOSC	Epsin 4/enthoprotin, putative	IscW_ISCW008441	Ixodes scapularis (Black-legged tick) (Deer tick)	40	54	94106	2	2	0.07	0.07
M-0		Unfed	EST_acari	XP_002407442.1	B7PV61_IXOSC	Erlin-2, putative (Fragment)	IscW_ISCW007338	Ixodes scapularis (Black-legged tick) (Deer tick)	56		35212	3		0.31		ER-associated ubiquitin-dependent protein catabolic process [GO:0030433]; SREBP signaling pathway [GO:0032933]	cholesterol binding [GO:0015485]	endoplasmic reticulum membrane [GO:0005789]
	M-1	Fed	NCBI_metazoa	gi|241171513	B7PD76_IXOSC	Erythrocyte band 7 integral membrane protein, putative (Fragment)	IscW_ISCW002156	Ixodes scapularis (Black-legged tick) (Deer tick)		83	29994		2		0.23			integral component of plasma membrane [GO:0005887]
S-0, M-0	M-1	Unfed_Fed	mRNA_Om	ci|000113681|proj|deNovo|2	Q9U6M9_RHIMP	Esterase		Rhipicephalus microplus (Cattle tick) (Boophilus microplus)	369	351	65816	11	11	2.56	1.29		cholinesterase activity [GO:0004104]
	M-1	Fed	mRNA_Om	ci|000115922|proj|deNovo|2	B7QIS7_IXOSC	Esterase D, putative (EC 3.1.1.1)	IscW_ISCW023289	Ixodes scapularis (Black-legged tick) (Deer tick)		274	70996		9		0.5	formaldehyde catabolic process [GO:0046294]	carboxylic ester hydrolase activity [GO:0052689]; S-formylglutathione hydrolase activity [GO:0018738]	cytoplasm [GO:0005737]
S-0	M-1	Unfed_Fed	mRNA_Om	ci|000114436|proj|deNovo|2	B7Q343_IXOSC	Esterase, putative (EC 3.1.1.1)	IscW_ISCW020290	Ixodes scapularis (Black-legged tick) (Deer tick)	601	155	114811	13	4	0.57	0.12		cholinesterase activity [GO:0004104]	extracellular space [GO:0005615]; integral component of membrane [GO:0016021]
S-0, M-0	S-1	Unfed_Fed	mRNA_Om	ci|000101478|proj|deNovo|2	A0A087U404_9ARAC	Estradiol 17-beta-dehydrogenase 8 (Fragment)	X975_21006	Stegodyphus mimosarum	92	260	46427	3	7	1.36	0.62		oxidoreductase activity [GO:0016491]
S-0		unfed	EST_acari	XP_003737741.1		estradiol 17-beta-dehydrogenase 8-like [Metaseiulus occidentalis]		Metaseiulus occidentalis	92		31844	2		0.22
	S-1	Fed	EST_acari	KFM61899.1	A0A087T9W0_9ARAC	Eukaryotic peptide chain release factor GTP-binding subunit ERF3A (Fragment)	X975_03574	Stegodyphus mimosarum		95	30300		2		0.23		GTPase activity [GO:0003924]; GTP binding [GO:0005525]
	M-1	Fed	EST_acari	XP_002400993.1	B7PXJ0_IXOSC	Eukaryotic peptide chain release factor subunit, putative	IscW_ISCW010110	Ixodes scapularis (Black-legged tick) (Deer tick)		96	29440		2		0.24		translation release factor activity, codon specific [GO:0016149]	cytoplasm [GO:0005737]
M-0	M-1	Unfed_Fed	EST_acari	XP_002411153.1	B7Q355_IXOSC	Eukaryotic translation initiation factor 3 subunit A (eIF3a) (Eukaryotic translation initiation factor 3 subunit 10)	IscW_ISCW020306	Ixodes scapularis (Black-legged tick) (Deer tick)	50	155	34945	2	3	0.2	0.54	formation of cytoplasmic translation initiation complex [GO:0001732]; formation of translation preinitiation complex [GO:0001731]; regulation of translational initiation [GO:0006446]; translation reinitiation [GO:0002188]	mRNA binding [GO:0003729]; translation initiation factor activity [GO:0003743]	eukaryotic 43S preinitiation complex [GO:0016282]; eukaryotic 48S preinitiation complex [GO:0033290]; eukaryotic translation initiation factor 3 complex, eIF3e [GO:0071540]; eukaryotic translation initiation factor 3 complex, eIF3m [GO:0071541]; multi-eIF complex [GO:0043614]
S-0	S-1, M-1	Unfed_Fed	mRNA_Om	ci|000113306|proj|deNovo|2	A0A087TDL5_9ARAC	Eukaryotic translation initiation factor 3 subunit B (Fragment)	X975_09381	Stegodyphus mimosarum	245	49	82501	13	2	0.66	0.08		nucleotide binding [GO:0000166]; translation initiation factor activity [GO:0003743]	eukaryotic translation initiation factor 3 complex [GO:0005852]
	M-1	Fed	NCBI_metazoa	gi|260809476	C3YVX9_BRAFL	Eukaryotic translation initiation factor 3 subunit C (eIF3c) (Eukaryotic translation initiation factor 3 subunit 8)	BRAFLDRAFT_121762	Branchiostoma floridae (Florida lancelet) (Amphioxus)		70	102763		2		0.06	formation of translation preinitiation complex [GO:0001731]; regulation of translational initiation [GO:0006446]; translational initiation [GO:0006413]	translation initiation factor activity [GO:0003743]; translation initiation factor binding [GO:0031369]	eukaryotic 43S preinitiation complex [GO:0016282]; eukaryotic 48S preinitiation complex [GO:0033290]; eukaryotic translation initiation factor 3 complex [GO:0005852]
M-0	M-1	Unfed_Fed	EST_acari	KFM61367.1	A0A087T8C8_9ARAC	Eukaryotic translation initiation factor 3 subunit C (Fragment)	X975_18899	Stegodyphus mimosarum	45	150	34434	2	4	0.2	0.58		translation initiation factor activity [GO:0003743]	eukaryotic translation initiation factor 3 complex [GO:0005852]
S-0, M-0	S-1, M-1	Unfed_Fed	mRNA_Om	ci|000113720|proj|deNovo|2	B7P2T8_IXOSC	Eukaryotic translation initiation factor 3 subunit F (eIF3f) (Eukaryotic translation initiation factor 3 subunit 5)	IscW_ISCW001816	Ixodes scapularis (Black-legged tick) (Deer tick)	143	155	34102	6	5	1.67	0.96	formation of translation preinitiation complex [GO:0001731]; regulation of translational initiation [GO:0006446]; translational initiation [GO:0006413]	translation initiation factor activity [GO:0003743]; translation initiation factor binding [GO:0031369]	eukaryotic 43S preinitiation complex [GO:0016282]; eukaryotic 48S preinitiation complex [GO:0033290]; eukaryotic translation initiation factor 3 complex, eIF3m [GO:0071541]
S-0, M-0	S-1, M-1	Unfed_Fed	EST_acari	EKC38588.1	K1QY58_CRAGI	Eukaryotic translation initiation factor 3 subunit I (Fragment)	CGI_10025943	Crassostrea gigas (Pacific oyster) (Crassostrea angulata)	207	288	36060	6	6	1.71	2.07		translation initiation factor activity [GO:0003743]	eukaryotic translation initiation factor 3 complex [GO:0005852]
	S-1	Fed	mRNA_Om	ci|000113291|proj|deNovo|2	G3MJX7_9ACAR	Eukaryotic translation initiation factor 3 subunit K (eIF3k) (eIF-3 p25)		Amblyomma maculatum (Gulf Coast tick)		56	31575		2		0.22	formation of translation preinitiation complex [GO:0001731]; regulation of translational initiation [GO:0006446]	ribosome binding [GO:0043022]; translation initiation factor activity [GO:0003743]	eukaryotic 43S preinitiation complex [GO:0016282]; eukaryotic 48S preinitiation complex [GO:0033290]; eukaryotic translation initiation factor 3 complex [GO:0005852]
M-0		Unfed	EST_acari	KFM78528.1	A0A087UMD9_9ARAC	Eukaryotic translation initiation factor 3 subunit L (Fragment)	X975_00454	Stegodyphus mimosarum	76		33777	3		0.32			translation initiation factor activity [GO:0003743]	eukaryotic translation initiation factor 3 complex [GO:0005852]
S-0, M-0	M-1	Unfed_Fed	mRNA_Om	ci|000118208|proj|deNovo|2	B7PNS0_IXOSC	Eukaryotic translation initiation factor 3 subunit M (eIF3m)	IscW_ISCW005874	Ixodes scapularis (Black-legged tick) (Deer tick)	69	209	52202	4	6	0.39	0.58	cytoplasmic translational initiation [GO:0002183]; formation of translation preinitiation complex [GO:0001731]; regulation of translational initiation [GO:0006446]	translation initiation factor activity [GO:0003743]	eukaryotic 43S preinitiation complex [GO:0016282]; eukaryotic 48S preinitiation complex [GO:0033290]; eukaryotic translation initiation factor 3 complex [GO:0005852]
S-0, M-0	S-1, M-1	Unfed_Fed	mRNA_Om	ci|000109662|proj|deNovo|2	A6N9Q1_ORNPR	Eukaryotic translation initiation factor 5A (eIF-5A)		Ornithodoros parkeri (Soft tick) (Argasid tick)	188	290	66271	7	5	2.1	2.59	positive regulation of translational elongation [GO:0045901]; positive regulation of translational termination [GO:0045905]; translational frameshifting [GO:0006452]	ribosome binding [GO:0043022]; translation elongation factor activity [GO:0003746]; translation initiation factor activity [GO:0003743]
S-0, M-0	S-1, M-1	Unfed_Fed	mRNA_Om	ci|000139266|proj|deNovo|2	B7Q0B4_IXOSC	Extended synaptotagmin-2, putative (Fragment)	IscW_ISCW008893	Ixodes scapularis (Black-legged tick) (Deer tick)	1482	1439	44498	9	9	2.39	1.7		lipid binding [GO:0008289]	endoplasmic reticulum [GO:0005783]
	M-1	Fed	EST_acari	XP_003744449.1		extracellular domains-containing protein CG31004-like		Metaseiulus occidentalis		343	32227		3		0.34
S-0		unfed	EST_acari	XP_011302642.1		F-actin-capping protein subunit alpha [Fopius arisanus]		Fopius arisanus (insecto)	167		28359	3		0.95
S-0, M-0	M-1	Unfed_Fed	EST_acari	KDR21348.1	A0A067RE83_ZOONE	F-actin-capping protein subunit beta	L798_03981	Zootermopsis nevadensis (Dampwood termite)	113	57	30928	3	2	1.18	0.22	actin cytoskeleton organization [GO:0030036]; barbed-end actin filament capping [GO:0051016]		cytoplasm [GO:0005737]; F-actin capping protein complex [GO:0008290]
S-0		Unfed	mRNA_Om	ci|000117202|proj|deNovo|2	B7P9Q1_IXOSC	Farnesyltransferase alpha subunit, putative (EC 2.5.1.58)	IscW_ISCW017213	Ixodes scapularis (Black-legged tick) (Deer tick)	48		63038	2		0.11		protein farnesylation [GO:0018343]; protein geranylgeranylation [GO:0018344]	protein farnesyltransferase activity [GO:0004660]	CAAX-protein geranylgeranyltransferase complex [GO:0005953]; protein farnesyltransferase complex [GO:0005965]
	M-1	Fed	EST_acari	XP_002409988.1	B7P7C0_IXOSC	Fasciclin, putative	IscW_ISCW001538	Ixodes scapularis (Black-legged tick) (Deer tick)		70	25069		2		0.28	cell adhesion [GO:0007155]; extracellular matrix organization [GO:0030198]	cell adhesion molecule binding [GO:0050839]	extracellular space [GO:0005615]; proteinaceous extracellular matrix [GO:0005578]
S-0	S-1, M-1	Unfed_Fed	mRNA_Om	ci|000017508|proj|deNovo|2	B7PYN9_IXOSC	Fatty acid synthase, putative (EC 2.3.1.85)	IscW_ISCW009053	Ixodes scapularis (Black-legged tick) (Deer tick)	122	109	147144	4	4	0.09	0.47	biosynthetic process [GO:0009058]	[acyl-carrier-protein] S-acetyltransferase activity [GO:0004313]; [acyl-carrier-protein] S-malonyltransferase activity [GO:0004314]; 3-hydroxypalmitoyl-[acyl-carrier-protein] dehydratase activity [GO:0004317]; 3-oxoacyl-[acyl-carrier-protein] reductase (NADPH) activity [GO:0004316]; 3-oxoacyl-[acyl-carrier-protein] synthase activity [GO:0004315]; enoyl-[acyl-carrier-protein] reductase (NADPH, B-s…
S-0, M-0	S-1, M-1	Unfed_Fed	mRNA_Om	ci|000144258|proj|deNovo|2	B7QMW0	Fatty acid-binding protein FABP, putative	IscW_ISCW015316	T/P	Ixodes scapularis (Black-legged tick) (Deer tick)	79	31686	2	4	8.66	0.49		lipid binding [GO:0008289]; transporter activity [GO:0005215]
	M-1	Fed	mRNA_Om	ci|000108589|proj|deNovo|2	B7PVQ4_IXOSC	Fatty-acid amide hydrolase, putative (EC 3.5.1.4) (Fragment)	IscW_ISCW007174	Ixodes scapularis (Black-legged tick) (Deer tick)		27	118871		2		0.06		amidase activity [GO:0004040]; carbon-nitrogen ligase activity, with glutamine as amido-N-donor [GO:0016884]
S-0		Unfed	mRNA_Om	ci|000148477|proj|deNovo|2	Q5S1X3_IXOSC	Fed tick salivary protein 7 (Secreted salivary gland peptide, putative) (EC 2.8.1.1)	IscW_ISCW015859	Ixodes scapularis (Black-legged tick) (Deer tick)	163		54915	8		0.9			thiosulfate sulfurtransferase activity [GO:0004792]
M-0	M-1	Unfed_Fed	mRNA_Om	ci|000114747|proj|deNovo|2	B7PI23_IXOSC	FERM domain-containing protein, putative	IscW_ISCW003928	Ixodes scapularis (Black-legged tick) (Deer tick)	162	74	146787	6	2	0.14	0.04	actomyosin structure organization [GO:0031032]	structural constituent of cytoskeleton [GO:0005200]	cytoplasm [GO:0005737]; cytoskeleton [GO:0005856]; extrinsic component of membrane [GO:0019898]; integral component of membrane [GO:0016021]
S-0, M-0		Unfed	mRNA_Om	ci|000123784|proj|deNovo|2	B7PNR9_IXOSC	Ferredoxin-glutamate synthase, putative (EC 1.3.1.2) (EC 1.4.1.14)	IscW_ISCW005873	Ixodes scapularis (Black-legged tick) (Deer tick)	44		151599	3		1.35		ammonia assimilation cycle [GO:0019676]; glutamate biosynthetic process [GO:0006537]	dihydropyrimidine dehydrogenase (NADP+) activity [GO:0017113]; glutamate synthase (NADH) activity [GO:0016040]; glutamate synthase activity [GO:0015930]; iron-sulfur cluster binding [GO:0051536]	cytoplasm [GO:0005737]
	S-1, M-1	Fed	NCBI_metazoa	gi|3192915	O61916_ORNMO	Ferritin (EC 1.16.3.1)	Fer	Ornithodoros moubata (Soft tick) (Argasid tick)		59	20077		3		2.12	cellular iron ion homeostasis [GO:0006879]; iron ion transport [GO:0006826]	ferric iron binding [GO:0008199]; ferroxidase activity [GO:0004322]	cell [GO:0005623]
S-0, M-0	M-1	Unfed_Fed	mRNA_Om	ci|000149002|proj|deNovo|2	B7P370_IXOSC	Ferrochelatase (EC 4.99.1.1)	IscW_ISCW016187	Ixodes scapularis (Black-legged tick) (Deer tick)	442	419	90815	10	8	0.94	0.39	heme biosynthetic process [GO:0006783]	ferrochelatase activity [GO:0004325]	mitochondrion [GO:0005739]
M-0	S-1, M-1	Unfed_Fed	NCBI_metazoa	gi|242000136	B7PLR3_IXOSC	Filamin-C, putative (EC 3.1.3.48)	IscW_ISCW006509	Ixodes scapularis (Black-legged tick) (Deer tick)	159	103	73507	3	3	0.14	0.23		protein tyrosine phosphatase activity [GO:0004725]
S-0	S-1	Unfed_Fed	EST_acari	DAA34072.1	F0J8S6_AMBVA	FKBP-type peptidyl-prolyl cis-trans isomerase (Fragment)		Amblyomma variegatum (Tropical bont tick)	114	112	26007	2	2	0.44	0.26	protein folding [GO:0006457]	calcium ion binding [GO:0005509]; isomerase activity [GO:0016853]
M-0	M-1	Unfed_Fed	mRNA_Om	ci|000114931|proj|deNovo|2	B7QBX0_IXOSC	Flavin-containing monooxygenase, putative (EC 1.14.13.8) (Fragment)	IscW_ISCW012562	Ixodes scapularis (Black-legged tick) (Deer tick)	113	382	71242	4	13	0.2	0.88	oxidation-reduction process [GO:0055114]	flavin adenine dinucleotide binding [GO:0050660]; monooxygenase activity [GO:0004497]; N,N-dimethylaniline monooxygenase activity [GO:0004499]; NADP binding [GO:0050661]	integral component of membrane [GO:0016021]
M-0	M-1	Unfed_Fed	EST_acari	XP_002413419.1	B7QD05_IXOSC	Flotillin-1, putative	IscW_ISCW022164	Ixodes scapularis (Black-legged tick) (Deer tick)	95	68	32084	3	2	0.34	0.22
	M-1	Fed	EST_acari	XP_002436273.1	B7PR81_IXOSC	Folate carrier protein, putative	IscW_ISCW019120	Ixodes scapularis (Black-legged tick) (Deer tick)		49	31689		2		0.22	mitochondrial transport [GO:0006839]; translation [GO:0006412]	structural constituent of ribosome [GO:0003735]	integral component of membrane [GO:0016021]; mitochondrial membrane [GO:0031966]
S-0, M-0	M-1	Unfed_Fed	EST_acari	KFM62928.1	A0A087TCT9_9ARAC	Formimidoyltransferase-cyclodeaminase (Fragment)	X975_06667	Stegodyphus mimosarum	237	326	27473	2	2	1.18	0.6	cellular metabolic process [GO:0044237]	folic acid binding [GO:0005542]; transferase activity [GO:0016740]
S-0, M-0	S-1	Unfed_Fed	EST_acari	XP_002434662.1	B7PLL4_IXOSC	Fructose-1,6-bisphosphatase, putative (EC 3.1.3.11) (Fragment)	IscW_ISCW005292	Ixodes scapularis (Black-legged tick) (Deer tick)	57	406	25852	2	3	1.95	1.22	fructose 1,6-bisphosphate metabolic process [GO:0030388]; fructose 6-phosphate metabolic process [GO:0006002]; fructose catabolic process [GO:0006001]; fructose metabolic process [GO:0006000]; gluconeogenesis [GO:0006094]; sucrose biosynthetic process [GO:0005986]	fructose 1,6-bisphosphate 1-phosphatase activity [GO:0042132]	cytosol [GO:0005829]
S-0, M-0	S-1, M-1	Unfed_Fed	EST_acari	XP_002411768.1	B7Q5H9_IXOSC	Fructose-bisphosphate aldolase (EC 4.1.2.13)	IscW_ISCW011371	Ixodes scapularis (Black-legged tick) (Deer tick)	201	185	22387	4	3	7.83	9.04	glycolytic process [GO:0006096]	fructose-bisphosphate aldolase activity [GO:0004332]
S-0	S-1	Unfed_Fed	EST_acari	XP_002411057.1	B7Q2W0_IXOSC	Fumarase, putative (EC 4.2.1.2) (Fragment)	IscW_ISCW020593	Ixodes scapularis (Black-legged tick) (Deer tick)	199	179	32338	4	5	0.63	0.8	fumarate metabolic process [GO:0006106]; malate metabolic process [GO:0006108]; protein tetramerization [GO:0051262]; tricarboxylic acid cycle [GO:0006099]	fumarate hydratase activity [GO:0004333]	cytosol [GO:0005829]; mitochondrion [GO:0005739]; tricarboxylic acid cycle enzyme complex [GO:0045239]
S-0	S-1	Unfed_Fed	EST_acari	XP_002407463.1	B7Q0D4_IXOSC	Fumarylacetoacetase, putative (EC 3.7.1.2)	IscW_ISCW020196	Ixodes scapularis (Black-legged tick) (Deer tick)	62	94	26091	2	2	0.27	0.24	aromatic amino acid family metabolic process [GO:0009072]	fumarylacetoacetase activity [GO:0004334]
	M-1	Fed	mRNA_Om	ci|000150464|proj|deNovo|2	Q5DNW1_TRINI	Furin-like convertase		Trichoplusia ni (Cabbage looper)		121	148946		2		0.04		serine-type endopeptidase activity [GO:0004252]
S-0, M-0	S-1, M-1	Unfed_Fed	NCBI_metazoa	gi|149287130	A6N9Y1_ORNPR	G protein beta subunit-like protein		Ornithodoros parkeri (Soft tick) (Argasid tick)	79	87	36522	2	9	1.34	9.75
S-0, M-0	M-1	Unfed_Fed	mRNA_Om	ci|000002717|proj|deNovo|2	B7PGM6_IXOSC	G-3-P dehydrogenase, putative (Fragment)	IscW_ISCW004858	Ixodes scapularis (Black-legged tick) (Deer tick)	181	502	61810	9	13	0.67	1.18		nucleic acid binding [GO:0003676]; nucleotide binding [GO:0000166]
S-0, M-0	S-1, M-1	Unfed_Fed	mRNA_Om	ci|000114449|proj|deNovo|2	B5DI76_DROPS	GA25794	Dpse\GA25794 Dpse_GA25794 GA25794	Drosophila pseudoobscura pseudoobscura (Fruit fly)	20690	4869	152959	93	46	62.71	2.87		ATP binding [GO:0005524]; motor activity [GO:0003774]	myosin complex [GO:0016459]
	M-1	Fed	mRNA_Om	ci|000150426|proj|deNovo|2	I5ANW8_DROPS	GA26528, isoform C	Dpse\GA26528 Dpse_GA26528 GA26528	Drosophila pseudoobscura pseudoobscura (Fruit fly)		189	147696		4		0.14		ATP binding [GO:0005524]; motor activity [GO:0003774]	myosin complex [GO:0016459]
S-0, M-0	S-1, M-1	Unfed_Fed	mRNA_Om	ci|000148031|proj|deNovo|2	A1IHG1_ORNMO	Galectin	OmGalec	Ornithodoros moubata (Soft tick) (Argasid tick)	1266	2193	71130	15	15	2.34	1.95		carbohydrate binding [GO:0030246]
S-0, M-0		Unfed	mRNA_Om	ci|000149521|proj|deNovo|2	A0A087TQ76_9ARAC	Galectin (Fragment)	X975_20926	Stegodyphus mimosarum	2436		80350	24		4.78			carbohydrate binding [GO:0030246]
M-0	M-1	Unfed_Fed	EST_acari	XP_002412915.1	B7QBI9_IXOSC	Gamma-butyrobetaine,2-oxoglutarate dioxygenase, putative (EC 1.14.11.1)	IscW_ISCW012481	Ixodes scapularis (Black-legged tick) (Deer tick)	74	73	31547	2	2	0.35	0.49		gamma-butyrobetaine dioxygenase activity [GO:0008336]
S-0, M-0	S-1, M-1	Unfed_Fed	EST_acari	XP_002403742.1	B7P986_IXOSC	GARS/AIRS/GART, putative (EC 2.1.2.2) (EC 6.3.3.1) (EC 6.3.4.13)	IscW_ISCW017017	Ixodes scapularis (Black-legged tick) (Deer tick)	359	263	29060	2	3	0.47	1.74	'de novo' IMP biosynthetic process [GO:0006189]; purine nucleobase biosynthetic process [GO:0009113]	ATP binding [GO:0005524]; metal ion binding [GO:0046872]; phosphoribosylamine-glycine ligase activity [GO:0004637]; phosphoribosylformylglycinamidine cyclo-ligase activity [GO:0004641]; phosphoribosylglycinamide formyltransferase activity [GO:0004644]	cytoplasm [GO:0005737]
S-0, M-0		Unfed	mRNA_Om	ci|000111235|proj|deNovo|2	B4QDC0_DROSI	GD10307	Dsim\GD10307 Dsim_GD10307 GD10307	Drosophila simulans (Fruit fly)	218		41435	3		0.62		cell redox homeostasis [GO:0045454]		cell [GO:0005623]; integral component of membrane [GO:0016021]
M-0	M-1	Unfed_Fed	mRNA_Om	ci|000144581|proj|deNovo|2	B4QYR3_DROSI	GD21374	Dsim\GD21374 Dsim_GD21374 GD21374	Drosophila simulans (Fruit fly)	167	212	76363	6	5	0.4	0.4	microtubule-based movement [GO:0007018]	microtubule motor activity [GO:0003777]; nucleic acid binding [GO:0003676]; nucleotide binding [GO:0000166]	dynein complex [GO:0030286]
M-0	M-1	Unfed_Fed	EST_acari	XP_002412668.1	B7QAU2_IXOSC	GDP-L-fucose synthetase, putative (Fragment)	IscW_ISCW024796	Ixodes scapularis (Black-legged tick) (Deer tick)	47	58	31393	3	3	0.35	0.5	nucleotide-sugar biosynthetic process [GO:0009226]	coenzyme binding [GO:0050662]; oxidoreductase activity [GO:0016491]
	S-1	Fed	EST_acari	XP_002410381.1	B7PWY1_IXOSC	GDP-mannose pyrophosphorylase/mannose-1-phosphate guanylyltransferase, putative (EC 2.7.7.13) (Fragment)	IscW_ISCW019597	Ixodes scapularis (Black-legged tick) (Deer tick)		55	26723		2		0.26	biosynthetic process [GO:0009058]	mannose-1-phosphate guanylyltransferase activity [GO:0004475]
	S-1	Fed	mRNA_Om	ci|000117524|proj|deNovo|2	B4NXC6_DROYA	GE14955	Dyak\GE14955 Dyak_GE14955 GE14955	Drosophila yakuba (Fruit fly)		40	119349		2		0.06			nucleus [GO:0005634]
S-0, M-0	S-1, M-1	Unfed_Fed	mRNA_Om	ci|000112870|proj|deNovo|2	B4Q2G2_DROYA	GE16138	Dyak\GE16138 Dyak_GE16138 GE16138	Drosophila yakuba (Fruit fly)	315	607	146609	8	10	1.47	0.33	regulation of catalytic activity [GO:0050790]	cysteine-type endopeptidase activity [GO:0004197]
	S-1	Fed	mRNA_Om	ci|000145348|proj|deNovo|2	B4PT52_DROYA	GE25873	Dyak\GE25873 Dyak_GE25873 GE25873	Drosophila yakuba (Fruit fly)		1546	89263		40		4.64		dipeptidyl-peptidase activity [GO:0008239]; metal ion binding [GO:0046872]	cytoplasm [GO:0005737]
	M-1	Fed	EST_acari	XP_002415093.1	B7QIT6_IXOSC	Geranylgeranyl diphosphate synthase, putative (EC 2.5.1.29)	IscW_ISCW023301	Ixodes scapularis (Black-legged tick) (Deer tick)		66	33215		3		0.33	isoprenoid biosynthetic process [GO:0008299]	farnesyltranstransferase activity [GO:0004311]
S-0		unfed	NCBI_metazoa	gi|194772468	B3N2H1_DROAN	GF20391	Dana\GF20391 Dana_GF20391 GF20391	Drosophila ananassae (Fruit fly)	325		21231	2		1.42		DNA-templated transcription, initiation [GO:0006352]; nucleosome assembly [GO:0006334]	DNA binding [GO:0003677]	nucleosome [GO:0000786]; nucleus [GO:0005634]
S-0, M-0	M-1	Unfed_Fed	mRNA_Om	ci|000148372|proj|deNovo|2	B3M8E5_DROAN	GF24779	Dana\GF24779 Dana_GF24779 GF24779	Drosophila ananassae (Fruit fly)	151	150	48043	4	4	0.63	0.3	intracellular protein transport [GO:0006886]		endoplasmic reticulum [GO:0005783]; integral component of membrane [GO:0016021]
M-0	M-1	Unfed_Fed	mRNA_Om	ci|000115464|proj|deNovo|2	B3M7W2_DROAN	GF25001	Dana\GF25001 Dana_GF25001 GF25001	Drosophila ananassae (Fruit fly)	163	152	25101	6	7	1.4	1.78			integral component of membrane [GO:0016021]
	M-1	Fed	mRNA_Om	ci|000113188|proj|deNovo|2	B3NFE9_DROER	GG14974	Dere\GG14974 Dere_GG14974 GG14974	Drosophila erecta (Fruit fly)		84	19413		2		0.38	SRP-dependent cotranslational protein targeting to membrane [GO:0006614]	7S RNA binding [GO:0008312]	signal recognition particle [GO:0048500]
M-0		Unfed	mRNA_Om	ci|000110324|proj|deNovo|2	B4JYZ5_DROGR	GH22298	Dgri\GH22298 Dgri_GH22298 GH22298	Drosophila grimshawi (Fruit fly) (Idiomyia grimshawi)	48		151631	2		0.04			zinc ion binding [GO:0008270]
	M-1	Fed	mRNA_Om	ci|000149095|proj|deNovo|2	B4JT04_DROGR	GH23301	Dgri\GH23301 Dgri_GH23301 GH23301	Drosophila grimshawi (Fruit fly) (Idiomyia grimshawi)		91	100914		4		0.17	protein folding [GO:0006457]	ATP binding [GO:0005524]
S-0	S-1	Unfed_Fed	mRNA_Om	ci|000143965|proj|deNovo|2	B4KRE5_DROMO	GI20465	Dmoj\GI20465 Dmoj_GI20465 GI20465	Drosophila mojavensis (Fruit fly)	595	563	68001	13	11	1.34	0.91	protein folding [GO:0006457]	calcium ion binding [GO:0005509]
	M-1	Fed	mRNA_Om	ci|000113265|proj|deNovo|2	B4M508_DROVI	GJ10132	Dvir\GJ10132 Dvir_GJ10132 GJ10132	Drosophila virilis (Fruit fly)		25	12242		2		0.64		nucleic acid binding [GO:0003676]; nucleotide binding [GO:0000166]
	M-1	Fed	mRNA_Om	ci|000149761|proj|deNovo|2	B4M1S6_DROVI	GJ18794	Dvir\GJ18794 Dvir_GJ18794 GJ18794	Drosophila virilis (Fruit fly)		67	149295		3		0.07		serine-type endopeptidase activity [GO:0004252]	integral component of membrane [GO:0016021]
S-0		Unfed	mRNA_Om	ci|000146421|proj|deNovo|2	B4LLS1_DROVI	GJ20036	Dvir\GJ20036 Dvir_GJ20036 GJ20036	Drosophila virilis (Fruit fly)	262		38939	7		0.92		deoxyribonucleotide catabolic process [GO:0009264]	deoxyribose-phosphate aldolase activity [GO:0004139]	cytoplasm [GO:0005737]
M-0	M-1	Unfed_Fed	mRNA_Om	ci|000144934|proj|deNovo|2	B4M0F8_DROVI	GJ24649	Dvir\GJ24649 Dvir_GJ24649 GJ24649	Drosophila virilis (Fruit fly)	89	138	99594	3	6	0.1	0.22			integral component of membrane [GO:0016021]
S-0, M-0	S-1	Unfed_Fed	mRNA_Om	ci|000119293|proj|deNovo|2	B4MQW4_DROWI	GK21366	Dwil\GK21366 Dwil_GK21366 GK21366	Drosophila willistoni (Fruit fly)	113	65	70005	4	3	0.51	0.15
S-0		Unfed	mRNA_Om	ci|000143189|proj|deNovo|2	B4MQV0_DROWI	GK21946	Dwil\GK21946 Dwil_GK21946 GK21946	Drosophila willistoni (Fruit fly)	875		40538	9		3.11			calcium ion binding [GO:0005509]	integral component of membrane [GO:0016021]
S-0		Unfed	mRNA_Om	ci|000145884|proj|deNovo|2	B4H6S6_DROPE	GL21766	Dper\GL21766 Dper_GL21766 GL21766	Drosophila persimilis (Fruit fly)	146		37331	7		0.81
S-0	S-1	Unfed_Fed	EST_acari	XP_684147.2	E7F0E2_DANRE	Glucosamine-6-phosphate isomerase (EC 3.5.99.6) (Glucosamine-6-phosphate deaminase)	gnpda2 OTTDARG00000028396	Danio rerio (Zebrafish) (Brachydanio rerio)	327	228	32440	5	5	0.98	0.98	carbohydrate metabolic process [GO:0005975]; N-acetylglucosamine catabolic process [GO:0006046]; N-acetylneuraminate catabolic process [GO:0019262]; UDP-N-acetylglucosamine biosynthetic process [GO:0006048]	glucosamine-6-phosphate deaminase activity [GO:0004342]; hydrolase activity [GO:0016787]	cytoplasm [GO:0005737]
S-0, M-0	S-1, M-1	Unfed_Fed	mRNA_Om	ci|000145442|proj|deNovo|2	B7QAW0_IXOSC	Glucose dehydrogenase, putative (EC 1.1.99.1) (Fragment)	IscW_ISCW012045	Ixodes scapularis (Black-legged tick) (Deer tick)	300	2211	75570	14	28	1.16	3.96		choline dehydrogenase activity [GO:0008812]; flavin adenine dinucleotide binding [GO:0050660]
S-0		unfed	EST_acari	DAA34043.1	F0J8C0_AMBVA	Glucose derepression and pre-vacuolar endosome protein sorting protein (Fragment)		Amblyomma variegatum (Tropical bont tick)	54		24040	2		0.3		vacuolar transport [GO:0007034]
M-0		Unfed	mRNA_Om	ci|000108440|proj|deNovo|2	E2C2M2_HARSA	Glucose transporter type 1	EAI_13300	Harpegnathos saltator (Jerdon's jumping ant)	31		87516	2		0.08		carbohydrate transport [GO:0008643]	substrate-specific transmembrane transporter activity [GO:0022891]	integral component of membrane [GO:0016021]
S-0		unfed	EST_acari	KHJ42712.1	A0A0B1PR88_9BILA	Glucose-6-phosphate isomerase (EC 5.3.1.9)	D918_07210	Trichuris suis (pig whipworm)	70		31512	3		0.35		gluconeogenesis [GO:0006094]; glycolytic process [GO:0006096]	glucose-6-phosphate isomerase activity [GO:0004347]
M-0	M-1	Unfed_Fed	mRNA_Om	ci|000114861|proj|deNovo|2	A0A087T720_9ARAC	Glucose-6-phosphate translocase (Fragment)	X975_16812	Stegodyphus mimosarum	49	40	74674	2	2	0.09	0.09	transmembrane transport [GO:0055085]	transporter activity [GO:0005215]	integral component of membrane [GO:0016021]
	M-1	Fed	NCBI_metazoa	gi|675383096	A0A087UF54_9ARAC	Glucose-regulated protein (Fragment)	X975_02874	Stegodyphus mimosarum		339	62302		10		0.95		ATP binding [GO:0005524]
S-0	S-1	Unfed_Fed	mRNA_Om	ci|000108255|proj|deNovo|2	E0VQQ4_PEDHC	Glucosidase 2 subunit beta, putative	Phum_PHUM380960	Pediculus humanus subsp. corporis (Body louse)	403	431	115473	13	8	0.52	0.33	N-glycan processing [GO:0006491]	calcium ion binding [GO:0005509]	integral component of membrane [GO:0016021]
S-0, M-0	S-1, M-1	Unfed_Fed	mRNA_Om	ci|000101200|proj|deNovo|2	B7PK21_IXOSC	Glucosylceramidase (EC 3.2.1.45)	IscW_ISCW004661	Ixodes scapularis (Black-legged tick) (Deer tick)	228	485	73389	4	9	1.01	0.62	carbohydrate metabolic process [GO:0005975]; sphingolipid metabolic process [GO:0006665]	glucosylceramidase activity [GO:0004348]
S-0		Unfed	mRNA_Om	ci|000117001|proj|deNovo|2	B7P458_IXOSC	Glutamate carboxypeptidase, putative (EC 3.4.17.21)	IscW_ISCW001364	Ixodes scapularis (Black-legged tick) (Deer tick)	35		149318	2		0.04			carboxypeptidase activity [GO:0004180]	integral component of membrane [GO:0016021]
M-0		Unfed	EST_acari	XP_002402794.1	B7PHG8_IXOSC	Glutamate carrier protein, putative	IscW_ISCW018293	Ixodes scapularis (Black-legged tick) (Deer tick)	149		21305	3		0.55		translation [GO:0006412]; transmembrane transport [GO:0055085]	structural constituent of ribosome [GO:0003735]	integral component of membrane [GO:0016021]
S-0, M-0	S-1, M-1	Unfed_Fed	mRNA_Om	ci|000147895|proj|deNovo|2	A0A087UZR4_9ARAC	Glutamate dehydrogenase, mitochondrial (Fragment)	X975_12892	Stegodyphus mimosarum	1489	675	77108	24	12	9.56	1.03	cellular amino acid metabolic process [GO:0006520]	glutamate dehydrogenase (NAD+) activity [GO:0004352]
S-0		unfed	EST_acari	XP_008476039.1		glutamate synthase 1 [NADH], chloroplastic-like [Diaphorina citri]		Diaphorina citri (hemíptero)	155		27350	3		0.59
S-0, M-0	S-1, M-1	Unfed_Fed	EST_acari	XP_002435437.1	B7PNU5_IXOSC	Glutamine synthetase, putative (EC 6.3.1.2)	IscW_ISCW018771	Ixodes scapularis (Black-legged tick) (Deer tick)	118	4603	31561	2	18	0.75	1.32	glutamine biosynthetic process [GO:0006542]	glutamate-ammonia ligase activity [GO:0004356]
M-0	M-1	Unfed_Fed	mRNA_Om	ci|000101210|proj|deNovo|2	A2V728_HAELO	Glutamine: fructose-6-phosphate aminotransferase	HlGFAT	T	Haemaphysalis longicornis (Bush tick)	40	75	110904	2	2	0.06	0.22	carbohydrate derivative biosynthetic process [GO:1901137]; carbohydrate metabolic process [GO:0005975]	carbohydrate binding [GO:0030246]; glutamine-fructose-6-phosphate transaminase (isomerizing) activity [GO:0004360]
M-0	M-1	Unfed_Fed	mRNA_Om	ci|000149000|proj|deNovo|2	B7PKR5_IXOSC	Glutamyl-tRNA synthetase, cytoplasmic, putative (EC 6.1.1.15) (EC 6.1.1.18)	IscW_ISCW018719	Ixodes scapularis (Black-legged tick) (Deer tick)	141	202	148953	3	9	0.07	0.22	glutamyl-tRNA aminoacylation [GO:0006424]; prolyl-tRNA aminoacylation [GO:0006433]	ATP binding [GO:0005524]; glutamate-tRNA ligase activity [GO:0004818]; glutamine-tRNA ligase activity [GO:0004819]; proline-tRNA ligase activity [GO:0004827]; RNA binding [GO:0003723]	cytoplasm [GO:0005737]
S-0	S-1, M-1	Unfed_Fed	mRNA_Om	ci|000112809|proj|deNovo|2	B7Q8V5_IXOSC	Glutaryl-CoA dehydrogenase, putative (EC 1.3.99.7)	IscW_ISCW010793	Ixodes scapularis (Black-legged tick) (Deer tick)	1427	71	78058	17	4	2.3	0.18	fatty acid beta-oxidation using acyl-CoA dehydrogenase [GO:0033539]; lipid homeostasis [GO:0055088]	acyl-CoA dehydrogenase activity [GO:0003995]; electron carrier activity [GO:0009055]; fatty-acyl-CoA binding [GO:0000062]; flavin adenine dinucleotide binding [GO:0050660]; glutaryl-CoA dehydrogenase activity [GO:0004361]; oxidoreductase activity, acting on the CH-CH group of donors, with a flavin as acceptor [GO:0052890]	mitochondrion [GO:0005739]
S-0	S-1, M-1	Unfed_Fed	EST_acari	ABA62391.1	Q2XW17_RHIMP	Glutathione peroxidase	PHGPX	Rhipicephalus microplus (Cattle tick) (Boophilus microplus)	76	105	12404	3	4	1.65	1.1	response to oxidative stress [GO:0006979]	glutathione peroxidase activity [GO:0004602]
M-0		Unfed	EST_acari	AGZ87461.1	U5YC81_TETCI	Glutathione S-transferase mu6		Tetranychus cinnabarinus (Carmine spider mite)	49		27819	2		0.25		metabolic process [GO:0008152]	glutathione transferase activity [GO:0004364]
S-0, M-0	S-1, M-1	Unfed_Fed	EST_acari	XP_002436290.1	B7PR98_IXOSC	Glutathione S-transferase, putative (EC 2.5.1.18)	IscW_ISCW005803	Ixodes scapularis (Black-legged tick) (Deer tick)	404	983	19071	3	4	4.24	4.97	glutathione metabolic process [GO:0006749]	glutathione transferase activity [GO:0004364]	cytoplasm [GO:0005737]
S-0, M-0	S-1, M-1	Unfed_Fed	mRNA_Om	ci|000145670|proj|deNovo|2	B7PG84_IXOSC	Glutathione S-transferase, putative (EC 2.5.1.18)	IscW_ISCW004523	Ixodes scapularis (Black-legged tick) (Deer tick)	241	299	36524	8	9	21.84	2.09		glutathione transferase activity [GO:0004364]
S-0, M-0	S-1, M-1	Unfed_Fed	mRNA_Om	ci|000102049|proj|deNovo|2	B7Q917_IXOSC	Glutathione S-transferase, putative (EC 2.5.1.18)	IscW_ISCW011508	Ixodes scapularis (Black-legged tick) (Deer tick)	96	73	32744	4	2	0.8	0.69	glutathione metabolic process [GO:0006749]	glutathione transferase activity [GO:0004364]	cytoplasm [GO:0005737]
S-0, M-0	S-1, M-1	Unfed_Fed	mRNA_Om	ci|000150530|proj|deNovo|2	B7PRA0_IXOSC	Glutathione S-transferase, putative (EC 2.5.1.18) (Fragment)	IscW_ISCW005805	Ixodes scapularis (Black-legged tick) (Deer tick)	66	123	20144	3	3	2.54	0.33	glutathione metabolic process [GO:0006749]	glutathione transferase activity [GO:0004364]	cytoplasm [GO:0005737]
S-0, M-0	S-1, M-1	Unfed_Fed	mRNA_Om	ci|000113302|proj|deNovo|2	B7QMI2_IXOSC	Glutathione S-transferase, putative (EC 5.2.1.2) (Fragment)	IscW_ISCW023198	Ixodes scapularis (Black-legged tick) (Deer tick)	142	129	31478	6	3	9.09	0.49	aromatic amino acid family metabolic process [GO:0009072]; glutathione metabolic process [GO:0006749]	glutathione transferase activity [GO:0004364]; maleylacetoacetate isomerase activity [GO:0016034]	cytoplasm [GO:0005737]
M-0		Unfed	mRNA_Om	ci|000104051|proj|deNovo|2	B7Q9K1_IXOSC	Glutathione S-transferase, putative (EC 5.3.99.3)	IscW_ISCW020922	Ixodes scapularis (Black-legged tick) (Deer tick)	101		55093	3		0.19		cell redox homeostasis [GO:0045454]	electron carrier activity [GO:0009055]; prostaglandin-E synthase activity [GO:0050220]; protein disulfide oxidoreductase activity [GO:0015035]; transferase activity [GO:0016740]	cell [GO:0005623]
S-0		Unfed	mRNA_Om	ci|000113267|proj|deNovo|2	G3MLJ4_9ACAR	Glutathione synthetase (GSH-S) (EC 6.3.2.3)		Amblyomma maculatum (Gulf Coast tick)	101		63004	7		0.5			ATP binding [GO:0005524]; glutathione binding [GO:0043295]; glutathione synthase activity [GO:0004363]; magnesium ion binding [GO:0000287]
S-0, M-0	S-1	Unfed_Fed	EST_acari	XP_002434347.1	B7PKP9_IXOSC	Glyceraldehyde-3-phosphate dehydrogenase (EC 1.2.1.12)	IscW_ISCW018700	Ixodes scapularis (Black-legged tick) (Deer tick)	261	164	27391	3	3	8.49	0.42	glucose metabolic process [GO:0006006]; glycolytic process [GO:0006096]	glyceraldehyde-3-phosphate dehydrogenase (NAD+) (phosphorylating) activity [GO:0004365]; NAD binding [GO:0051287]; NADP binding [GO:0050661]
S-0, M-0	S-1, M-1	Unfed_Fed	mRNA_Om	ci|000148559|proj|deNovo|2	F4WAM9_ACREC	Glycerol-3-phosphate dehydrogenase (EC 1.1.5.3)	G5I_02567	Acromyrmex echinatior (Panamanian leafcutter ant) (Acromyrmex octospinosus echinatior)	1890	1802	147982	37	29	2.74	1.45	glycerol-3-phosphate metabolic process [GO:0006072]	calcium ion binding [GO:0005509]; sn-glycerol-3-phosphate:ubiquinone-8 oxidoreductase activity [GO:0052591]	glycerol-3-phosphate dehydrogenase complex [GO:0009331]
S-0, M-0	S-1, M-1	Unfed_Fed	EST_acari	XP_002434644.1	B7PLJ6_IXOSC	Glycerol-3-phosphate dehydrogenase [NAD(+)] (EC 1.1.1.8)	IscW_ISCW005254	Ixodes scapularis (Black-legged tick) (Deer tick)	52	74	31353	2	2	0.57	0.57	carbohydrate metabolic process [GO:0005975]; glycerol-3-phosphate catabolic process [GO:0046168]	glycerol-3-phosphate dehydrogenase [NAD+] activity [GO:0004367]; NAD binding [GO:0051287]	glycerol-3-phosphate dehydrogenase complex [GO:0009331]
S-0	S-1	Unfed_Fed	mRNA_Om	ci|000107695|proj|deNovo|2	B7QMM1_IXOSC	Glycine C-acetyltransferase/2-amino-3-ketobutyrate-CoA ligase, putative (EC 2.3.1.29) (Fragment)	IscW_ISCW015295	Ixodes scapularis (Black-legged tick) (Deer tick)	330	132	53085	10	5	1.06	0.35	biosynthetic process [GO:0009058]; threonine catabolic process [GO:0006567]	glycine C-acetyltransferase activity [GO:0008890]; ligase activity [GO:0016874]; pyridoxal phosphate binding [GO:0030170]
S-0, M-0	S-1, M-1	Unfed_Fed	EST_acari	XP_002436237.1	B7PR45_IXOSC	Glycine dehydrogenase, putative (EC 1.3.1.74) (Fragment)	IscW_ISCW006033	Ixodes scapularis (Black-legged tick) (Deer tick)	67	32	29998	2	2	0.45	0.57	glycine decarboxylation via glycine cleavage system [GO:0019464]	2-alkenal reductase [NAD(P)] activity [GO:0032440]; glycine binding [GO:0016594]; glycine dehydrogenase (decarboxylating) activity [GO:0004375]; lyase activity [GO:0016829]	glycine cleavage complex [GO:0005960]; mitochondrion [GO:0005739]
S-0, M-0	S-1, M-1	Unfed_Fed	EST_acari	XP_002411051.1	B7Q2V4_IXOSC	Glycine N-methyltransferase, putative (EC 2.1.1.20)	IscW_ISCW020587	Ixodes scapularis (Black-legged tick) (Deer tick)	126	74	31393	2	2	0.69	0.56		glycine N-methyltransferase activity [GO:0017174]
S-0, M-0		Unfed	EST_acari	XP_002399630.1	B7Q9Z7_IXOSC	Glycine rich secreted cement protein, putative (EC 3.4.21.68) (Fragment)	IscW_ISCW022619	Ixodes scapularis (Black-legged tick) (Deer tick)	383		34180	3		3.92			extracellular matrix structural constituent [GO:0005201]; hydrolase activity [GO:0016787]	collagen trimer [GO:0005581]
M-0		Unfed	EST_acari	XP_002434209.1	B7PG87_IXOSC	Glycine/serine hydroxymethyltransferase, putative (EC 2.1.2.1) (Fragment)	IscW_ISCW017568	Ixodes scapularis (Black-legged tick) (Deer tick)	87		32823	4		0.47			glycine hydroxymethyltransferase activity [GO:0004372]; methyltransferase activity [GO:0008168]
S-0		unfed	EST_acari	XP_011691286.1		glycine--tRNA ligase isoform X2 [Wasmannia auropunctata]		Wasmannia auropunctata (hormiga)	103		31247	2		0.22
S-0, M-0	S-1, M-1	Unfed_Fed	EST_acari	XP_002409048.1	B7P6P0_IXOSC	Glycoprotein 25l, putative	IscW_ISCW001001	Ixodes scapularis (Black-legged tick) (Deer tick)	203	264	45643	6	6	0.9	0.91	transport [GO:0006810]		endoplasmic reticulum membrane [GO:0005789]; integral component of membrane [GO:0016021]
S-0	S-1	Unfed_Fed	mRNA_Om	ci|000143253|proj|deNovo|2	B7PXG2_IXOSC	Glycoprotein gC1qBP, putative	IscW_ISCW020550	Ixodes scapularis (Black-legged tick) (Deer tick)	463	299	35038	8	6	2.24	1.06			mitochondrial matrix [GO:0005759]
S-0	S-1	Unfed_Fed	mRNA_Om	ci|000148239|proj|deNovo|2	B7Q8N5_IXOSC	Glycosyl hydralase, sucrase-isomaltase, putative (EC 3.2.1.20) (Fragment)	IscW_ISCW011416	Ixodes scapularis (Black-legged tick) (Deer tick)	2283	1340	121487	27	26	2.05	1.67		alpha-1,4-glucosidase activity [GO:0004558]; carbohydrate binding [GO:0030246]; maltose alpha-glucosidase activity [GO:0032450]
S-0		unfed	EST_acari	DAA34776.1	F0JAD5_AMBVA	Glycosyltransferase		Amblyomma variegatum (Tropical bont tick)	39		24104	2		0.3			transferase activity, transferring hexosyl groups [GO:0016758]
S-0, M-0	M-1	Unfed_Fed	mRNA_Om	ci|000104063|proj|deNovo|2	B7QBY6_IXOSC	Glyoxalase, putative (EC 4.4.1.5)	IscW_ISCW012580	Ixodes scapularis (Black-legged tick) (Deer tick)	37	48	59368	3	3	0.36	0.18		lactoylglutathione lyase activity [GO:0004462]
S-0	S-1	Unfed_Fed	EST_acari	XP_002399673.1	B7PRH6_IXOSC	Glyoxylase, putative (EC 3.1.2.6)	IscW_ISCW019663	Ixodes scapularis (Black-legged tick) (Deer tick)	83	108	29282	2	2	0.38	0.53		hydroxyacylglutathione hydrolase activity [GO:0004416]
S-0	S-1	Unfed_Fed	mRNA_Om	ci|000109360|proj|deNovo|2	B7PV15_IXOSC	Glyoxylate/hydroxypyruvate reductase, putative (EC 1.1.1.26)	IscW_ISCW019963	Ixodes scapularis (Black-legged tick) (Deer tick)	350	171	49180	7	4	0.91	0.38		glyoxylate reductase (NADP) activity [GO:0030267]; glyoxylate reductase activity [GO:0047964]; hydroxypyruvate reductase activity [GO:0016618]; NAD binding [GO:0051287]	cytosol [GO:0005829]
	M-1	Fed	NCBI_metazoa	gi|195350828	B4IDY0_DROSE	GM11458	Dsec\GM11458 Dsec_GM11458 GM11458	Drosophila sechellia (Fruit fly)		126	94695		6		0.27	protein catabolic process [GO:0030163]; protein refolding [GO:0042026]	ATP binding [GO:0005524]; hydrolase activity [GO:0016787]	cytoplasm [GO:0005737]
	S-1	Fed	EST_acari	XP_002044125.1	B4IK65_DROSE	GM13044	Dsec\GM13044 Dsec_GM13044 GM13044	Drosophila sechellia (Fruit fly)		183	21044		3		0.81		ATP binding [GO:0005524]
M-0	M-1	Unfed_Fed	mRNA_Om	ci|000102047|proj|deNovo|2	B4I266_DROSE	GM17880	Dsec\GM17880 Dsec_GM17880 GM17880	Drosophila sechellia (Fruit fly)	39	88	22136	2	2	0.33	0.33			integral component of membrane [GO:0016021]
M-0	M-1	Unfed_Fed	mRNA_Om	ci|000100967|proj|deNovo|2	B4I956_DROSE	GM19087	Dsec\GM19087 Dsec_GM19087 GM19087	Drosophila sechellia (Fruit fly)	444	421	87941	11	9	0.61	0.44	transport [GO:0006810]		integral component of membrane [GO:0016021]
S-0, M-0	S-1, M-1	Unfed_Fed	EST_acari	XP_002434335.1	B7PKN7_IXOSC	GMP synthase, putative (EC 6.3.1.5) (EC 6.3.5.2) (Fragment)	IscW_ISCW018543	Ixodes scapularis (Black-legged tick) (Deer tick)	124	61	36250	2	4	0.8	0.74	GMP biosynthetic process [GO:0006177]	ATP binding [GO:0005524]; GMP synthase (glutamine-hydrolyzing) activity [GO:0003922]; GMP synthase activity [GO:0003921]; NAD+ synthase activity [GO:0008795]; pyrophosphatase activity [GO:0016462]	cytosol [GO:0005829]
M-0	M-1	Unfed_Fed	mRNA_Om	ci|000100268|proj|deNovo|2	B7PRY6_IXOSC	Golgi apparatus protein, putative (Fragment)	IscW_ISCW007750	Ixodes scapularis (Black-legged tick) (Deer tick)	90	94	149799	4	4	0.09	0.09		fibroblast growth factor binding [GO:0017134]	Golgi membrane [GO:0000139]; integral component of membrane [GO:0016021]
M-0	M-1	Unfed_Fed	mRNA_Om	ci|000101180|proj|deNovo|2	B7Q6W0_IXOSC	GPI transamidase component PIG-S, putative	IscW_ISCW011109	Ixodes scapularis (Black-legged tick) (Deer tick)	85	114	78088	3	3	0.13	0.13	attachment of GPI anchor to protein [GO:0016255]		GPI-anchor transamidase complex [GO:0042765]
S-0		Unfed	mRNA_Om	ci|000118056|proj|deNovo|2	A0A087U096_9ARAC	Group XV phospholipase A2 (Fragment)	X975_19686	Stegodyphus mimosarum	71		72692	3		0.14		lipid metabolic process [GO:0006629]	O-acyltransferase activity [GO:0008374]
M-0		Unfed	EST_acari	KFM66226.1	A0A087TM87_9ARAC	Growth hormone-inducible transmembrane protein (Fragment)	X975_08979	Stegodyphus mimosarum	39		25685	2		0.28				integral component of membrane [GO:0016021]
S-0	S-1	Unfed_Fed	EST_acari	KFM68075.1	A0A087TSI6_9ARAC	GrpE protein homolog (Fragment)	X975_22887	Stegodyphus mimosarum	63	71	20260	2	4	0.36	0.85	protein folding [GO:0006457]	adenyl-nucleotide exchange factor activity [GO:0000774]	mitochondrial matrix [GO:0005759]
S-0	S-1	Unfed_Fed	mRNA_Om	ci|000115884|proj|deNovo|2	B7PPJ5_IXOSC	Grpe protein, putative (EC 5.1.3.1)	IscW_ISCW005818	Ixodes scapularis (Black-legged tick) (Deer tick)	354	460	100079	8	8	0.34	0.47	protein folding [GO:0006457]; protein import into mitochondrial matrix [GO:0030150]	adenyl-nucleotide exchange factor activity [GO:0000774]; ribulose-phosphate 3-epimerase activity [GO:0004750]; unfolded protein binding [GO:0051082]	presequence translocase-associated import motor [GO:0001405]
	M-1	Fed	EST_acari	XP_003737216.1		GTPase KRas-like		Metaseiulus occidentalis		139	18956		4		1.67
S-0, M-0	M-1	Unfed_Fed	EST_acari	XP_002408659.1	B7Q0Z0_IXOSC	GTP-binding ADP-ribosylation factor ARF6, putative	IscW_ISCW009274	Ixodes scapularis (Black-legged tick) (Deer tick)	144	146	31253	3	6	0.88	0.95	small GTPase mediated signal transduction [GO:0007264]	GTP binding [GO:0005525]	intracellular [GO:0005622]
M-0	M-1	Unfed_Fed	mRNA_Om	ci|000115466|proj|deNovo|2	E2BNS6_HARSA	GTP-binding ADP-ribosylation factor-like protein 1 protein	EAI_02388	Harpegnathos saltator (Jerdon's jumping ant)	97	148	28214	2	3	0.25	0.56	small GTPase mediated signal transduction [GO:0007264]	GTP binding [GO:0005525]	intracellular [GO:0005622]
S-0, M-0	S-1, M-1	Unfed_Fed	EST_acari	XP_002414923.1	B7QIB6_IXOSC	GTP-binding nuclear protein RAN1, putative (EC 3.1.4.12)	IscW_ISCW023654	Ixodes scapularis (Black-legged tick) (Deer tick)	150	553	28624	3	10	1.21	1.74	protein import into nucleus [GO:0006606]; ribosomal subunit export from nucleus [GO:0000054]; small GTPase mediated signal transduction [GO:0007264]	GTPase activity [GO:0003924]; GTP binding [GO:0005525]	cytoplasm [GO:0005737]; nucleus [GO:0005634]
S-0		unfed	NCBI_metazoa	gi|241688858	B7Q5B5_IXOSC	GTP-binding nuclear protein RAN1, putative (EC 3.1.4.12)	IscW_ISCW021828	Ixodes scapularis (Black-legged tick) (Deer tick)	41		17744	2		0.42		protein import into nucleus [GO:0006606]; ribosomal subunit export from nucleus [GO:0000054]; small GTPase mediated signal transduction [GO:0007264]	GTPase activity [GO:0003924]; GTP binding [GO:0005525]	cytoplasm [GO:0005737]; nucleus [GO:0005634]
M-0		Unfed	EST_acari	XP_002406512.1	B7P4V7_IXOSC	GTP-binding protein RAB-32, putative (EC 3.1.4.12)	IscW_ISCW001188	Ixodes scapularis (Black-legged tick) (Deer tick)	51		30263	3		0.37		melanosome organization [GO:0032438]; small GTPase mediated signal transduction [GO:0007264]	GTP binding [GO:0005525]; sphingomyelin phosphodiesterase activity [GO:0004767]	melanosome [GO:0042470]; mitochondrion [GO:0005739]; trans-Golgi network [GO:0005802]
S-0		unfed	EST_acari	XP_003737335.1		guanine nucleotide-binding protein G(i) subunit alpha-like [Metaseiulus occidentalis]		Metaseiulus occidentalis	82		29151	2		0.24
S-0, M-0		Unfed	EST_acari	KFM80559.1	A0A087UT70_9ARAC	Guanine nucleotide-binding protein G(I)/G(S)/G(T) subunit beta-1 (Fragment)	X975_04024	Stegodyphus mimosarum	474		27657	7		5.84		signal transduction [GO:0007165]
S-0, M-0	M-1	Unfed_Fed	EST_acari	KFM79146.1	A0A087UP57_9ARAC	Guanine nucleotide-binding protein G(Q) subunit alpha (Fragment)	X975_08150	Stegodyphus mimosarum	386	278	28320	8	3	3.14	0.74	G-protein coupled receptor signaling pathway [GO:0007186]	GTPase activity [GO:0003924]; GTP binding [GO:0005525]; signal transducer activity [GO:0004871]
M-0		Unfed	NCBI_metazoa	gi|585188	GNAQ_LYMST	Guanine nucleotide-binding protein G(q) subunit alpha (Guanine nucleotide-binding protein alpha-q)		Lymnaea stagnalis (Great pond snail) (Helix stagnalis)	74		41881	2		0.26		G-protein coupled receptor signaling pathway [GO:0007186]	GTPase activity [GO:0003924]; GTP binding [GO:0005525]; metal ion binding [GO:0046872]; signal transducer activity [GO:0004871]
S-0	S-1, M-1	Unfed_Fed	mRNA_Om	ci|000113980|proj|deNovo|2	B7PVL8_IXOSC	Guanine nucleotide-binding protein G, putative (Fragment)	IscW_ISCW008109	Ixodes scapularis (Black-legged tick) (Deer tick)	104	494	130213	4	10	0.13	0.36	phospholipase C-activating dopamine receptor signaling pathway [GO:0060158]	GTPase activity [GO:0003924]; GTP binding [GO:0005525]; signal transducer activity [GO:0004871]
M-0		Unfed	EST_acari	ABR23417.1	A6N9T4_ORNPR	Guanine nucleotide-binding protein subunit gamma		Ornithodoros parkeri (Soft tick) (Argasid tick)	65		27107	2		0.42		G-protein coupled receptor signaling pathway [GO:0007186]	signal transducer activity [GO:0004871]	heterotrimeric G-protein complex [GO:0005834]
M-0		Unfed	NCBI_metazoa	gi|215500540	B7PTW2_IXOSC	Guanine nucleotide-binding protein, putative (Fragment)	IscW_ISCW019433	Ixodes scapularis (Black-legged tick) (Deer tick)	81		44903	2		0.15		adenylate cyclase-activating dopamine receptor signaling pathway [GO:0007191]; sensory perception of chemical stimulus [GO:0007606]	GTPase activity [GO:0003924]; GTP binding [GO:0005525]; signal transducer activity [GO:0004871]
	M-1	Fed	mRNA_Om	ci|000106526|proj|deNovo|2	A0A087UMW5_9ARAC	Guanylate cyclase (EC 4.6.1.2) (Fragment)	X975_23750	Stegodyphus mimosarum		136	64952		5		0.28		ATP binding [GO:0005524]; guanylate cyclase activity [GO:0004383]; protein tyrosine kinase activity [GO:0004713]	integral component of membrane [GO:0016021]
S-0	S-1	Unfed_Fed	EST_acari	XP_002435849.1	B7PQ07_IXOSC	H(Beta)58 protein, putative	IscW_ISCW018536	Ixodes scapularis (Black-legged tick) (Deer tick)	103	53	32485	2	2	0.21	0.21	intracellular protein transport [GO:0006886]; retrograde transport, endosome to Golgi [GO:0042147]	protein transporter activity [GO:0008565]	cytosol [GO:0005829]; endosome [GO:0005768]; retromer complex [GO:0030904]
S-0, M-0		Unfed	EST_acari	AIS39468.1	A0A097A1J8_HAEFA	Heat shock 70 kDa protein		Haemaphysalis flava (Tick)	2417		34148	13		18.61			ATP binding [GO:0005524]
	M-1	Fed	EST_acari	ACA84007.1	E4W3Z2_HAELO	Heat shock 70 kDa protein 5		Haemaphysalis longicornis (Bush tick)		3124	29750		11		8.27		ATP binding [GO:0005524]
M-0		Unfed	NCBI_metazoa	gi|557767195		heat shock 70 kDa protein cognate 4-like [Musca domestica]			102		71192	4		0.2
S-0		unfed	NCBI_metazoa	gi|157064217	Q4ZJ79_9NEOP	Heat shock cognate 70 protein		Sesamia nonagrioides (polilla)	116		71759	4		0.2			ATP binding [GO:0005524]
S-0		unfed	EST_acari	XP_002433721.1	B7PEU9_IXOSC	Heat shock protein	IscW_ISCW017823	Ixodes scapularis (Black-legged tick) (Deer tick)	58		20909	2		0.35		chaperone mediated protein folding requiring cofactor [GO:0051085]; response to unfolded protein [GO:0006986]	ATP binding [GO:0005524]; chaperone binding [GO:0051087]; metal ion binding [GO:0046872]; unfolded protein binding [GO:0051082]	mitochondrial matrix [GO:0005759]
S-0, M-0	S-1	Unfed_Fed	EST_acari	XP_002409748.1	B7PWF5_IXOSC	Heat shock protein 20.5, putative	IscW_ISCW007793	Ixodes scapularis (Black-legged tick) (Deer tick)	63	81	24582	3	2	3.55	0.47
S-0		unfed	EST_acari	XP_002405513.1	B7PIN1_IXOSC	Heat shock protein 20.6, putative	IscW_ISCW017709	Ixodes scapularis (Black-legged tick) (Deer tick)	53		26266	2		0.27
S-0		unfed	NCBI_metazoa	gi|89892735	Q5I5Q6_LIRSA	Heat shock protein 60		Liriomyza sativae (mosca)	133		61285	3		0.23		protein refolding [GO:0042026]	ATP binding [GO:0005524]	cytoplasm [GO:0005737]
M-0	M-1	Unfed_Fed	mRNA_Om	ci|000144113|proj|deNovo|2	B7Q0B3_IXOSC	Heat shock protein 70 (HSP70)-interacting protein, putative	IscW_ISCW008890	Ixodes scapularis (Black-legged tick) (Deer tick)	524	463	97032	11	10	0.59	0.54			integral component of membrane [GO:0016021]
	S-1	Fed	NCBI_metazoa	gi|195964871	B4YTT9_TETCI	Heat shock protein 70-2		Tetranychus cinnabarinus (Carmine spider mite)		114	73797		3		0.19		ATP binding [GO:0005524]
S-0	S-1, M-1	Unfed_Fed	NCBI_metazoa	gi|480541669	M9WB33_ORNMO	Heat shock protein 90		Ornithodoros moubata (Soft tick) (Argasid tick)	83	588	65979	4	20	0.21	3.51	protein folding [GO:0006457]; response to stress [GO:0006950]	ATP binding [GO:0005524]
S-0, M-0	M-1	Unfed_Fed	mRNA_Om	ci|000108276|proj|deNovo|2	C9W1R6_RHISA	Hematopoietic stem/progenitor cells protein-like protein		Rhipicephalus sanguineus (Brown dog tick) (Ixodes sanguineus)	446	641	25201	5	5	2.87	1.55		2 iron, 2 sulfur cluster binding [GO:0051537]	integral component of membrane [GO:0016021]; intracellular membrane-bounded organelle [GO:0043231]
M-0		Unfed	EST_acari	XP_002402415.1	B7PSF8_IXOSC	Hemocyte protein-glutamine gamma-glutamyltransferase, putative (EC 2.3.2.13) (Fragment)	IscW_ISCW019478	Ixodes scapularis (Black-legged tick) (Deer tick)	286		32045	2		0.34		peptide cross-linking [GO:0018149]	protein-glutamine gamma-glutamyltransferase activity [GO:0003810]
M-0		Unfed	EST_acari	KFM70891.1	A0A087U0K2_9ARAC	Heterogeneous nuclear ribonucleoprotein A1, A2/B1-like protein (Fragment)	X975_22456	Stegodyphus mimosarum	128		31606	4		0.65			nucleic acid binding [GO:0003676]; nucleotide binding [GO:0000166]	intracellular ribonucleoprotein complex [GO:0030529]; viral nucleocapsid [GO:0019013]
M-0	S-1, M-1	Unfed_Fed	mRNA_Om	ci|000144454|proj|deNovo|2	E2C3M9_HARSA	Hexokinase (EC 2.7.1.1)	EAI_17480	Harpegnathos saltator (Jerdon's jumping ant)	421	729	68225	9	12	0.76	1.29	cellular glucose homeostasis [GO:0001678]; glycolytic process [GO:0006096]	ATP binding [GO:0005524]; glucose binding [GO:0005536]; hexokinase activity [GO:0004396]	cell [GO:0005623]
S-0, M-0		Unfed	EST_acari	XP_002412751.1	B7QB25_IXOSC	Hexokinase (EC 2.7.1.1) (Fragment)	IscW_ISCW012387	Ixodes scapularis (Black-legged tick) (Deer tick)	88		31478	2		0.97		cellular glucose homeostasis [GO:0001678]; glycolytic process [GO:0006096]	ATP binding [GO:0005524]; fructokinase activity [GO:0008865]; glucokinase activity [GO:0004340]; glucose binding [GO:0005536]; mannokinase activity [GO:0019158]	cytosol [GO:0005829]
M-0		Unfed	mRNA_Om	ci|000145922|proj|deNovo|2	E0VUE5_PEDHC	Hfb2 protein, putative	Phum_PHUM450110	Pediculus humanus subsp. corporis (Body louse)	40		64886	2		0.1
M-0	M-1	Unfed_Fed	mRNA_Om	ci|000113553|proj|deNovo|2	B7Q368_IXOSC	High-density lipoprotein-binding protein, putative (EC 3.1.2.15)	IscW_ISCW008601	Ixodes scapularis (Black-legged tick) (Deer tick)	195	1157	150963	8	23	0.21	0.83		hydrolase activity [GO:0016787]; RNA binding [GO:0003723]
	M-1	Fed	EST_acari	AJZ68875.1	A0A0D5W3J6_HYAAA	histamine release factor		Hyalomma anatolicum anatolicum		85	29498		8		3.46
S-0, M-0	S-1, M-1	Unfed_Fed	mRNA_Om	ci|000114518|proj|deNovo|2	B7QBL3_IXOSC	Histidine ammonia-lyase (EC 4.3.1.3)	IscW_ISCW012913	Ixodes scapularis (Black-legged tick) (Deer tick)	391	601	106293	12	15	0.92	0.87	histidine catabolic process to glutamate and formamide [GO:0019556]; histidine catabolic process to glutamate and formate [GO:0019557]	histidine ammonia-lyase activity [GO:0004397]	cytoplasm [GO:0005737]
M-0	M-1	Unfed_Fed	mRNA_Om	ci|000144885|proj|deNovo|2	B2D263_ORNCO	Histone 1		Ornithodoros coriaceus (Soft tick) (Argasid tick)	266	91	29273	3	2	0.71	0.24	nucleosome assembly [GO:0006334]	DNA binding [GO:0003677]	nucleosome [GO:0000786]; nucleus [GO:0005634]
	M-1	Fed	mRNA_Om	ci|000108174|proj|deNovo|2	A0A087U4A9_9ARAC	Histone deacetylase 2 (Fragment)	X975_08074	Stegodyphus mimosarum		36	74199		2		0.09		histone deacetylase activity [GO:0004407]
M-0		Unfed	EST_acari	XP_004921551.1		histone H2A-like [Bombyx mori]			904		11835	5		6.64
S-0		unfed	EST_acari	XP_011313770.1		histone H2A-like [Fopius arisanus]		Fopius arisanus (insecto)	311		21348	5		1.78
	S-1, M-1	Fed	EST_acari	AHN53412.1	A0A096XIA7_9ACAR	Histone H2B		Nuttalliella namaqua		1934	21698		5		8.53		DNA binding [GO:0003677]	nucleosome [GO:0000786]; nucleus [GO:0005634]
	S-1, M-1	Fed	mRNA_Om	ci|000108315|proj|deNovo|2	B4IM95_DROSE	Histone H2B	Dsec\GM16912 Dsec_GM16912 GM16912	Drosophila sechellia (Fruit fly)		2600	20921		8		16.04		DNA binding [GO:0003677]	nucleosome [GO:0000786]; nucleus [GO:0005634]
S-0		unfed	EST_acari	KFM57423.1	A0A087SX34_9ARAC	Histone H2B (Fragment)	X975_15650	Stegodyphus mimosarum	1114		25891	5		3.85			DNA binding [GO:0003677]	nucleosome [GO:0000786]; nucleus [GO:0005634]
S-0	S-1, M-1	Unfed_Fed	EST_acari	KKF10487.1	A0A0F8C427_LARCR	Histone H3		Larimichthys crocea (pez)	137	411	30145	2	7	0.37	4.04		DNA binding [GO:0003677]	nucleosome [GO:0000786]; nucleus [GO:0005634]
M-0		Unfed	EST_acari	XP_001862696.1	B0WZ74_CULQU	Histone H3c	CpipJ_CPIJ012420	Culex quinquefasciatus (Southern house mosquito) (Culex pungens)	183		15229	4		1.74			DNA binding [GO:0003677]	nucleosome [GO:0000786]; nucleus [GO:0005634]
	M-1	Fed	EST_acari	XP_002430908.1	E0VXR4_PEDHC	Histone H4	Phum_PHUM503960	Pediculus humanus subsp. corporis (Body louse)		1205	26931		10		10.57	DNA-templated transcription, initiation [GO:0006352]; nucleosome assembly [GO:0006334]	DNA binding [GO:0003677]	nucleosome [GO:0000786]; nucleus [GO:0005634]
	S-1, M-1	Fed	mRNA_Om	ci|000001313|proj|deNovo|2	E0V939_PEDHC	Histone H4	Phum_PHUM003570	Pediculus humanus subsp. corporis (Body louse)		1648	17872		10		44.02	DNA-templated transcription, initiation [GO:0006352]; nucleosome assembly [GO:0006334]	DNA binding [GO:0003677]	nucleosome [GO:0000786]; nucleus [GO:0005634]
M-0		Unfed	mRNA_Om	ci|000151080|proj|deNovo|2	B7Q595_IXOSC	Histone-lysine N-methyltransferase (EC 2.1.1.43)	IscW_ISCW020985	Ixodes scapularis (Black-legged tick) (Deer tick)	32		143120	2		0.05			histone-lysine N-methyltransferase activity [GO:0018024]	nucleus [GO:0005634]
	S-1	Fed	EST_acari	DAA34064.1	F0J8P3_AMBVA	HSP70 family member (Fragment)		Amblyomma variegatum (Tropical bont tick)		1850	34148		13		7.42		ATP binding [GO:0005524]
M-0		Unfed	EST_acari	XP_002414808.1	B7QI01_IXOSC	Hsp90 protein, putative	IscW_ISCW014265	Ixodes scapularis (Black-legged tick) (Deer tick)	606		30646	11		2.82		protein folding [GO:0006457]; response to stress [GO:0006950]	ATP binding [GO:0005524]
S-0, M-0	S-1, M-1	Unfed_Fed	mRNA_Om	ci|000149352|proj|deNovo|2	B7PQP7_IXOSC	Hydroxyacyl-CoA dehydrogenase, putative (EC 1.1.1.211) (Fragment)	IscW_ISCW005458	Ixodes scapularis (Black-legged tick) (Deer tick)	3820	4192	91626	41	37	19.91	9.54	fatty acid beta-oxidation [GO:0006635]	enoyl-CoA hydratase activity [GO:0004300]; long-chain-3-hydroxyacyl-CoA dehydrogenase activity [GO:0016509]	mitochondrial fatty acid beta-oxidation multienzyme complex [GO:0016507]
S-0	S-1	Unfed_Fed	mRNA_Om	ci|000105367|proj|deNovo|2	B7PY82_IXOSC	Hydroxyacylglutathione hydrolase, putative (EC 3.1.2.6) (Fragment)	IscW_ISCW009885	Ixodes scapularis (Black-legged tick) (Deer tick)	176	104	112455	7	4	0.22	0.12	methylglyoxal catabolic process to D-lactate via S-lactoyl-glutathione [GO:0019243]	hydroxyacylglutathione hydrolase activity [GO:0004416]
S-0		Unfed	mRNA_Om	ci|000102560|proj|deNovo|2	G3MME8_9ACAR	Hydroxypyruvate isomerase (EC 5.3.1.22)		Amblyomma maculatum (Gulf Coast tick)	79		35969	2		0.19			hydroxypyruvate isomerase activity [GO:0008903]
S-0, M-0	S-1, M-1	Unfed_Fed	mRNA_Om	ci|000104059|proj|deNovo|2	B7PCL8_IXOSC	Hydroxysteroid (17-beta) dehydrogenase, putative (EC 1.1.1.62)	IscW_ISCW003401	Ixodes scapularis (Black-legged tick) (Deer tick)	486	522	51476	20	15	3.63	2.68	male genitalia development [GO:0030539]; testosterone biosynthetic process [GO:0061370]	estradiol 17-beta-dehydrogenase activity [GO:0004303]; testosterone 17-beta-dehydrogenase (NADP+) activity [GO:0047045]	integral component of membrane [GO:0016021]
S-0, M-0	M-1	Unfed_Fed	EST_acari	DAA34554.1	F0J9S5_AMBVA	Hypothetical secreted protein 108		Amblyomma variegatum (Tropical bont tick)	105	156	29199	3	4	0.78	0.91
M-0	M-1	Unfed_Fed	EST_acari	XP_002405861.1	B7P4D0_IXOSC	IFN-response element binding factor, putative	IscW_ISCW001255	Ixodes scapularis (Black-legged tick) (Deer tick)	56	58	29108	2	2	0.24	0.24		nucleotide binding [GO:0000166]; RNA binding [GO:0003723]
M-0	M-1	Unfed_Fed	mRNA_Om	ci|000150656|proj|deNovo|2	B7PA17_IXOSC	Immature colon carcinoma transcript 1 protein, putative (Fragment)	IscW_ISCW024154	Ixodes scapularis (Black-legged tick) (Deer tick)	90	83	60631	3	2	0.17	0.11	mitochondrial translational termination [GO:0070126]; rescue of stalled ribosome [GO:0072344]	aminoacyl-tRNA hydrolase activity [GO:0004045]; ribosome binding [GO:0043022]; translation release factor activity, codon nonspecific [GO:0016150]	mitochondrial large ribosomal subunit [GO:0005762]
	M-1	Fed	EST_acari	XP_002434596.1	B7PLE8_IXOSC	IMP-GMP specific 5'-nucleotidase, putative (EC 3.1.3.5) (Fragment)	IscW_ISCW005412	Ixodes scapularis (Black-legged tick) (Deer tick)		57	30665		3		0.36		5'-nucleotidase activity [GO:0008253]; metal ion binding [GO:0046872]
S-0, M-0	S-1, M-1	Unfed_Fed	mRNA_Om	ci|000114761|proj|deNovo|2	B7PAY2_IXOSC	IMP-GMP specific 5'-nucleotidase, putative (EC 3.1.3.5) (Fragment)	IscW_ISCW002028	Ixodes scapularis (Black-legged tick) (Deer tick)	222	168	125411	7	12	0.59	0.35		5'-nucleotidase activity [GO:0008253]; metal ion binding [GO:0046872]
	M-1	Fed	EST_acari	XP_011143606.1		importin subunit beta-1 isoform X2		Harpegnathos saltator		112	24284		2		0.47
S-0, M-0	M-1	Unfed_Fed	mRNA_Om	ci|000104486|proj|deNovo|2	B7P7W9_IXOSC	Innexin	inx IscW_ISCW002903	Ixodes scapularis (Black-legged tick) (Deer tick)	1491	2124	92181	14	12	1.08	1.08	ion transport [GO:0006811]		gap junction [GO:0005921]; integral component of membrane [GO:0016021]
S-0		unfed	EST_acari	AEI91122.1	H6BG92_RHIMP	Inorganic pyrophosphatase (EC 3.6.1.1)		Rhipicephalus microplus (Cattle tick) (Boophilus microplus)	68		33995	3		0.32		phosphate-containing compound metabolic process [GO:0006796]	inorganic diphosphatase activity [GO:0004427]; magnesium ion binding [GO:0000287]	cytoplasm [GO:0005737]
S-0, M-0	S-1, M-1	Unfed_Fed	NCBI_metazoa	gi|241028754	B7P4Q8_IXOSC	Inosine-5'-monophosphate dehydrogenase (EC 1.1.1.205)	IscW_ISCW001657	Ixodes scapularis (Black-legged tick) (Deer tick)	90	262	47298	2	4	0.79	0.79	GMP biosynthetic process [GO:0006177]; GTP biosynthetic process [GO:0006183]	IMP dehydrogenase activity [GO:0003938]; metal ion binding [GO:0046872]	cytoplasm [GO:0005737]
S-0	S-1	Unfed_Fed	mRNA_Om	ci|000148861|proj|deNovo|2	B7PG19_IXOSC	Inositol-1-phosphate synthetase, putative (EC 5.5.1.4) (Fragment)	IscW_ISCW018182	Ixodes scapularis (Black-legged tick) (Deer tick)	45	54	149140	3	2	0.07	0.04	inositol biosynthetic process [GO:0006021]; phospholipid biosynthetic process [GO:0008654]	inositol-3-phosphate synthase activity [GO:0004512]
	M-1	Fed	EST_acari	KFM65352.1	A0A087TJR3_9ARAC	Integral membrane protein 2B (Fragment)	X975_19566	Stegodyphus mimosarum		60	28673		2		0.25			integral component of membrane [GO:0016021]
	M-1	Fed	mRNA_Om	ci|000002220|proj|deNovo|2	B7PKD2_IXOSC	Integral membrane protein GPR180, putative (Fragment)	IscW_ISCW018921	Ixodes scapularis (Black-legged tick) (Deer tick)		77	145728		2		0.05	G-protein coupled receptor signaling pathway [GO:0007186]; response to pheromone [GO:0019236]		integral component of membrane [GO:0016021]
	M-1	Fed	mRNA_Om	ci|000105074|proj|deNovo|2	B7P0P4_IXOSC	Integrator complex subunit, putative	IscW_ISCW016228	Ixodes scapularis (Black-legged tick) (Deer tick)		29	150066		2		0.04	snRNA processing [GO:0016180]		integrator complex [GO:0032039]
S-0, M-0		Unfed	mRNA_Om	ci|000150430|proj|deNovo|2	B7PQK7_IXOSC	Integrin alpha-ps, putative (EC 3.1.4.50)	IscW_ISCW005672	Ixodes scapularis (Black-legged tick) (Deer tick)	743		149120	12		0.72		cell adhesion [GO:0007155]; integrin-mediated signaling pathway [GO:0007229]	glycosylphosphatidylinositol phospholipase D activity [GO:0004621]	integrin complex [GO:0008305]
S-0, M-0	S-1, M-1	Unfed_Fed	mRNA_Om	ci|000115391|proj|deNovo|2	B7PDC8_IXOSC	Integrin alpha-ps, putative (EC 3.1.4.50) (Fragment)	IscW_ISCW003187	Ixodes scapularis (Black-legged tick) (Deer tick)	1051	870	147205	22	18	1.1	1.02	cell adhesion [GO:0007155]; integrin-mediated signaling pathway [GO:0007229]	glycosylphosphatidylinositol phospholipase D activity [GO:0004621]	integrin complex [GO:0008305]
S-0, M-0	S-1	Unfed_Fed	mRNA_Om	ci|000111298|proj|deNovo|2	E9GI17_DAPPU	Integrin beta	DAPPUDRAFT_196539	Daphnia pulex (Water flea)	1625	222	150930	30	6	1.44	0.17	cell adhesion [GO:0007155]; integrin-mediated signaling pathway [GO:0007229]		integral component of membrane [GO:0016021]
M-0		Unfed	EST_acari	XP_002406954.1	B7PAK1_IXOSC	Integrin beta (Fragment)	IscW_ISCW002553	Ixodes scapularis (Black-legged tick) (Deer tick)	139		30027	3		0.37		cell adhesion [GO:0007155]; integrin-mediated signaling pathway [GO:0007229]		integral component of membrane [GO:0016021]
S-0, M-0	S-1, M-1	Unfed_Fed	mRNA_Om	ci|000110283|proj|deNovo|2	A0A087TNU6_9ARAC	Integrin beta (Fragment)	X975_15184	Stegodyphus mimosarum	1905	1191	151448	25	17	1.67	0.78	cell adhesion [GO:0007155]; integrin-mediated signaling pathway [GO:0007229]		integral component of membrane [GO:0016021]
M-0		Unfed	EST_acari	XP_002410625.1	B7PD57_IXOSC	Integrin beta-3, putative (Fragment)	IscW_ISCW024103	Ixodes scapularis (Black-legged tick) (Deer tick)	84		32118	2		0.34		integrin-mediated signaling pathway [GO:0007229]
M-0		Unfed	mRNA_Om	ci|000127120|proj|deNovo|2	B7PX10_IXOSC	Ionotropic glutamate receptor, putative (Fragment)	IscW_ISCW008263	Ixodes scapularis (Black-legged tick) (Deer tick)	321		71664	8		0.43			ionotropic glutamate receptor activity [GO:0004970]	integral component of membrane [GO:0016021]
S-0, M-0	S-1, M-1	Unfed_Fed	mRNA_Om	ci|000113616|proj|deNovo|2	B7Q4P9_IXOSC	Iron-containing alcohol dehydrogenase, putative (EC 1.1.1.244) (Fragment)	IscW_ISCW021748	Ixodes scapularis (Black-legged tick) (Deer tick)	233	363	83893	6	8	1.16	0.47		metal ion binding [GO:0046872]; methanol dehydrogenase activity [GO:0050093]; oxidoreductase activity, acting on the CH-OH group of donors, NAD or NADP as acceptor [GO:0016616]	mitochondrion [GO:0005739]
M-0		Unfed	mRNA_Om	ci|000103928|proj|deNovo|2	B7P177_IXOSC	Iroquois-class homeobox protein IRX, putative	IscW_ISCW015741	Ixodes scapularis (Black-legged tick) (Deer tick)	30		134279	2		0.05		regulation of transcription, DNA-templated [GO:0006355]	sequence-specific DNA binding [GO:0043565]	nucleus [GO:0005634]
S-0, M-0	S-1, M-1	Unfed_Fed	EST_acari	Q68HD1	Calreticulin (Calreticulin, putative)	IscW_ISCW008184	P	Ixodes scapularis (Black-legged tick) (Deer tick)	446	231	48430	7	5	1.4	0.73	protein folding [GO:0006457]	calcium ion binding [GO:0005509]	endoplasmic reticulum [GO:0005783]
	M-1	Fed	EST_acari	KDR17889.1	A0A067R3Z8_ZOONE	Isocitrate dehydrogenase [NAD] subunit, mitochondrial (EC 1.1.1.41)	L798_08196	Zootermopsis nevadensis (Dampwood termite)		270	30876		5		1.27	tricarboxylic acid cycle [GO:0006099]	isocitrate dehydrogenase (NAD+) activity [GO:0004449]; magnesium ion binding [GO:0000287]; NAD binding [GO:0051287]	mitochondrion [GO:0005739]
S-0, M-0	S-1, M-1	Unfed_Fed	NCBI_metazoa	gi|241250514	B7PHM9_IXOSC	Isocitrate dehydrogenase [NAD] subunit, mitochondrial (EC 1.1.1.41) (Fragment)	IscW_ISCW004116	Ixodes scapularis (Black-legged tick) (Deer tick)	118	88	39661	2	2	1.88	0.98	tricarboxylic acid cycle [GO:0006099]	isocitrate dehydrogenase (NAD+) activity [GO:0004449]; magnesium ion binding [GO:0000287]; NAD binding [GO:0051287]	mitochondrion [GO:0005739]
S-0, M-0	S-1, M-1	Unfed_Fed	NCBI_metazoa	gi|241165415	B7PCD2_IXOSC	Isocitrate dehydrogenase [NADP] (EC 1.1.1.42)	IscW_ISCW001977	Ixodes scapularis (Black-legged tick) (Deer tick)	258	284	51095	4	5	2.38	0.76	isocitrate metabolic process [GO:0006102]; tricarboxylic acid cycle [GO:0006099]	isocitrate dehydrogenase (NADP+) activity [GO:0004450]; magnesium ion binding [GO:0000287]; NAD binding [GO:0051287]
S-0		unfed	EST_acari	XP_002434874.1	B7PM76_IXOSC	Isocitrate dehydrogenase, putative (EC 1.1.1.41)	IscW_ISCW018585	Ixodes scapularis (Black-legged tick) (Deer tick)	77		37415	2		0.29			isocitrate dehydrogenase (NAD+) activity [GO:0004449]; magnesium ion binding [GO:0000287]; NAD binding [GO:0051287]
S-0, M-0	S-1, M-1	Unfed_Fed	mRNA_Om	ci|000147482|proj|deNovo|2	B7PC70_IXOSC	Isocitrate dehydrogenase, putative (EC 1.1.1.41) (Fragment)	IscW_ISCW017423	Ixodes scapularis (Black-legged tick) (Deer tick)	1813	1925	47168	18	17	6.89	6.6	tricarboxylic acid cycle [GO:0006099]	isocitrate dehydrogenase (NAD+) activity [GO:0004449]; magnesium ion binding [GO:0000287]; NAD binding [GO:0051287]
	S-1, M-1	Fed	mRNA_Om	ci|000105403|proj|deNovo|2	B7PD92_IXOSC	Kakapo, putative (EC 1.3.1.74)	IscW_ISCW016610	Ixodes scapularis (Black-legged tick) (Deer tick)		35	145650		2		0.05	protein targeting to Golgi [GO:0000042]	2-alkenal reductase [NAD(P)] activity [GO:0032440]	intracellular [GO:0005622]
S-0, M-0	M-1	Unfed_Fed	mRNA_Om	ci|000115382|proj|deNovo|2	A8JNJ6_DROME	Karst, isoform E	kst CG12008 Dmel_CG12008	Drosophila melanogaster (Fruit fly)	381	265	143696	11	10	0.42	0.25	endocytosis [GO:0006897]; endosome transport via multivesicular body sorting pathway [GO:0032509]; mitotic cytokinesis [GO:0000281]; ovarian follicle cell development [GO:0030707]; plasma membrane organization [GO:0007009]; regulation of multivesicular body size involved in endosome transport [GO:0010797]; wound healing [GO:0042060]; zonula adherens assembly [GO:0045186]	actin binding [GO:0003779]; cytoskeletal protein binding [GO:0008092]; microtubule binding [GO:0008017]; phospholipid binding [GO:0005543]	adherens junction [GO:0005912]; apical plasma membrane [GO:0016324]; apicolateral plasma membrane [GO:0016327]; plasma membrane [GO:0005886]; spectrin [GO:0008091]
	M-1	Fed	mRNA_Om	ci|000148397|proj|deNovo|2	B7P748_IXOSC	Karyopherin (Importin) alpha, putative	IscW_ISCW001231	Ixodes scapularis (Black-legged tick) (Deer tick)		43	150192		2		0.07	NLS-bearing protein import into nucleus [GO:0006607]	nuclear localization sequence binding [GO:0008139]; protein transporter activity [GO:0008565]	cytosol [GO:0005829]; nuclear pore [GO:0005643]; nucleoplasm [GO:0005654]
S-0, M-0		Unfed	NCBI_metazoa	gi|241999170	B7PGA6_IXOSC	Kettin, putative	IscW_ISCW017764	Ixodes scapularis (Black-legged tick) (Deer tick)	108		519300	3		0.28
	M-1	Fed	mRNA_Om	ci|000114746|proj|deNovo|2	B7PN34_IXOSC	KH domain RNA binding protein, putative (Fragment)	IscW_ISCW005319	Ixodes scapularis (Black-legged tick) (Deer tick)		122	99876		4		0.14		RNA binding [GO:0003723]
S-0, M-0	S-1	Unfed_Fed	mRNA_Om	ci|000114896|proj|deNovo|2	B7PJA9_IXOSC	Killer toxin-resistance protein, putative	IscW_ISCW004613	Ixodes scapularis (Black-legged tick) (Deer tick)	96	542	142717	5	19	1.44	0.63	'de novo' posttranslational protein folding [GO:0051084]; endoplasmic reticulum unfolded protein response [GO:0030968]; ER-associated misfolded protein catabolic process [GO:0071712]; protein N-linked glycosylation via asparagine [GO:0018279]	UDP-glucose:glycoprotein glucosyltransferase activity [GO:0003980]; unfolded protein binding [GO:0051082]	endoplasmic reticulum [GO:0005783]
	S-1	Fed	mRNA_Om	ci|000113673|proj|deNovo|2	Q6QT18_ORNMO	KOG1656-like protein		Ornithodoros moubata (Soft tick) (Argasid tick)		77	40374		2		0.17	vacuolar transport [GO:0007034]
M-0	S-1	Unfed_Fed	EST_acari	DAA34564.1	F0J9Z9_AMBVA	KSR 2 misexpression suppressor		Amblyomma variegatum (Tropical bont tick)	598	140	37616	6	4	1.99	0.52
S-0	S-1	Unfed_Fed	EST_acari	ABR23431.1	A6N9U8_ORNPR	Kunitz domain-containing salivary protein		Ornithodoros parkeri (Soft tick) (Argasid tick)	108	79	22913	3	3	0.98	0.73		serine-type endopeptidase inhibitor activity [GO:0004867]
S-0, M-0	S-1, M-1	Unfed_Fed	mRNA_Om	ci|000145582|proj|deNovo|2	B7P2Q4_IXOSC	Lamin, putative (EC 1.3.1.74)	IscW_ISCW000339	Ixodes scapularis (Black-legged tick) (Deer tick)	2284	3031	86323	36	33	6.27	4.65		2-alkenal reductase [NAD(P)] activity [GO:0032440]; structural molecule activity [GO:0005198]	intermediate filament [GO:0005882]
S-0		unfed	NCBI_metazoa	gi|241727177	B7Q7X5_IXOSC	Laminin alpha-4 chain, putative	IscW_ISCW011485	Ixodes scapularis (Black-legged tick) (Deer tick)	92		88182	2		0.08
S-0, M-0	M-1	Unfed_Fed	mRNA_Om	ci|000106728|proj|deNovo|2	B7Q1H6_IXOSC	Laminin gamma-1 chain, putative (EC 2.7.10.1) (Fragment)	IscW_ISCW009943	Ixodes scapularis (Black-legged tick) (Deer tick)	1115	24	84764	11	2	2.65	0.08	basement membrane assembly [GO:0070831]; system development [GO:0048731]	transmembrane receptor protein tyrosine kinase activity [GO:0004714]	basement membrane [GO:0005604]
	M-1	Fed	EST_acari	XP_010742692.1		legumain isoform X2 [Larimichthys crocea]		Larimichthys crocea		1415	31683		2		0.22
S-0	S-1	Unfed_Fed	EST_acari	AAS94231.1	Q6PRC7_IXORI	Legumain-like protease		Ixodes ricinus (Common tick)	57	153	21750	2	6	0.33	2.15		peptidase activity [GO:0008233]
M-0		Unfed	mRNA_Om	ci|000143131|proj|deNovo|2	B7PT17_IXOSC	LEM domain-containing protein, putative	IscW_ISCW006995	Ixodes scapularis (Black-legged tick) (Deer tick)	46		74281	2		0.09			nucleotide binding [GO:0000166]	integral component of nuclear inner membrane [GO:0005639]
S-0		Unfed	mRNA_Om	ci|000116186|proj|deNovo|2	Q0E9N3_DROME	Lethal (2) 01289, isoform H (EC 5.3.4.1)	l(2)01289 CG9432 Dmel_CG9432	Drosophila melanogaster (Fruit fly)	45		26734	2		0.26		cell redox homeostasis [GO:0045454]	protein disulfide isomerase activity [GO:0003756]	cell [GO:0005623]; integral component of membrane [GO:0016021]
S-0	S-1	Unfed_Fed	mRNA_Om	ci|000120316|proj|deNovo|2	B7QLQ7_IXOSC	Leucine aminopeptidase, putative (EC 3.4.11.1)	IscW_ISCW023735	Ixodes scapularis (Black-legged tick) (Deer tick)	139	95	78601	3	4	0.13	0.2		aminopeptidase activity [GO:0004177]; manganese ion binding [GO:0030145]; metalloexopeptidase activity [GO:0008235]	cytoplasm [GO:0005737]
M-0	M-1	Unfed_Fed	mRNA_Om	ci|000114177|proj|deNovo|2	B7PZN0_IXOSC	Leucine-rich transmembrane protein, putative (EC 3.1.3.16)	IscW_ISCW009194	Ixodes scapularis (Black-legged tick) (Deer tick)	50	171	104241	2	9	0.06	0.35	axon extension involved in axon guidance [GO:0048846]; regulation of axonogenesis [GO:0050770]; Roundabout signaling pathway [GO:0035385]	heparin binding [GO:0008201]; phosphoprotein phosphatase activity [GO:0004721]; Roundabout binding [GO:0048495]	extracellular space [GO:0005615]; integral component of membrane [GO:0016021]; proteinaceous extracellular matrix [GO:0005578]
	M-1	Fed	mRNA_Om	ci|000101159|proj|deNovo|2	B7PB63_IXOSC	Leucine-rich transmembrane protein, putative (EC 3.1.3.16)	IscW_ISCW002402	Ixodes scapularis (Black-legged tick) (Deer tick)		75	147531		2		0.07	axonogenesis [GO:0007409]	phosphoprotein phosphatase activity [GO:0004721]	integral component of membrane [GO:0016021]
	M-1	Fed	EST_acari	XP_011443954.1		L-galactose dehydrogenase-like		Crassostrea gigas		47	27085		2		0.26
M-0		Unfed	mRNA_Om	ci|000101759|proj|deNovo|2	A0A087TGI2_9ARAC	LIM domain kinase 1 (Fragment)	X975_12956	Stegodyphus mimosarum	31		121505	2		0.05			ATP binding [GO:0005524]; protein kinase activity [GO:0004672]; zinc ion binding [GO:0008270]
S-0, M-0	S-1	Unfed_Fed	EST_acari	XP_002410816.1	B7PDH9_IXOSC	LIM domain-containing protein, putative (EC 2.7.11.1)	IscW_ISCW016762	Ixodes scapularis (Black-legged tick) (Deer tick)	238	43	22940	4	2	2.91	0.31		transferase activity [GO:0016740]; zinc ion binding [GO:0008270]
M-0	M-1	Unfed_Fed	mRNA_Om	ci|000114663|proj|deNovo|2	B7P0Y1_IXOSC	Lipase maturation factor (Fragment)	IscW_ISCW015697	Ixodes scapularis (Black-legged tick) (Deer tick)	356	267	83932	3	8	0.12	0.36	protein maturation [GO:0051604]		endoplasmic reticulum membrane [GO:0005789]; integral component of membrane [GO:0016021]
S-0	S-1	Unfed_Fed	mRNA_Om	ci|000144501|proj|deNovo|2	B7Q405_IXOSC	Lipoprotein, putative	IscW_ISCW021707	Ixodes scapularis (Black-legged tick) (Deer tick)	159	83	152523	8	3	0.18	0.07
S-0		Unfed	mRNA_Om	ci|000145818|proj|deNovo|2	LIS1_IXOSC	Lissencephaly-1 homolog	IscW_ISCW007420	Ixodes scapularis (Black-legged tick) (Deer tick)	52		67514	3		0.15		cell division [GO:0051301]; establishment of mitotic spindle orientation [GO:0000132]; germ cell development [GO:0007281]; microtubule organizing center organization [GO:0031023]; mitotic nuclear division [GO:0007067]; neurogenesis [GO:0022008]; nuclear migration [GO:0007097]; regulation of microtubule motor activity [GO:2000574]; retrograde axonal transport [GO:0008090]; vesicle transport along …	dynein binding [GO:0045502]; microtubule binding [GO:0008017]	axon cytoplasm [GO:1904115]; cell cortex [GO:0005938]; centrosome [GO:0005813]; kinetochore [GO:0000776]; microtubule [GO:0005874]; microtubule associated complex [GO:0005875]
M-0		Unfed	EST_acari	AAH64436.1	Q6P2M1_XENLA	LOC779022 protein (Fragment)	LOC779022	Xenopus laevis (African clawed frog)	85		32629	2		0.21		protein glycosylation [GO:0006486]	oligosaccharyl transferase activity [GO:0004576]	integral component of membrane [GO:0016021]
S-0, M-0		Unfed	EST_acari	XP_002407985.1	B7P5U7_IXOSC	Lon protease homolog (EC 3.4.21.-) (Fragment)	IscW_ISCW000683	Ixodes scapularis (Black-legged tick) (Deer tick)	116		32982	3		0.56		chaperone-mediated protein complex assembly [GO:0051131]; misfolded or incompletely synthesized protein catabolic process [GO:0006515]; mitochondrion organization [GO:0007005]	ATP binding [GO:0005524]; ATP-dependent peptidase activity [GO:0004176]; mitochondrial light strand promoter anti-sense binding [GO:0070361]; serine-type endopeptidase activity [GO:0004252]; single-stranded DNA binding [GO:0003697]	mitochondrial matrix [GO:0005759]
	M-1	Fed	EST_acari	XP_010292905.1		lon protease homolog, mitochondrial-like		Phaethon lepturus		97	29280		2		0.24
S-0, M-0	S-1, M-1	Unfed_Fed	mRNA_Om	ci|000114818|proj|deNovo|2	B7PJA8_IXOSC	Long chain fatty acid CoA ligase, putative (EC 6.2.1.3)	IscW_ISCW004612	Ixodes scapularis (Black-legged tick) (Deer tick)	757	1150	104905	22	24	1.61	1.55		decanoate--CoA ligase activity [GO:0102391]; long-chain fatty acid-CoA ligase activity [GO:0004467]	integral component of membrane [GO:0016021]
M-0	M-1	Unfed_Fed	mRNA_Om	ci|000148231|proj|deNovo|2	B7PFQ1_IXOSC	Longevity assurance factor, putative	IscW_ISCW005009	Ixodes scapularis (Black-legged tick) (Deer tick)	225	293	63688	2	6	0.16	0.5	ceramide biosynthetic process [GO:0046513]	DNA binding [GO:0003677]; sphingosine N-acyltransferase activity [GO:0050291]	endoplasmic reticulum [GO:0005783]; integral component of membrane [GO:0016021]
S-0	S-1	Unfed_Fed	EST_acari	XP_002433800.1	B7PF28_IXOSC	Longipain, putative (EC 3.4.22.1)	IscW_ISCW004002	Ixodes scapularis (Black-legged tick) (Deer tick)	281	106	25927	3	2	0.62	0.44	proteolysis involved in cellular protein catabolic process [GO:0051603]; regulation of catalytic activity [GO:0050790]	cysteine-type endopeptidase activity [GO:0004197]	extracellular space [GO:0005615]; lysosome [GO:0005764]
S-0, M-0	S-1, M-1	Unfed_Fed	mRNA_Om	ci|000106729|proj|deNovo|2	B7QDC5_IXOSC	Low-density lipoprotein receptor, putative (EC 3.4.21.45) (Fragment)	IscW_ISCW013413	Ixodes scapularis (Black-legged tick) (Deer tick)	1565	155	144644	31	7	3.71	0.17		hydrolase activity [GO:0016787]
S-0, M-0	M-1	Unfed_Fed	mRNA_Om	ci|000001419|proj|deNovo|2	B7P3B9_IXOSC	Lumican, putative (EC 3.1.3.16)	IscW_ISCW001027	Ixodes scapularis (Black-legged tick) (Deer tick)	315	221	103014	6	7	0.49	0.3		phosphoprotein phosphatase activity [GO:0004721]
	M-1	Fed	mRNA_Om	ci|000001213|proj|deNovo|2	B7PKB9_IXOSC	Lumican, putative (EC 3.1.3.16) (Fragment)	IscW_ISCW005645	Ixodes scapularis (Black-legged tick) (Deer tick)		89	123864		4		0.11		phosphoprotein phosphatase activity [GO:0004721]
S-0, M-0	S-1, M-1	Unfed_Fed	NCBI_metazoa	gi|241591925	B7PT93_IXOSC	Lysine-ketoglutarate reductase, putative (EC 1.5.1.8)	IscW_ISCW008489	Ixodes scapularis (Black-legged tick) (Deer tick)	265	159	98417	4	6	1.29	0.97		saccharopine dehydrogenase (NADP+, L-lysine-forming) activity [GO:0047130]
S-0, M-0	S-1, M-1	Unfed_Fed	mRNA_Om	ci|000001357|proj|deNovo|2	C9K2E7_HAELO	Lysine-ketoglutarate reductase/saccharopine dehydrogenase	LKR/SDH	Haemaphysalis longicornis (Bush tick)	5774	6468	114810	50	50	47.11	12.64		oxidoreductase activity [GO:0016491]
S-0	S-1, M-1	Unfed_Fed	mRNA_Om	ci|000145910|proj|deNovo|2	B7PEY9_IXOSC	Lysine--tRNA ligase (EC 6.1.1.6) (Lysyl-tRNA synthetase)	IscW_ISCW018044	Ixodes scapularis (Black-legged tick) (Deer tick)	118	44	74080	6	3	0.3	0.14	lysyl-tRNA aminoacylation [GO:0006430]	ATP binding [GO:0005524]; lysine-tRNA ligase activity [GO:0004824]; nucleic acid binding [GO:0003676]	cytoplasm [GO:0005737]
	M-1	Fed	mRNA_Om	ci|000115302|proj|deNovo|2	A0A087U0R2_9ARAC	Lysophospholipid acyltransferase 5 (Fragment)	X975_09493	Stegodyphus mimosarum		44	150804		2		0.04		transferase activity, transferring acyl groups [GO:0016746]	integral component of membrane [GO:0016021]
S-0	S-1	Unfed_Fed	mRNA_Om	ci|000105518|proj|deNovo|2	A0A087UNQ1_9ARAC	Lysyl oxidase-like protein (Fragment)	X975_04969	Stegodyphus mimosarum	602	240	135483	14	8	0.54	0.21		scavenger receptor activity [GO:0005044]	integral component of membrane [GO:0016021]
S-0	S-1	Unfed_Fed	mRNA_Om	ci|000116040|proj|deNovo|2	B7P153_IXOSC	M20 domain-containing peptidase, putative (EC 3.5.1.32)	IscW_ISCW016472	Ixodes scapularis (Black-legged tick) (Deer tick)	97	58	50196	3	3	0.21	0.17		hippurate hydrolase activity [GO:0047980]
M-0	M-1	Unfed_Fed	mRNA_Om	ci|000121628|proj|deNovo|2	B7PF53_IXOSC	MACRO domain-containing protein, putative (EC 2.7.7.48)	IscW_ISCW004288	Ixodes scapularis (Black-legged tick) (Deer tick)	74	74	51458	3	3	0.2	0.2		RNA-directed RNA polymerase activity [GO:0003968]
S-0	S-1	Unfed_Fed	mRNA_Om	ci|000150523|proj|deNovo|2	B7P1A9_IXOSC	Major epididymal secretory protein HE1, putative (Fragment)	IscW_ISCW016201	Ixodes scapularis (Black-legged tick) (Deer tick)	365	135	25293	10	4	3.43	0.86	intracellular cholesterol transport [GO:0032367]		intracellular [GO:0005622]
S-0, M-0	S-1, M-1	Unfed_Fed	mRNA_Om	ci|000143181|proj|deNovo|2	E2AUK7_CAMFO	Malate dehydrogenase	EAG_08995	Camponotus floridanus (Florida carpenter ant)	1204	1016	42518	19	12	11.32	3.1		oxidoreductase activity [GO:0016491]
S-0, M-0	S-1, M-1	Unfed_Fed	mRNA_Om	ci|000104578|proj|deNovo|2	B7PH44_IXOSC	Malate dehydrogenase, putative (EC 1.1.1.37)	IscW_ISCW003528	Ixodes scapularis (Black-legged tick) (Deer tick)	301	224	49054	9	8	19.85	0.8	carbohydrate metabolic process [GO:0005975]; malate metabolic process [GO:0006108]	L-malate dehydrogenase activity [GO:0030060]
S-0, M-0	S-1, M-1	Unfed_Fed	mRNA_Om	ci|000101661|proj|deNovo|2	B7Q701_IXOSC	Malonyl-CoA decarboxylase, putative (EC 4.1.1.9)	IscW_ISCW010433	Ixodes scapularis (Black-legged tick) (Deer tick)	234	235	64529	8	5	1.47	0.35	fatty acid biosynthetic process [GO:0006633]	malonyl-CoA decarboxylase activity [GO:0050080]
S-0, M-0	S-1, M-1	Unfed_Fed	mRNA_Om	ci|000124879|proj|deNovo|2	A0A087TZA6_9ARAC	MAM and LDL-receptor class A domain-containing protein (Fragment)	X975_08288	Stegodyphus mimosarum	160	267	149111	4	12	0.44	0.38			membrane [GO:0016020]
S-0		unfed	EST_acari	NP_001087522.1	GMPBA_XENLA	Mannose-1-phosphate guanyltransferase beta-A (EC 2.7.7.13) (GTP-mannose-1-phosphate guanylyltransferase beta-A)	gmppb-a	Xenopus laevis (African clawed frog)	104		30326	4		0.68		GDP-mannose biosynthetic process [GO:0009298]	GTP binding [GO:0005525]; mannose-1-phosphate guanylyltransferase activity [GO:0004475]
	M-1	Fed	EST_acari	KFM70041.1	A0A087TY52_9ARAC	Mannose-1-phosphate guanyltransferase beta-A (Fragment)	X975_10531	Stegodyphus mimosarum		54	30844		2		0.23	biosynthetic process [GO:0009058]	nucleotidyltransferase activity [GO:0016779]
S-0, M-0	S-1	Unfed_Fed	mRNA_Om	ci|000120990|proj|deNovo|2	B7QN48_IXOSC	Mannose-6-phosphate/insulin receptor type II, putative	IscW_ISCW023887	Ixodes scapularis (Black-legged tick) (Deer tick)	37	160	115814	2	5	0.12	0.18		transporter activity [GO:0005215]	integral component of membrane [GO:0016021]; trans-Golgi network [GO:0005802]
M-0	M-1	Unfed_Fed	mRNA_Om	ci|000099872|proj|deNovo|2	B7QDE7_IXOSC	Mannosyl-oligosaccharide glucosidase, putative (EC 3.2.1.106) (Fragment)	IscW_ISCW022122	Ixodes scapularis (Black-legged tick) (Deer tick)	209	60	121086	9	2	0.27	0.23	oligosaccharide metabolic process [GO:0009311]; protein N-linked glycosylation [GO:0006487]	mannosyl-oligosaccharide glucosidase activity [GO:0004573]	endoplasmic reticulum membrane [GO:0005789]; integral component of membrane [GO:0016021]
S-0	S-1	Unfed_Fed	EST_acari	DAA34585.1	F0JAA6_AMBVA	Mapmodulin-like protein		Amblyomma variegatum (Tropical bont tick)	568	422	32022	9	5	2.62	1.43
S-0, M-0	S-1, M-1	Unfed_Fed	EST_acari	XP_002408432.1	B7PJR8_IXOSC	Medium-chain acyl-CoA dehydrogenase, putative (EC 1.3.99.2)	IscW_ISCW003911	Ixodes scapularis (Black-legged tick) (Deer tick)	128	95	29474	4	2	1.56	0.42	fatty acid beta-oxidation using acyl-CoA dehydrogenase [GO:0033539]; lipid homeostasis [GO:0055088]	acyl-CoA dehydrogenase activity [GO:0003995]; electron carrier activity [GO:0009055]; fatty-acyl-CoA binding [GO:0000062]; flavin adenine dinucleotide binding [GO:0050660]; oxidoreductase activity, acting on the CH-CH group of donors, with a flavin as acceptor [GO:0052890]	mitochondrion [GO:0005739]
S-0		unfed	EST_acari	XP_003742588.1		medium-chain specific acyl-CoA dehydrogenase, mitochondrial-like [Metaseiulus occidentalis]		Metaseiulus occidentalis	154		21393	3		1.07
S-0, M-0	M-1	Unfed_Fed	mRNA_Om	ci|000102660|proj|deNovo|2	B7P101_IXOSC	Membrane glycoprotein LIG-1, putative (EC 3.1.3.16)	IscW_ISCW000747	Ixodes scapularis (Black-legged tick) (Deer tick)	114	110	54891	4	3	0.52	0.27		phosphoprotein phosphatase activity [GO:0004721]
M-0	M-1	Unfed_Fed	mRNA_Om	ci|000121667|proj|deNovo|2	B7Q0N4_IXOSC	Membrane protein, putative	IscW_ISCW009687	Ixodes scapularis (Black-legged tick) (Deer tick)	145	178	64542	4	3	0.49	0.28		carbohydrate binding [GO:0030246]	ER membrane protein complex [GO:0072546]
M-0		Unfed	mRNA_Om	ci|000107839|proj|deNovo|2	B7Q5G6_IXOSC	Membrane protein, putative	IscW_ISCW021583	Ixodes scapularis (Black-legged tick) (Deer tick)	37		50480	2		0.13		ER to Golgi vesicle-mediated transport [GO:0006888]		endoplasmic reticulum-Golgi intermediate compartment [GO:0005793]; endoplasmic reticulum membrane [GO:0005789]; ER to Golgi transport vesicle [GO:0030134]; integral component of Golgi membrane [GO:0030173]
S-0, M-0	S-1, M-1	Unfed_Fed	mRNA_Om	ci|000112840|proj|deNovo|2	B7P2P0_IXOSC	Membrane protein, putative (EC 1.5.1.9)	IscW_ISCW001521	Ixodes scapularis (Black-legged tick) (Deer tick)	647	475	147942	14	11	0.76	0.36		saccharopine dehydrogenase (NAD+, L-glutamate-forming) activity [GO:0047131]	integral component of membrane [GO:0016021]
S-0	S-1, M-1	Unfed_Fed	EST_acari	DAA34047.1	F0J8F6_AMBVA	Metallopeptidase (Fragment)		Amblyomma variegatum (Tropical bont tick)	77	79	27557	3	2	0.41	0.44
M-0	M-1	Unfed_Fed	mRNA_Om	ci|000143991|proj|deNovo|2	B7Q5R0_IXOSC	Metaxin, putative	IscW_ISCW010410	Ixodes scapularis (Black-legged tick) (Deer tick)	269	201	42582	11	8	1.64	0.84	protein targeting to mitochondrion [GO:0006626]		mitochondrial outer membrane [GO:0005741]
S-0		unfed	EST_acari	XP_784403.3		methylcrotonoyl-CoA carboxylase beta chain, mitochondrial		Strongylocentrotus purpuratus (erizo de mar)	108		48664	2		0.22
S-0, M-0	S-1, M-1	Unfed_Fed	EST_acari	XP_002406716.1	B7PAB9_IXOSC	Methylmalonate semialdehyde dehydrogenase, putative (EC 1.2.1.18)	IscW_ISCW017171	Ixodes scapularis (Black-legged tick) (Deer tick)	692	751	24589	10	9	8.31	4.06		aldehyde dehydrogenase (NAD) activity [GO:0004029]; malonate-semialdehyde dehydrogenase (acetylating) activity [GO:0018478]; methylmalonate-semialdehyde dehydrogenase (acylating) activity [GO:0004491]
S-0	S-1	Unfed_Fed	EST_acari	XP_002409599.1	B7Q1G1_IXOSC	Methylmalonyl coenzyme A mutase, putative (EC 5.4.99.2) (EC 5.4.99.4)	IscW_ISCW020522	Ixodes scapularis (Black-legged tick) (Deer tick)	62	76	28542	2	3	0.25	0.39	metabolic process [GO:0008152]	2-methyleneglutarate mutase activity [GO:0047548]; cobalamin binding [GO:0031419]; metal ion binding [GO:0046872]; methylmalonyl-CoA mutase activity [GO:0004494]	mitochondrion [GO:0005739]
	S-1	Fed	mRNA_Om	ci|000114222|proj|deNovo|2	B7PIM8_IXOSC	Methylthioribulose 1-phosphate dehydratase (EC 4.2.1.109)	IscW_ISCW017706	Ixodes scapularis (Black-legged tick) (Deer tick)		43	67694		3		0.15	L-methionine biosynthetic process from methylthioadenosine [GO:0019509]	metal ion binding [GO:0046872]; methylthioribulose 1-phosphate dehydratase activity [GO:0046570]	cytoplasm [GO:0005737]
S-0, M-0	M-1	Unfed_Fed	mRNA_Om	ci|000146114|proj|deNovo|2	E7D176_LATHE	Methyltransferase-like protein (Fragment)		Latrodectus hesperus (Western black widow spider)	155	188	24422	7	6	2.13	1.46		methyltransferase activity [GO:0008168]
S-0, M-0	S-1, M-1	Unfed_Fed	mRNA_Om	ci|000113558|proj|deNovo|2	B7PZS2_IXOSC	Mg2+ and Co2+ transporter, putative	IscW_ISCW009788	Ixodes scapularis (Black-legged tick) (Deer tick)	77	112	137151	2	3	0.1	0.07		DNA binding [GO:0003677]
S-0		unfed	NCBI_metazoa	gi|147904583	Q05AW5_XENLA	MGC154518 protein	MGC154518	Xenopus laevis (African clawed frog)	184		34256	2		0.2			electron carrier activity [GO:0009055]; flavin adenine dinucleotide binding [GO:0050660]
M-0	M-1	Unfed_Fed	mRNA_Om	ci|000146903|proj|deNovo|2	B7QF74_IXOSC	Microsomal glutathione S-transferase, putative (EC 2.5.1.18)	IscW_ISCW012228	Ixodes scapularis (Black-legged tick) (Deer tick)	184	87	49046	5	3	0.38	0.22		glutathione peroxidase activity [GO:0004602]; glutathione transferase activity [GO:0004364]	endoplasmic reticulum [GO:0005783]; integral component of membrane [GO:0016021]; nuclear envelope [GO:0005635]
S-0		unfed	EST_acari	DAA34555.1	F0J9T2_AMBVA	Microtubule-binding protein		Amblyomma variegatum (Tropical bont tick)	570		24284	7		2.63
M-0	M-1	Unfed_Fed	EST_acari	XP_002435705.1	B7PPL3_IXOSC	Microtubule-binding protein, putative	IscW_ISCW006702	Ixodes scapularis (Black-legged tick) (Deer tick)	51	60	29291	2	2	0.24	0.29
	S-1, M-1	Fed	NCBI_metazoa	gi|305671208	K9JFP2_HAELO	Misexpression suppressor of KSR		Haemaphysalis longicornis (Bush tick)		88	44827		4		0.85
S-0		unfed	EST_acari	XP_002411102.1	B7Q304_IXOSC	Misexpression suppressor of KSR, putative	IscW_ISCW010241	Ixodes scapularis (Black-legged tick) (Deer tick)	307		36969	6		1.57		signal transduction [GO:0007165]		cytoplasm [GO:0005737]
M-0	M-1	Unfed_Fed	mRNA_Om	ci|000126933|proj|deNovo|2	E0VJS9_PEDHC	Mitochondrial 28S ribosomal protein S18B, putative	Phum_PHUM249690	Pediculus humanus subsp. corporis (Body louse)	112	79	28535	3	3	0.56	0.56	translation [GO:0006412]	structural constituent of ribosome [GO:0003735]	ribosome [GO:0005840]
	M-1	Fed	EST_acari	KDR24074.1	A0A067RW26_ZOONE	Mitochondrial 2-oxoglutarate/malate carrier protein	L798_09409	Zootermopsis nevadensis (Dampwood termite)		306	30247		8		2.16	transport [GO:0006810]		integral component of membrane [GO:0016021]
S-0		Unfed	mRNA_Om	ci|000001509|proj|deNovo|2	Q09JF9_ARGMO	Mitochondrial associated endoribonuclease MAR1-isochorismatase superfamily		Argas monolakensis (Mono lake bird tick)	224		41414	4		0.47		metabolic process [GO:0008152]	catalytic activity [GO:0003824]
S-0, M-0	M-1	Unfed_Fed	mRNA_Om	ci|000112974|proj|deNovo|2	C9W1M1_RHISA	Mitochondrial ATP synthase epsilon chain		Rhipicephalus sanguineus (Brown dog tick) (Ixodes sanguineus)	110	168	28094	3	2	1	0.57	ATP synthesis coupled proton transport [GO:0015986]	proton-transporting ATPase activity, rotational mechanism [GO:0046961]; proton-transporting ATP synthase activity, rotational mechanism [GO:0046933]	mitochondrial proton-transporting ATP synthase complex, catalytic core F(1) [GO:0000275]
M-0		Unfed	mRNA_Om	ci|000104333|proj|deNovo|2	A6N9W8_ORNPR	Mitochondrial ATPase inhibitor		Ornithodoros parkeri (Soft tick) (Argasid tick)	72		27308	2		0.41		negative regulation of ATPase activity [GO:0032780]	ATPase inhibitor activity [GO:0042030]	mitochondrion [GO:0005739]
S-0	S-1	Unfed_Fed	EST_acari	DAA34093.1	F0J8Z3_AMBVA	Mitochondrial chaperonin Cpn60/Hsp60p (Fragment)		Amblyomma variegatum (Tropical bont tick)	1688	899	32855	5	6	2.85	1.16	protein refolding [GO:0042026]	ATP binding [GO:0005524]	cytoplasm [GO:0005737]
	M-1	Fed	EST_acari	KFM82566.1	A0A087UYX7_9ARAC	Mitochondrial glutamate carrier 1 (Fragment)	X975_03891	Stegodyphus mimosarum		160	24772		2		0.29	transmembrane transport [GO:0055085]		integral component of membrane [GO:0016021]
S-0		Unfed	mRNA_Om	ci|000112888|proj|deNovo|2	F0JAC9_AMBVA	Mitochondrial import inner membrane translocase subunit TIM8		Amblyomma variegatum (Tropical bont tick)	66		20697	2		0.35		protein transport [GO:0015031]	metal ion binding [GO:0046872]	mitochondrion [GO:0005739]
M-0	M-1	Unfed_Fed	EST_acari	KFM61565.1	A0A087T8X6_9ARAC	Mitochondrial import receptor subunit TOM40-like protein (Fragment)	X975_01657	Stegodyphus mimosarum	84	120	31013	2	2	0.23	0.23	transmembrane transport [GO:0055085]		mitochondrial outer membrane [GO:0005741]
M-0		Unfed	EST_acari	AAY66975.1	Q4PLZ0_IXOSC	Mitochondrial malate dehydrogenase (Fragment)		Ixodes scapularis (Black-legged tick) (Deer tick)	85		20984	2		0.35		carbohydrate metabolic process [GO:0005975]; carboxylic acid metabolic process [GO:0019752]	oxidoreductase activity, acting on the CH-OH group of donors, NAD or NADP as acceptor [GO:0016616]
S-0, M-0	M-1	Unfed_Fed	EST_acari	DAA34068.1	F0J8R6_AMBVA	Mitochondrial phosphate carrier protein (Fragment)		Amblyomma variegatum (Tropical bont tick)	1131	1664	21035	6	6	10.19	8.17	transport [GO:0006810]		integral component of membrane [GO:0016021]
M-0		Unfed	NCBI_metazoa	gi|114051710	Q2F5N1_BOMMO	Mitochondrial prohibitin complex protein 2 (Uncharacterized protein)	LOC693108	Bombyx mori (Silk moth)	72		33212	2		0.21				membrane [GO:0016020]
	M-1	Fed	mRNA_Om	ci|000145403|proj|deNovo|2	D3TQF4_GLOMM	Mitochondrial ribosomal protein L16		Glossina morsitans morsitans (Savannah tsetse fly)		74	28110		3		0.57	translation [GO:0006412]	rRNA binding [GO:0019843]; structural constituent of ribosome [GO:0003735]	ribosome [GO:0005840]
M-0	M-1	Unfed_Fed	mRNA_Om	ci|000115440|proj|deNovo|2	Q09JN3_ARGMO	Mitochondrial ubiquinol cytochrome c reductase		Argas monolakensis (Mono lake bird tick)	147	141	13622	2	2	0.56	1.09	mitochondrial electron transport, ubiquinol to cytochrome c [GO:0006122]		mitochondrial respiratory chain complex III [GO:0005750]
S-0, M-0	M-1	Unfed_Fed	EST_acari	XP_002407929.1	B7PVH2_IXOSC	Mitogen-activated protein kinase, putative (EC 2.7.11.23)	IscW_ISCW007259	Ixodes scapularis (Black-legged tick) (Deer tick)	88	130	31908	4	4	0.56	0.64		ATP binding [GO:0005524]; RNA polymerase II carboxy-terminal domain kinase activity [GO:0008353]
S-0	S-1	Unfed_Fed	mRNA_Om	ci|000144295|proj|deNovo|2	B7PL51_IXOSC	ML domain-containing protein, putative	IscW_ISCW005502	Ixodes scapularis (Black-legged tick) (Deer tick)	271	70	21939	9	2	3.77	0.33			integral component of membrane [GO:0016021]
	M-1	Fed	mRNA_Om	ci|000113547|proj|deNovo|2	B7Q150_IXOSC	Molecular chaperone, putative	IscW_ISCW009131	Ixodes scapularis (Black-legged tick) (Deer tick)		60	68987		2		0.1	protein folding [GO:0006457]; response to heat [GO:0009408]	ATP binding [GO:0005524]	cytosol [GO:0005829]
M-0	M-1	Unfed_Fed	mRNA_Om	ci|000146687|proj|deNovo|2	B7QMC1_IXOSC	Molybdopterin cofactor sulfurase, putative	IscW_ISCW013595	Ixodes scapularis (Black-legged tick) (Deer tick)	157	139	46940	6	4	0.72	0.41		catalytic activity [GO:0003824]; molybdenum ion binding [GO:0030151]; pyridoxal phosphate binding [GO:0030170]
S-0	S-1	Unfed_Fed	EST_acari	Q04669.1	MOUB_ORNMO	Moubatin; Flags: Precursor		Ornithodoros moubata	382	356	22528	9	6	9.56	3.05
S-0		unfed	EST_acari	XP_002413834.1	B7QE70_IXOSC	mRNA cleavage factor I subunit, putative	IscW_ISCW011864	Ixodes scapularis (Black-legged tick) (Deer tick)	58		26956	2		0.26		mRNA polyadenylation [GO:0006378]	hydrolase activity [GO:0016787]; mRNA binding [GO:0003729]	mRNA cleavage factor complex [GO:0005849]
	M-1	Fed	mRNA_Om	ci|000103372|proj|deNovo|2	B7Q372_IXOSC	Multidrug resistance protein, putative (EC 1.3.1.74)	IscW_ISCW009022	Ixodes scapularis (Black-legged tick) (Deer tick)		166	143370		6		0.17		2-alkenal reductase [NAD(P)] activity [GO:0032440]; ATPase activity, coupled to transmembrane movement of substances [GO:0042626]; ATP binding [GO:0005524]	integral component of membrane [GO:0016021]
S-0		unfed	NCBI_metazoa	gi|241690490	B7Q5I4_IXOSC	Multifunctional chaperone, putative	IscW_ISCW011376	Ixodes scapularis (Black-legged tick) (Deer tick)	195		29599	2		0.24
S-0, M-0	M-1	Unfed_Fed	EST_acari	XP_002434065.1	B7PFU3_IXOSC	Muscle LIM protein isoform A isoform, putative	IscW_ISCW017628	Ixodes scapularis (Black-legged tick) (Deer tick)	238	98	19535	5	2	4.51	0.61		zinc ion binding [GO:0008270]
M-0		Unfed	mRNA_Om	ci|000105763|proj|deNovo|2	B7PCP8_IXOSC	Muscle myosin heavy chain, putative	IscW_ISCW017221	Ixodes scapularis (Black-legged tick) (Deer tick)	35		141007	2		0.05		protein targeting to Golgi [GO:0000042]		Golgi apparatus [GO:0005794]
S-0		unfed	EST_acari	EFA10673.1	D6X2J9_TRICA	Muscle-specific protein 300	Msp-300 TcasGA2_TC010669	Tribolium castaneum (Red flour beetle)	57		25011	2		0.29
	M-1	Fed	mRNA_Om	ci|000119332|proj|deNovo|2	E2B106_CAMFO	Myelin expression factor 2	EAG_05360	Camponotus floridanus (Florida carpenter ant)		107	145530		2		0.07		nucleic acid binding [GO:0003676]; nucleotide binding [GO:0000166]
S-0, M-0	S-1	Unfed_Fed	EST_acari	ADN34300.1	K7N8M7_HAELO	Myosin alkali light chain protein		Haemaphysalis longicornis (Bush tick)	58	94	23677	2	6	152.29	1.17		calcium ion binding [GO:0005509]
M-0		Unfed	EST_acari	XP_011153866.1		myosin heavy chain, muscle isoform X10 [Harpegnathos saltator]			586		25725	2		0.44
S-0, M-0	S-1, M-1	Unfed_Fed	mRNA_Om	ci|000125120|proj|deNovo|2	A0A087UGB2_9ARAC	Myosin heavy chain, non-muscle (Fragment)	X975_15457	Stegodyphus mimosarum	1236	1823	149482	29	34	2.55	1.4		ATP binding [GO:0005524]; motor activity [GO:0003774]	myosin complex [GO:0016459]
S-0, M-0	S-1, M-1	Unfed_Fed	NCBI_metazoa	gi|241997622	B7P1Q2_IXOSC	Myosin heavy chain, skeletal muscle or cardiac muscle, putative (EC 1.3.1.74)	IscW_ISCW001340	Ixodes scapularis (Black-legged tick) (Deer tick)	769	707	209014	25	18	1.33	2.46		2-alkenal reductase [NAD(P)] activity [GO:0032440]; ATP binding [GO:0005524]; motor activity [GO:0003774]	myosin complex [GO:0016459]
S-0, M-0	S-1	Unfed_Fed	mRNA_Om	ci|000113375|proj|deNovo|2	F4WJH6_ACREC	Myosin light chain alkali	G5I_05855	Acromyrmex echinatior (Panamanian leafcutter ant) (Acromyrmex octospinosus echinatior)	64	122	31389	3	6	55.19	0.81		calcium ion binding [GO:0005509]
S-0		Unfed	mRNA_Om	ci|000113451|proj|deNovo|2	Q6B8B9_9ACAR	Myosin regulatory light chain		Ixodes pacificus (western blacklegged tick)	80		27662	5		0.77			calcium ion binding [GO:0005509]
S-0		Unfed	mRNA_Om	ci|000113271|proj|deNovo|2	A0A087TFH3_9ARAC	Myosin regulatory light chain 2 (Fragment)	X975_00883	Stegodyphus mimosarum	124		27910	3		0.4			calcium ion binding [GO:0005509]
S-0, M-0	M-1	Unfed_Fed	mRNA_Om	ci|000000891|proj|deNovo|2	B7PAY0_IXOSC	Myosin regulatory light chain, putative (EC 1.3.1.74)	IscW_ISCW002026	Ixodes scapularis (Black-legged tick) (Deer tick)	127	43	55245	4	2	1.41	0.12		2-alkenal reductase [NAD(P)] activity [GO:0032440]; calcium ion binding [GO:0005509]
	M-1	Fed	mRNA_Om	ci|000110285|proj|deNovo|2	B7P0V1_IXOSC	Myosin, putative	IscW_ISCW000137	Ixodes scapularis (Black-legged tick) (Deer tick)		34	148619		2		0.04	signal transduction [GO:0007165]	ATP binding [GO:0005524]; motor activity [GO:0003774]	myosin complex [GO:0016459]
M-0	M-1	Unfed_Fed	EST_acari	ABX75471.1	A9QQ86_LYCSI	Myosin-9 (Fragment)		Lycosa singoriensis (Wolf spider) (Aranea singoriensis)	187	236	24016	2	2	0.3	0.3		ATP binding [GO:0005524]; motor activity [GO:0003774]	myosin complex [GO:0016459]
M-0	M-1	Unfed_Fed	mRNA_Om	ci|000114615|proj|deNovo|2	A0A087TP44_9ARAC	Myosin-IA (Fragment)	X975_15220	Stegodyphus mimosarum	341	493	150353	9	11	0.27	0.27		ATP binding [GO:0005524]; motor activity [GO:0003774]	myosin complex [GO:0016459]
S-0, M-0	S-1, M-1	Unfed_Fed	EST_acari	DAA34574.1	F0JA41_AMBVA	Na+/K+ ATPase beta subunit		Amblyomma variegatum (Tropical bont tick)	143	150	35362	3	3	0.86	0.77	potassium ion transport [GO:0006813]; sodium ion transport [GO:0006814]		sodium:potassium-exchanging ATPase complex [GO:0005890]
S-0, M-0	S-1, M-1	Unfed_Fed	EST_acari	XP_002404061.1	B7P9E4_IXOSC	Na+/K+ ATPase, alpha subunit, putative (EC 3.6.3.9) (Fragment)	IscW_ISCW002538	Ixodes scapularis (Black-legged tick) (Deer tick)	7500	6340	34977	13	11	17.43	14.9	ATP hydrolysis coupled proton transport [GO:0015991]; cellular potassium ion homeostasis [GO:0030007]; cellular sodium ion homeostasis [GO:0006883]; potassium ion import [GO:0010107]; sodium ion export from cell [GO:0036376]	ATP binding [GO:0005524]; metal ion binding [GO:0046872]; sodium:potassium-exchanging ATPase activity [GO:0005391]	integral component of plasma membrane [GO:0005887]; intracellular membrane-bounded organelle [GO:0043231]
	M-1	Fed	mRNA_Om	ci|000120885|proj|deNovo|2	B7PB60_IXOSC	N-acetyltransferase, putative (EC 2.3.1.128)	IscW_ISCW002560	Ixodes scapularis (Black-legged tick) (Deer tick)		35	67911		2		0.1	N-terminal protein amino acid acetylation [GO:0006474]	peptide alpha-N-acetyltransferase activity [GO:0004596]; ribosomal-protein-alanine N-acetyltransferase activity [GO:0008999]	protein acetyltransferase complex [GO:0031248]
S-0, M-0	S-1	Unfed_Fed	mRNA_Om	ci|000114561|proj|deNovo|2	B7Q8J7_IXOSC	N-acylsphingosine amidohydrolase (Acid ceramidase), putative (EC 3.5.1.23) (Fragment)	IscW_ISCW010877	Ixodes scapularis (Black-legged tick) (Deer tick)	83	202	52445	2	7	1.43	0.71	lipid metabolic process [GO:0006629]	ceramidase activity [GO:0017040]	lysosome [GO:0005764]
M-0		Unfed	mRNA_Om	ci|000114047|proj|deNovo|2	B7P2W7_IXOSC	NAD dehydrogenase, putative (EC 1.5.99.1)	IscW_ISCW000984	Ixodes scapularis (Black-legged tick) (Deer tick)	38		99484	2		0.07			oxidoreductase activity [GO:0016491]
M-0		Unfed	EST_acari	XP_009814156.1		NAD(P) transhydrogenase, mitochondrial [Gavia stellata]			620		28072	3		0.75
M-0	M-1	Unfed_Fed	NCBI_metazoa	gi|241165413	B7PCD1_IXOSC	NAD(P) transhydrogenase, putative (EC 1.6.1.2)	IscW_ISCW001976	Ixodes scapularis (Black-legged tick) (Deer tick)	327	345	116374	3	4	0.12	0.32	NADPH regeneration [GO:0006740]; proton transport [GO:0015992]	NAD(P)+ transhydrogenase (AB-specific) activity [GO:0008750]; NAD binding [GO:0051287]; NADP binding [GO:0050661]	integral component of membrane [GO:0016021]; mitochondrial inner membrane [GO:0005743]
S-0, M-0	M-1	Unfed_Fed	mRNA_Om	ci|000113550|proj|deNovo|2	A2I409_MACHI	NADH dehydrogenase (Ubiquinone) 1 alpha subcomplex, 5-like protein		Maconellicoccus hirsutus (Pink hibiscus mealybug)	770	498	18834	6	5	5.48	2.72	respiratory electron transport chain [GO:0022904]	oxidoreductase activity, acting on NAD(P)H [GO:0016651]	mitochondrial inner membrane [GO:0005743]
M-0	M-1	Unfed_Fed	mRNA_Om	ci|000112972|proj|deNovo|2	D6WJ71_TRICA	NADH dehydrogenase (Ubiquinone) 1 alpha subcomplex, 7, 14.5kDa	NDUFA7 TcasGA2_TC030049	Tribolium castaneum (Red flour beetle)	210	136	13802	5	3	2.78	0.93	ATP synthesis coupled electron transport [GO:0042773]	NADH dehydrogenase (ubiquinone) activity [GO:0008137]	mitochondrial inner membrane [GO:0005743]
M-0		Unfed	EST_acari	XP_011632606.1		NADH dehydrogenase [ubiquinone] iron-sulfur protein 7, mitochondrial-like [Pogonomyrmex barbatus]			145		27391	2		0.58
M-0	M-1	Unfed_Fed	EST_acari	AAY66869.1	Q4PM95_IXOSC	NADH dehydrogenase 1 alpha subcomplex		Ixodes scapularis (Black-legged tick) (Deer tick)	58	59	17016	2	2	0.44	0.44			integral component of membrane [GO:0016021]
	M-1	Fed	mRNA_Om	ci|000113210|proj|deNovo|2	B7P5E4_IXOSC	NADH ubiquinone oxidoreductase subunit, putative (EC 1.6.99.3)	IscW_ISCW016453	Ixodes scapularis (Black-legged tick) (Deer tick)		81	15882		2		0.47	mitochondrial electron transport, NADH to ubiquinone [GO:0006120]	NADH dehydrogenase activity [GO:0003954]	mitochondrial respiratory chain complex I [GO:0005747]
M-0	M-1	Unfed_Fed	EST_acari	XP_002416494.1	B7QNI9_IXOSC	NADH:ubiquinone oxidoreductase, NDUFA9/39kDa subunit, putative (EC 1.6.99.3)	IscW_ISCW023912	Ixodes scapularis (Black-legged tick) (Deer tick)	70	279	29199	2	2	0.24	0.24	ubiquinone-6 biosynthetic process [GO:1901006]	NADH dehydrogenase activity [GO:0003954]
M-0	M-1	Unfed_Fed	mRNA_Om	ci|000112838|proj|deNovo|2	B7P949_IXOSC	NADH:ubiquinone oxidoreductase, NDUFC2/B14.5B subunit, putative (EC 1.6.5.3)	IscW_ISCW017349	Ixodes scapularis (Black-legged tick) (Deer tick)	432	448	17946	7	6	5.64	6.88	mitochondrial electron transport, NADH to ubiquinone [GO:0006120]	NADH dehydrogenase (ubiquinone) activity [GO:0008137]	integral component of membrane [GO:0016021]; mitochondrial inner membrane [GO:0005743]
S-0, M-0	S-1, M-1	Unfed_Fed	mRNA_Om	ci|000147844|proj|deNovo|2	B7PI71_IXOSC	NADH:ubiquinone oxidoreductase, NDUFS2/49 kDa subunit, putative (EC 1.6.99.3)	IscW_ISCW017643	Ixodes scapularis (Black-legged tick) (Deer tick)	740	1203	57280	17	13	3.75	2.61		NAD binding [GO:0051287]; NADH dehydrogenase activity [GO:0003954]; quinone binding [GO:0048038]
	M-1	Fed	EST_acari	XP_002400836.1	B7Q4K3_IXOSC	NADH:ubiquinone oxidoreductase, NDUFS8/23 kDa subunit, putative (EC 1.6.99.3) (Fragment)	IscW_ISCW010554	Ixodes scapularis (Black-legged tick) (Deer tick)		64	28566		2		0.25		4 iron, 4 sulfur cluster binding [GO:0051539]; NADH dehydrogenase activity [GO:0003954]	membrane [GO:0016020]
S-0, M-0	S-1, M-1	Unfed_Fed	mRNA_Om	ci|000149253|proj|deNovo|2	B7PNX4_IXOSC	NADH:ubiquinone oxidoreductase, NDUFV1/51kDa subunit, putative (EC 1.6.99.3)	IscW_ISCW005985	Ixodes scapularis (Black-legged tick) (Deer tick)	695	763	65425	17	15	2.46	1.8	aerobic respiration [GO:0009060]	4 iron, 4 sulfur cluster binding [GO:0051539]; FMN binding [GO:0010181]; NAD binding [GO:0051287]; NADH dehydrogenase (ubiquinone) activity [GO:0008137]
M-0	M-1	Unfed_Fed	mRNA_Om	ci|000113264|proj|deNovo|2	B7P7E4_IXOSC	NADH:ubiquinone oxidoreductase, putative (EC 1.6.99.3)	IscW_ISCW000962	Ixodes scapularis (Black-legged tick) (Deer tick)	46	58	20951	4	3	0.81	0.56		electron carrier activity [GO:0009055]; NADH dehydrogenase (ubiquinone) activity [GO:0008137]	membrane [GO:0016020]
	M-1	Fed	mRNA_Om	ci|000113351|proj|deNovo|2	Q09JJ9_ARGMO	NADH-dehydrogenase (Ubiquinone) 1 beta-subcomplex 3		Argas monolakensis (Mono lake bird tick)		170	20288		3		0.85	electron transport chain [GO:0022900]		mitochondrial respiratory chain complex I [GO:0005747]
M-0	M-1	Unfed_Fed	EST_acari	XP_002414815.1	B7QI08_IXOSC	NADH-ubiquinone dehydrogenase, putative (EC 1.6.5.3)	IscW_ISCW014272	Ixodes scapularis (Black-legged tick) (Deer tick)	48	165	30527	2	2	0.23	0.6	mitochondrial electron transport, NADH to ubiquinone [GO:0006120]	2 iron, 2 sulfur cluster binding [GO:0051537]; metal ion binding [GO:0046872]; NADH dehydrogenase (ubiquinone) activity [GO:0008137]	mitochondrial respiratory chain complex I [GO:0005747]
M-0	M-1	Unfed_Fed	mRNA_Om	ci|000113235|proj|deNovo|2	B7Q191_IXOSC	NADH-ubiquinone oxidoreductase ashi subunit, putative (EC 1.6.5.3)	IscW_ISCW009116	Ixodes scapularis (Black-legged tick) (Deer tick)	183	204	22171	6	6	2.08	3.08		NADH dehydrogenase (ubiquinone) activity [GO:0008137]	mitochondrial respiratory chain complex I [GO:0005747]
	M-1	Fed	EST_acari	DAA34135.1	F0J9C7_AMBVA	NADH-ubiquinone oxidoreductase, NDUFS3 30 kDa subunit (Fragment)		Amblyomma variegatum (Tropical bont tick)		107	31935		4		0.81		NADH dehydrogenase (ubiquinone) activity [GO:0008137]
M-0		Unfed	EST_acari	XP_002413990.1	B7QEM6_IXOSC	NADH-ubiquinone oxidoreductase, NDUFS3/30 kDa subunit, putative (EC 1.6.5.3)	IscW_ISCW012366	Ixodes scapularis (Black-legged tick) (Deer tick)	236		30516	6		1.54			NADH dehydrogenase (ubiquinone) activity [GO:0008137]
S-0, M-0	M-1	Unfed_Fed	mRNA_Om	ci|000115456|proj|deNovo|2	B7QLZ0_IXOSC	NADH-ubiquinone oxidoreductase, subunit NDUFB10/PDSW, putative (EC 1.6.5.3)	IscW_ISCW023078	Ixodes scapularis (Black-legged tick) (Deer tick)	141	129	26498	7	4	1.56	0.81		NADH dehydrogenase (ubiquinone) activity [GO:0008137]	mitochondrial respiratory chain complex I [GO:0005747]
S-0, M-0	M-1	Unfed_Fed	EST_acari	XP_002408171.1	B7PBH7_IXOSC	NADH-ubiquinone reductase, putative (EC 1.6.5.3)	IscW_ISCW003299	Ixodes scapularis (Black-legged tick) (Deer tick)	85	54	35175	2	2	0.4	0.2	ATP synthesis coupled electron transport [GO:0042773]	electron carrier activity [GO:0009055]; iron-sulfur cluster binding [GO:0051536]; NADH dehydrogenase (ubiquinone) activity [GO:0008137]	mitochondrial respiratory chain complex I [GO:0005747]
M-0	M-1	Unfed_Fed	mRNA_Om	ci|000115414|proj|deNovo|2	B7PXC2_IXOSC	NADPH--cytochrome P450 reductase (EC 1.6.2.4)	IscW_ISCW020316	Ixodes scapularis (Black-legged tick) (Deer tick)	81	124	124609	4	7	0.11	0.2		[methionine synthase] reductase activity [GO:0030586]; flavin adenine dinucleotide binding [GO:0050660]; FMN binding [GO:0010181]; NADP binding [GO:0050661]; NADPH-hemoprotein reductase activity [GO:0003958]	endoplasmic reticulum membrane [GO:0005789]; integral component of membrane [GO:0016021]
	M-1	Fed	mRNA_Om	ci|000116824|proj|deNovo|2	A0A067RIK4_ZOONE	NEDD8-activating enzyme E1 regulatory subunit	L798_14721	Zootermopsis nevadensis (Dampwood termite)		34	147463		2		0.04	protein neddylation [GO:0045116]	NEDD8 activating enzyme activity [GO:0019781]
M-0		Unfed	mRNA_Om	ci|000099816|proj|deNovo|2	A0A087TDU6_9ARAC	Negative elongation factor B (Fragment)	X975_10788	Stegodyphus mimosarum	112		85415	3		0.16		negative regulation of transcription, DNA-templated [GO:0045892]	translation elongation factor activity [GO:0003746]	nucleus [GO:0005634]
S-0, M-0	S-1	Unfed_Fed	mRNA_Om	ci|000111468|proj|deNovo|2	B7PN44_IXOSC	Netrin-4, putative (EC 2.7.10.1)	IscW_ISCW006727	Ixodes scapularis (Black-legged tick) (Deer tick)	288	46	76091	4	2	0.89	0.09		transmembrane receptor protein tyrosine kinase activity [GO:0004714]
S-0	S-1, M-1	Unfed_Fed	mRNA_Om	ci|000115347|proj|deNovo|2	G6DIF1_DANPL	Neuroglian	KGM_03202	Danaus plexippus (Monarch butterfly)	70	31	148832	4	3	0.09	0.07			integral component of membrane [GO:0016021]
S-0, M-0	S-1, M-1	Unfed_Fed	mRNA_Om	ci|000121908|proj|deNovo|2	B7Q8B5_IXOSC	Ng,ng-dimethylarginine dimethylaminohydrolase, putative (EC 3.5.3.18) (Fragment)	IscW_ISCW010950	Ixodes scapularis (Black-legged tick) (Deer tick)	262	312	49480	8	8	2.17	0.76		dimethylargininase activity [GO:0016403]
	M-1	Fed	EST_acari	KFM78747.1	A0A087UN08_9ARAC	Nicalin-1 (Fragment)	X975_00506	Stegodyphus mimosarum		138	30556		2		0.23	regulation of signal transduction [GO:0009966]		integral component of membrane [GO:0016021]
M-0	M-1	Unfed_Fed	mRNA_Om	ci|000119280|proj|deNovo|2	A0A087TRH8_9ARAC	Nicastrin (Fragment)	X975_00547	Stegodyphus mimosarum	147	164	151215	4	7	0.09	0.19	protein processing [GO:0016485]		integral component of membrane [GO:0016021]
	M-1	Fed	mRNA_Om	ci|000115098|proj|deNovo|2	B7Q350_IXOSC	Niemann-Pick type C1 domain-containing protein, putative	IscW_ISCW020300	Ixodes scapularis (Black-legged tick) (Deer tick)		89	148608		3		0.07		calcium ion binding [GO:0005509]; lipid transporter activity [GO:0005319]	integral component of membrane [GO:0016021]
S-0, M-0	M-1	Unfed_Fed	EST_acari	XP_002405129.1	B7P9Q8_IXOSC	NIPSNAP1 protein, putative	IscW_ISCW003337	Ixodes scapularis (Black-legged tick) (Deer tick)	68	82	35505	3	2	0.74	0.19
M-0	M-1	Unfed_Fed	mRNA_Om	ci|000124656|proj|deNovo|2	B7PS37_IXOSC	N-methyltransferase, putative (EC 2.1.1.49)	IscW_ISCW019697	Ixodes scapularis (Black-legged tick) (Deer tick)	82	109	60093	5	6	0.31	0.45		amine N-methyltransferase activity [GO:0030748]
	S-1	Fed	mRNA_Om	ci|000001760|proj|deNovo|2	B7PFB3_IXOSC	N-methyltransferase, putative (Fragment)	IscW_ISCW024239	Ixodes scapularis (Black-legged tick) (Deer tick)		210	38406		6		0.78		methyltransferase activity [GO:0008168]
	S-1	Fed	EST_acari	AAY66877.1	Q4PM87_IXOSC	Nonmuscle myosin essential light chain		Ixodes scapularis (Black-legged tick) (Deer tick)		196	22289		5		1.32		calcium ion binding [GO:0005509]
S-0, M-0		Unfed	EST_acari	XP_002407055.1	B7P558_IXOSC	Nonmuscle myosin essential light chain (EC 1.3.1.74)	IscW_ISCW001124	Ixodes scapularis (Black-legged tick) (Deer tick)	62		24064	3		2.17			2-alkenal reductase [NAD(P)] activity [GO:0032440]; calcium ion binding [GO:0005509]
M-0		Unfed	mRNA_Om	ci|000146686|proj|deNovo|2	B7PZ74_IXOSC	Nonsense-mediated mRNA decay protein, putative	IscW_ISCW010285	Ixodes scapularis (Black-legged tick) (Deer tick)	33		136407	2		0.05		nuclear-transcribed mRNA catabolic process, nonsense-mediated decay [GO:0000184]	ATP binding [GO:0005524]; DNA binding [GO:0003677]; helicase activity [GO:0004386]; zinc ion binding [GO:0008270]	cytoplasm [GO:0005737]
	S-1	Fed	mRNA_Om	ci|000112970|proj|deNovo|2	Q6QVL7_ORNMO	NPC1		Ornithodoros moubata (Soft tick) (Argasid tick)		74	33097		3		0.33		lipid transporter activity [GO:0005319]	integral component of membrane [GO:0016021]
S-0, M-0	S-1, M-1	Unfed_Fed	mRNA_Om	ci|000105272|proj|deNovo|2	B7QF46_IXOSC	Ns1 binding protein, putative (EC 1.1.3.9) (Fragment)	IscW_ISCW022662	Ixodes scapularis (Black-legged tick) (Deer tick)	167	367	148266	6	6	0.31	0.19	protein ubiquitination [GO:0016567]	galactose oxidase activity [GO:0045480]	Cul3-RING ubiquitin ligase complex [GO:0031463]
	M-1	Fed	mRNA_Om	ci|000114796|proj|deNovo|2	B7QGD9_IXOSC	N-terminal Asn amidase, putative (Fragment)	IscW_ISCW013167	Ixodes scapularis (Black-legged tick) (Deer tick)		41	90831		2		0.07		protein-N-terminal asparagine amidohydrolase activity [GO:0008418]
	S-1	Fed	EST_acari	XP_002414516.1	B7QH59_IXOSC	Nuclear distribution protein NUDC, putative (Fragment)	IscW_ISCW023813	Ixodes scapularis (Black-legged tick) (Deer tick)		81	30241		2		0.23	multicellular organism development [GO:0007275]; protein folding [GO:0006457]	unfolded protein binding [GO:0051082]	cytoplasm [GO:0005737]
M-0	M-1	Unfed_Fed	mRNA_Om	ci|000114805|proj|deNovo|2	B7P8U5_IXOSC	Nuclear pore complex protein nup155, putative (Fragment)	IscW_ISCW002864	Ixodes scapularis (Black-legged tick) (Deer tick)	93	93	148609	3	7	0.07	0.19	protein import into nucleus [GO:0006606]; protein targeting to nuclear inner membrane [GO:0036228]; RNA export from nucleus [GO:0006405]; transcription-dependent tethering of RNA polymerase II gene DNA at nuclear periphery [GO:0000972]	structural constituent of nuclear pore [GO:0017056]	nuclear pore inner ring [GO:0044611]
	M-1	Fed	mRNA_Om	ci|000143649|proj|deNovo|2	B7QGP2_IXOSC	Nuclear pore complex protein Nup160, putative (Fragment)	IscW_ISCW014695	Ixodes scapularis (Black-legged tick) (Deer tick)		66	151485		2		0.04		nucleocytoplasmic transporter activity [GO:0005487]	nuclear pore [GO:0005643]
M-0	M-1	Unfed_Fed	mRNA_Om	ci|000146747|proj|deNovo|2	B7PZ59_IXOSC	Nuclear pore complex protein Nup205, putative	IscW_ISCW009446	Ixodes scapularis (Black-legged tick) (Deer tick)	258	215	149622	5	2	0.11	0.04	nuclear pore organization [GO:0006999]; protein import into nucleus, docking [GO:0000059]	structural constituent of nuclear pore [GO:0017056]	nuclear pore inner ring [GO:0044611]
M-0	M-1	Unfed_Fed	mRNA_Om	ci|000150610|proj|deNovo|2	B7QHX8_IXOSC	Nuclear pore complex protein Nup93, putative	IscW_ISCW023557	Ixodes scapularis (Black-legged tick) (Deer tick)	96	73	97350	7	5	0.3	0.18	nuclear pore complex assembly [GO:0051292]; poly(A)+ mRNA export from nucleus [GO:0016973]; protein import into nucleus [GO:0006606]	structural constituent of nuclear pore [GO:0017056]	nuclear pore [GO:0005643]
	M-1	Fed	mRNA_Om	ci|000117074|proj|deNovo|2	B7QKX8_IXOSC	Nuclear pore complex protein nup98, putative	IscW_ISCW013985	Ixodes scapularis (Black-legged tick) (Deer tick)		47	152456		2		0.04	posttranscriptional tethering of RNA polymerase II gene DNA at nuclear periphery [GO:0000973]; protein import into nucleus [GO:0006606]; RNA export from nucleus [GO:0006405]; telomere tethering at nuclear periphery [GO:0034398]	nuclear localization sequence binding [GO:0008139]; nucleocytoplasmic transporter activity [GO:0005487]; RNA binding [GO:0003723]; structural constituent of nuclear pore [GO:0017056]	nuclear pore cytoplasmic filaments [GO:0044614]
	S-1	Fed	mRNA_Om	ci|000101687|proj|deNovo|2	B7PS74_IXOSC	Nuclear pore glycoprotein P62, putative	IscW_ISCW008163	Ixodes scapularis (Black-legged tick) (Deer tick)		24	38969		2		0.18	protein import into nucleus [GO:0006606]; ribonucleoprotein complex export from nucleus [GO:0071426]; RNA export from nucleus [GO:0006405]	nucleocytoplasmic transporter activity [GO:0005487]; phospholipid binding [GO:0005543]; structural constituent of nuclear pore [GO:0017056]	nuclear pore central transport channel [GO:0044613]
	M-1	Fed	EST_acari	XP_002407133.1	B7PAR7_IXOSC	Nucleolar GTP-binding protein 1	IscW_ISCW017457	Ixodes scapularis (Black-legged tick) (Deer tick)		130	32204		4		0.48	ribosome biogenesis [GO:0042254]	GTP binding [GO:0005525]	nucleolus [GO:0005730]
S-0, M-0	M-1	Unfed_Fed	mRNA_Om	ci|000100162|proj|deNovo|2	B7Q7W7_IXOSC	Nucleoporin Nup37, putative (EC 2.3.1.48)	IscW_ISCW021169	Ixodes scapularis (Black-legged tick) (Deer tick)	51	73	75291	3	3	0.33	0.14		histone acetyltransferase activity [GO:0004402]	nuclear pore outer ring [GO:0031080]
S-0, M-0	S-1, M-1	Unfed_Fed	EST_acari	ABR23367.1	A6N9N4_ORNPR	Nucleoside diphosphate kinase		Ornithodoros parkeri (Soft tick) (Argasid tick)	83	66	21994	3	3	20.58	7.45	CTP biosynthetic process [GO:0006241]; GTP biosynthetic process [GO:0006183]; UTP biosynthetic process [GO:0006228]	nucleoside diphosphate kinase activity [GO:0004550]
S-0		Unfed	mRNA_Om	ci|000120178|proj|deNovo|2	Q4PLY7_IXOSC	Nucleoside diphosphate kinase (EC 2.7.4.6) (Fragment)		Ixodes scapularis (Black-legged tick) (Deer tick)	187		95848	4		0.14		CTP biosynthetic process [GO:0006241]; GTP biosynthetic process [GO:0006183]; UTP biosynthetic process [GO:0006228]	ATP binding [GO:0005524]; nucleoside diphosphate kinase activity [GO:0004550]
M-0	M-1	Unfed_Fed	mRNA_Om	ci|000002559|proj|deNovo|2	B7PE36_IXOSC	Nucleosome assembly protein NAP-1, putative (Fragment)	IscW_ISCW005016	Ixodes scapularis (Black-legged tick) (Deer tick)	51	41	111668	2	4	0.06	0.12	nucleosome assembly [GO:0006334]		nucleus [GO:0005634]
	S-1	Fed	EST_acari	AAV67032.1	Q4VRW1_IXOSC	Nucleotidase 4F8		Ixodes scapularis (Black-legged tick) (Deer tick)		62	27306		2		0.26	phosphatidylinositol phosphorylation [GO:0046854]
S-0		Unfed	mRNA_Om	ci|000103848|proj|deNovo|2	B7PFI5_IXOSC	NUDIX domain hydrolase, putative	IscW_ISCW018342	Ixodes scapularis (Black-legged tick) (Deer tick)	84		35279	3		0.31			hydrolase activity [GO:0016787]
	M-1	Fed	EST_acari	XP_002407922.1	B7PVG5_IXOSC	Obg-like ATPase 1	IscW_ISCW007252	Ixodes scapularis (Black-legged tick) (Deer tick)		86	31354		3		0.35		ATPase activity [GO:0016887]; ATP binding [GO:0005524]; GTP binding [GO:0005525]; ribosomal large subunit binding [GO:0043023]; ribosome binding [GO:0043022]	cytoplasm [GO:0005737]
M-0	M-1	Unfed_Fed	mRNA_Om	ci|000103837|proj|deNovo|2	B4PWZ0_DROYA	Obg-like ATPase 1	Dyak\GE17809 Dyak_GE17809 GE17809	Drosophila yakuba (Fruit fly)	180	715	59586	2	6	0.17	0.31		ATPase activity [GO:0016887]; ATP binding [GO:0005524]; GTP binding [GO:0005525]; ribosomal large subunit binding [GO:0043023]; ribosome binding [GO:0043022]	cytoplasm [GO:0005737]
M-0	M-1	Unfed_Fed	NCBI_metazoa	gi|17738187	Q9XZ53_DROME	Oligosaccharyl transferase 3 (EC 2.4.1.-)	OstStt3 CG7748 Dmel_CG7748	Drosophila melanogaster (Fruit fly)	105	93	87912	2	3	0.08	0.12	post-translational protein modification [GO:0043687]; protein N-linked glycosylation via asparagine [GO:0018279]	dolichyl-diphosphooligosaccharide-protein glycotransferase activity [GO:0004579]; oligosaccharyl transferase activity [GO:0004576]	endomembrane system [GO:0012505]; integral component of membrane [GO:0016021]; oligosaccharyltransferase complex [GO:0008250]
M-0	M-1	Unfed_Fed	EST_acari	XP_002413853.1	B7QE89_IXOSC	Oligosaccharyl transferase, putative (EC 2.4.1.119) (Fragment)	IscW_ISCW022325	Ixodes scapularis (Black-legged tick) (Deer tick)	119	87	31305	2	2	0.22	0.22	post-translational protein modification [GO:0043687]; protein N-linked glycosylation via asparagine [GO:0018279]	dolichyl-diphosphooligosaccharide-protein glycotransferase activity [GO:0004579]	integral component of membrane [GO:0016021]; oligosaccharyltransferase complex [GO:0008250]
S-0		Unfed	mRNA_Om	ci|000100008|proj|deNovo|2	B7Q8Y1_IXOSC	Organic cation/carnitine transporter, putative	IscW_ISCW020957	Ixodes scapularis (Black-legged tick) (Deer tick)	39		142729	2		0.05			organic anion transmembrane transporter activity [GO:0008514]	integral component of plasma membrane [GO:0005887]
	S-1	Fed	NCBI_metazoa	gi|312838465	E5E7I8_9ACAR	Os86 protein		Ornithodoros savignyi		68	65490		3		0.16			integral component of membrane [GO:0016021]
M-0	M-1	Unfed_Fed	EST_acari	XP_002410350.1	B7PCW5_IXOSC	Oxodicarboxylate carrier protein, putative	IscW_ISCW017282	Ixodes scapularis (Black-legged tick) (Deer tick)	118	103	31320	4	3	0.5	0.37	translation [GO:0006412]; transmembrane transport [GO:0055085]	structural constituent of ribosome [GO:0003735]	integral component of membrane [GO:0016021]
	M-1	Fed	NCBI_metazoa	gi|241255455	B7PI27_IXOSC	Oxoglutarate/malate carrier protein, putative	IscW_ISCW005064	Ixodes scapularis (Black-legged tick) (Deer tick)		77	20916		2		0.35	translation [GO:0006412]; transport [GO:0006810]	structural constituent of ribosome [GO:0003735]	integral component of membrane [GO:0016021]
M-0	M-1	Unfed_Fed	mRNA_Om	ci|000109731|proj|deNovo|2	B7P0R1_IXOSC	Oxoglutarate/malate carrier protein, putative	IscW_ISCW016243	Ixodes scapularis (Black-legged tick) (Deer tick)	105	93	54657	4	4	0.26	0.34	mitochondrial transport [GO:0006839]; translation [GO:0006412]	structural constituent of ribosome [GO:0003735]	integral component of membrane [GO:0016021]; mitochondrial membrane [GO:0031966]
M-0		Unfed	mRNA_Om	ci|000114791|proj|deNovo|2	B7Q875_IXOSC	Oxysterol-binding protein 1, putative (EC 2.7.11.9)	IscW_ISCW021784	Ixodes scapularis (Black-legged tick) (Deer tick)	52		124791	2		0.05			Goodpasture-antigen-binding protein kinase activity [GO:0033868]
M-0		Unfed	mRNA_Om	ci|000110250|proj|deNovo|2	A0A087TA99_9ARAC	Palmitoyltransferase (EC 2.3.1.225) (Fragment)	X975_12366	Stegodyphus mimosarum	19		147657	2		0.04			protein-cysteine S-palmitoyltransferase activity [GO:0019706]; zinc ion binding [GO:0008270]	integral component of membrane [GO:0016021]
S-0		unfed	NCBI_metazoa	gi|301130834	G0WRZ9_RHIMP	Papilin (Fragment)	Ppn E3G_000001	Rhipicephalus microplus (Cattle tick) (Boophilus microplus)	54		309991	2		0.02			metalloendopeptidase activity [GO:0004222]; serine-type endopeptidase inhibitor activity [GO:0004867]; zinc ion binding [GO:0008270]	proteinaceous extracellular matrix [GO:0005578]
S-0, M-0	S-1, M-1	Unfed_Fed	mRNA_Om	ci|000148989|proj|deNovo|2	MYSP_RHIMP	Paramyosin	PRM	Rhipicephalus microplus (Cattle tick) (Boophilus microplus)	10391	1775	131732	73	28	31.04	1.47		motor activity [GO:0003774]	myofibril [GO:0030016]; myosin filament [GO:0032982]
S-0, M-0		Unfed	NCBI_metazoa	gi|241048541	B7P5D8_IXOSC	Paramyosin, putative (EC 1.3.1.74)	IscW_ISCW016446	Ixodes scapularis (Black-legged tick) (Deer tick)	319		100602	6		4.98			2-alkenal reductase [NAD(P)] activity [GO:0032440]; motor activity [GO:0003774]	myosin complex [GO:0016459]
S-0	S-1, M-1	Unfed_Fed	EST_acari	XP_002410624.1	B7PD56_IXOSC	Peptidyl-prolyl cis-trans isomerase (EC 5.2.1.8)	IscW_ISCW002493	T	Ixodes scapularis (Black-legged tick) (Deer tick)	461	57	29735	4	2	4.59	0.66	protein folding [GO:0006457]	peptidyl-prolyl cis-trans isomerase activity [GO:0003755]
S-0		Unfed	mRNA_Om	ci|000146093|proj|deNovo|2	B7P3S9_IXOSC	Peptidyl-tRNA hydrolase, putative (EC 3.1.1.29)	IscW_ISCW000602	Ixodes scapularis (Black-legged tick) (Deer tick)	107		50545	3		0.21			aminoacyl-tRNA hydrolase activity [GO:0004045]
S-0		Unfed	mRNA_Om	ci|000144899|proj|deNovo|2	B7QGB0_IXOSC	Peroxidase, putative (EC 1.11.1.7)	IscW_ISCW013159	Ixodes scapularis (Black-legged tick) (Deer tick)	39		76415	2		0.09		response to oxidative stress [GO:0006979]	heme binding [GO:0020037]; peroxidase activity [GO:0004601]	extracellular space [GO:0005615]
S-0		Unfed	mRNA_Om	ci|000105368|proj|deNovo|2	B7PUM7_IXOSC	Peroxinectin, putative (EC 1.11.1.7)	IscW_ISCW007552	Ixodes scapularis (Black-legged tick) (Deer tick)	47		97067	3		0.1		response to oxidative stress [GO:0006979]	heme binding [GO:0020037]; peroxidase activity [GO:0004601]	chorion [GO:0042600]
S-0		unfed	NCBI_metazoa	gi|11079190	Q9GV35_HAELO	Peroxiredoxin	HlPrx	Haemaphysalis longicornis (Bush tick)	136		24805	2		0.46		cell redox homeostasis [GO:0045454]	peroxiredoxin activity [GO:0051920]	cell [GO:0005623]
M-0	M-1	Unfed_Fed	mRNA_Om	ci|000117539|proj|deNovo|2	B7QA58_IXOSC	Peroxisomal biogenesis protein, putative (Fragment)	IscW_ISCW013288	Ixodes scapularis (Black-legged tick) (Deer tick)	84	75	54117	2	2	0.13	0.13	peroxisome organization [GO:0007031]		peroxisomal membrane [GO:0005778]
	M-1	Fed	mRNA_Om	ci|000113574|proj|deNovo|2	E2BV87_HARSA	Peroxisomal membrane protein PMP34	EAI_14725	Harpegnathos saltator (Jerdon's jumping ant)		51	43401		2		0.16	transport [GO:0006810]		integral component of membrane [GO:0016021]
	S-1	Fed	EST_acari	BAP59746.1	A0A090BX51_IXOPE	Persulcatus immunosuppressant-1	Ipis-1	Ixodes persulcatus (Taiga tick)		158	22241		4		1.02			extracellular space [GO:0005615]
	M-1	Fed	mRNA_Om	ci|000001956|proj|deNovo|2	B7QHR9_IXOSC	Phenylalanyl-tRNA synthetase beta chain, putative (EC 3.1.3.16) (EC 6.1.1.20) (Fragment)	IscW_ISCW015011	Ixodes scapularis (Black-legged tick) (Deer tick)		108	145744		3		0.07		aminoacyl-tRNA ligase activity [GO:0004812]; phosphoprotein phosphatase activity [GO:0004721]; RNA binding [GO:0003723]
M-0	M-1	Unfed_Fed	mRNA_Om	ci|000107162|proj|deNovo|2	G3MNE4_9ACAR	Phosphatidate cytidylyltransferase, mitochondrial (EC 2.7.7.41) (CDP-diacylglycerol synthase) (Mitochondrial translocator assembly and maintenance protein 41 homolog)		Amblyomma maculatum (Gulf Coast tick)	85	86	111255	4	2	0.16	0.06	cardiolipin biosynthetic process [GO:0032049]; CDP-diacylglycerol biosynthetic process [GO:0016024]	phosphatidate cytidylyltransferase activity [GO:0004605]	mitochondrial inner membrane [GO:0005743]
S-0	S-1	Unfed_Fed	mRNA_Om	ci|000111051|proj|deNovo|2	B7PZD2_IXOSC	Phosphatidylinositol-4-phosphate 5-kinase type II, putative (EC 2.7.1.68) (Fragment)	IscW_ISCW009432	Ixodes scapularis (Black-legged tick) (Deer tick)	34	52	150753	2	2	0.04	0.05		1-phosphatidylinositol-4-phosphate 5-kinase activity [GO:0016308]
	M-1	Fed	EST_acari	XP_002434913.1	B7PMB5_IXOSC	Phosphatidylinositol-binding clathrin assembly protein, putative (EC 1.3.1.74)	IscW_ISCW006457	Ixodes scapularis (Black-legged tick) (Deer tick)		81	30583		2		0.23	clathrin coat assembly [GO:0048268]	1-phosphatidylinositol binding [GO:0005545]; 2-alkenal reductase [NAD(P)] activity [GO:0032440]	clathrin-coated vesicle [GO:0030136]
	M-1	Fed	EST_acari	KFM70426.1	A0A087TZ87_9ARAC	phosphite transport system-binding protein ptxB (Fragment)	X975_12215	Stegodyphus mimosarum		58	28029		2		0.25
S-0, M-0	S-1, M-1	Unfed_Fed	mRNA_Om	ci|000001354|proj|deNovo|2	A9P774_RHIMP	Phosphoenolpyruvate carboxykinase	bmPEPCK	Rhipicephalus microplus (Cattle tick) (Boophilus microplus)	310	445	90153	8	7	8.58	0.33	gluconeogenesis [GO:0006094]	GTP binding [GO:0005525]; kinase activity [GO:0016301]; phosphoenolpyruvate carboxykinase (GTP) activity [GO:0004613]
S-0, M-0	S-1	Unfed_Fed	EST_acari	KFM82167.1	A0A087UXS8_9ARAC	Phosphoenolpyruvate carboxykinase [GTP], mitochondrial (Fragment)	X975_03529	Stegodyphus mimosarum	83	567	29899	2	7	3.76	2.95	gluconeogenesis [GO:0006094]	GTP binding [GO:0005525]; kinase activity [GO:0016301]; phosphoenolpyruvate carboxykinase (GTP) activity [GO:0004613]
S-0		unfed	EST_acari	XP_003744897.1		phosphoglucomutase-2 [Metaseiulus occidentalis]		Metaseiulus occidentalis	77		31734	2		0.22
M-0		Unfed	EST_acari	XP_002407168.1	B7P585_IXOSC	Phosphoglycerate kinase (EC 2.7.2.3)	IscW_ISCW015616	Ixodes scapularis (Black-legged tick) (Deer tick)	70		30213	2		0.37		glycolytic process [GO:0006096]	ATP binding [GO:0005524]; phosphoglycerate kinase activity [GO:0004618]
S-0		Unfed	mRNA_Om	ci|000103367|proj|deNovo|2	B7Q0R0_IXOSC	Phosphoglycerate mutase, putative (EC 5.4.2.1)	IscW_ISCW020443	Ixodes scapularis (Black-legged tick) (Deer tick)	299		146023	7		0.22		glucose catabolic process [GO:0006007]	manganese ion binding [GO:0030145]; phosphoglycerate mutase activity [GO:0004619]	cytoplasm [GO:0005737]
S-0, M-0	M-1	Unfed_Fed	mRNA_Om	ci|000099678|proj|deNovo|2	B7Q2N6_IXOSC	Phosphoinositide phospholipase C (EC 3.1.4.11) (Fragment)	IscW_ISCW020642	Ixodes scapularis (Black-legged tick) (Deer tick)	111	127	147817	6	6	0.26	0.14	intracellular signal transduction [GO:0035556]; lipid catabolic process [GO:0016042]	calcium ion binding [GO:0005509]; phosphatidylinositol phospholipase C activity [GO:0004435]; signal transducer activity [GO:0004871]	intracellular [GO:0005622]
	S-1	Fed	mRNA_Om	ci|000150867|proj|deNovo|2	B7PWX1_IXOSC	Phospholipase A-2-activating protein, putative (EC 2.7.11.7) (Fragment)	IscW_ISCW008317	Ixodes scapularis (Black-legged tick) (Deer tick)		41	146744		3		0.07		myosin heavy chain kinase activity [GO:0016905]
	M-1	Fed	mRNA_Om	ci|000114572|proj|deNovo|2	B7Q2T9_IXOSC	Phospholipid-transporting ATPase (EC 3.6.3.1) (Fragment)	IscW_ISCW009949	Ixodes scapularis (Black-legged tick) (Deer tick)		56	145947		3		0.07	Golgi vesicle budding [GO:0048194]	ATP binding [GO:0005524]; magnesium ion binding [GO:0000287]; phospholipid-translocating ATPase activity [GO:0004012]	Golgi membrane [GO:0000139]; integral component of membrane [GO:0016021]; plasma membrane [GO:0005886]; trans-Golgi network [GO:0005802]
S-0, M-0	S-1, M-1	Unfed_Fed	EST_acari	XP_002407164.1	B7P591_IXOSC	Phosphoribosylamidoimidazole-succinocarboxamide synthase, putative (EC 4.1.1.21) (EC 6.3.2.6) (Fragment)	IscW_ISCW015611	Ixodes scapularis (Black-legged tick) (Deer tick)	102	184	23095	4	2	4.16	2.88	'de novo' IMP biosynthetic process [GO:0006189]; adenine biosynthetic process [GO:0046084]	ATP binding [GO:0005524]; phosphoribosylaminoimidazole carboxylase activity [GO:0004638]; phosphoribosylaminoimidazolesuccinocarboxamide synthase activity [GO:0004639]	cytosol [GO:0005829]
S-0, M-0	S-1, M-1	Unfed_Fed	mRNA_Om	ci|000109952|proj|deNovo|2	B7P9Z3_IXOSC	Phosphoribosylformylglycinamidine synthase, putative (EC 6.3.5.3)	IscW_ISCW017327	Ixodes scapularis (Black-legged tick) (Deer tick)	914	957	146242	19	13	3.2	0.42	'de novo' IMP biosynthetic process [GO:0006189]; glutamine metabolic process [GO:0006541]; purine nucleotide biosynthetic process [GO:0006164]; ribonucleoside monophosphate biosynthetic process [GO:0009156]	ATP binding [GO:0005524]; phosphoribosylformylglycinamidine synthase activity [GO:0004642]	cytoplasm [GO:0005737]
S-0, M-0	S-1, M-1	Unfed_Fed	mRNA_Om	ci|000082131|proj|deNovo|2	B7PYZ2_IXOSC	Phosphoribosylpyrophosphate synthetase-associated protein, putative (EC 2.7.6.1) (Fragment)	IscW_ISCW009506	Ixodes scapularis (Black-legged tick) (Deer tick)	144	355	68544	8	10	1.04	0.68	nucleoside metabolic process [GO:0009116]; nucleotide biosynthetic process [GO:0009165]	magnesium ion binding [GO:0000287]; ribose phosphate diphosphokinase activity [GO:0004749]
S-0	S-1	Unfed_Fed	mRNA_Om	ci|000120315|proj|deNovo|2	B7PRD2_IXOSC	Phytanoyl-CoA alpha-hydroxylase, putative (EC 1.14.11.18)	IscW_ISCW007193	Ixodes scapularis (Black-legged tick) (Deer tick)	94	64	89658	6	3	0.24	0.11	fatty acid alpha-oxidation [GO:0001561]	phytanoyl-CoA dioxygenase activity [GO:0048244]
S-0, M-0	S-1	Unfed_Fed	mRNA_Om	ci|000145756|proj|deNovo|2	B7PDV6_IXOSC	Piwi-like protein	IscW_ISCW004464	Ixodes scapularis (Black-legged tick) (Deer tick)	56	134	107983	4	7	0.48	0.25		nucleic acid binding [GO:0003676]
M-0	M-1	Unfed_Fed	mRNA_Om	ci|000114906|proj|deNovo|2	A0A087U9V2_9ARAC	Plasma membrane calcium-transporting ATPase 3 (Fragment)	X975_07328	Stegodyphus mimosarum	844	502	148290	17	14	0.48	0.45		ATP binding [GO:0005524]; calcium-transporting ATPase activity [GO:0005388]; metal ion binding [GO:0046872]	integral component of membrane [GO:0016021]
M-0		Unfed	NCBI_metazoa	gi|391332217		plasma membrane calcium-transporting ATPase 3 [Metaseiulus occidentalis]			150		125467	5		0.14
M-0		Unfed	mRNA_Om	ci|000117914|proj|deNovo|2	B7PTP7_IXOSC	Plexin A, putative	IscW_ISCW007151	Ixodes scapularis (Black-legged tick) (Deer tick)	23		149185	2		0.04		motor neuron axon guidance [GO:0008045]; regulation of axon extension involved in axon guidance [GO:0048841]; regulation of cell migration [GO:0030334]; semaphorin-plexin signaling pathway involved in axon guidance [GO:1902287]; sensory neuron axon guidance [GO:0097374]	semaphorin receptor activity [GO:0017154]	integral component of plasma membrane [GO:0005887]; semaphorin receptor complex [GO:0002116]
S-0, M-0	M-1	Unfed_Fed	mRNA_Om	ci|000001477|proj|deNovo|2	B7PWC4_IXOSC	Poly [ADP-ribose] polymerase, putative (EC 2.4.2.30)	IscW_ISCW019519	Ixodes scapularis (Black-legged tick) (Deer tick)	136	220	149398	5	8	0.15	0.21	DNA ligation involved in DNA repair [GO:0051103]; lagging strand elongation [GO:0006273]; protein ADP-ribosylation [GO:0006471]	DNA binding [GO:0003677]; DNA ligase (ATP) activity [GO:0003910]; NAD+ ADP-ribosyltransferase activity [GO:0003950]; NAD binding [GO:0051287]; zinc ion binding [GO:0008270]	cytoplasm [GO:0005737]; nucleus [GO:0005634]
S-0, M-0	S-1, M-1	Unfed_Fed	mRNA_Om	ci|000150643|proj|deNovo|2	A0A087TE96_9ARAC	Poly(ADP-ribose) glycohydrolase ARH3 (Fragment)	X975_21925	Stegodyphus mimosarum	134	48	90869	5	4	0.65	0.15		hydrolase activity [GO:0016787]
M-0	M-1	Unfed_Fed	EST_acari	XP_002414860.1	B7QI53_IXOSC	Polyadenylate-binding protein (PABP)	IscW_ISCW014211	Ixodes scapularis (Black-legged tick) (Deer tick)	234	127	34334	3	2	0.45	0.14		nucleotide binding [GO:0000166]; RNA binding [GO:0003723]	cytoplasm [GO:0005737]
S-0	M-1	Unfed_Fed	mRNA_Om	ci|000146907|proj|deNovo|2	B7QMM9_IXOSC	Polyadenylate-binding protein-interacting protein, putative	IscW_ISCW015303	Ixodes scapularis (Black-legged tick) (Deer tick)	118	130	56895	2	3	0.12	0.18		RNA binding [GO:0003723]
S-0, M-0	M-1	Unfed_Fed	mRNA_Om	ci|000115515|proj|deNovo|2	B7PRY0_IXOSC	Polypeptide deformylase, putative (EC 3.5.1.88)	IscW_ISCW007744	Ixodes scapularis (Black-legged tick) (Deer tick)	95	106	27494	5	3	1.48	0.38	translation [GO:0006412]	metal ion binding [GO:0046872]; peptide deformylase activity [GO:0042586]
	M-1	Fed	mRNA_Om	ci|000150216|proj|deNovo|2	B3NP82_DROER	Polypeptide N-acetylgalactosaminyltransferase (EC 2.4.1.-) (Protein-UDP acetylgalactosaminyltransferase)	Dere\GG22251 Dere_GG22251 GG22251	Drosophila erecta (Fruit fly)		102	120801		3		0.08	protein glycosylation [GO:0006486]	carbohydrate binding [GO:0030246]; transferase activity, transferring glycosyl groups [GO:0016757]	Golgi membrane [GO:0000139]; integral component of membrane [GO:0016021]
	M-1	Fed	mRNA_Om	ci|000117142|proj|deNovo|2	B7Q3F4_IXOSC	Polypeptide N-acetylgalactosaminyltransferase (EC 2.4.1.-) (Protein-UDP acetylgalactosaminyltransferase) (Fragment)	IscW_ISCW008981	Ixodes scapularis (Black-legged tick) (Deer tick)		26	100639		2		0.07	protein glycosylation [GO:0006486]	carbohydrate binding [GO:0030246]; transferase activity, transferring glycosyl groups [GO:0016757]	Golgi membrane [GO:0000139]; integral component of membrane [GO:0016021]
	M-1	Fed	mRNA_Om	ci|000114160|proj|deNovo|2	B7Q0Y1_IXOSC	Polyprenyl synthetase, putative (EC 2.5.1.1) (Fragment)	IscW_ISCW009264	Ixodes scapularis (Black-legged tick) (Deer tick)		82	76573		3		0.13	farnesyl diphosphate biosynthetic process [GO:0045337]	dimethylallyltranstransferase activity [GO:0004161]; geranyltranstransferase activity [GO:0004337]	cytoplasm [GO:0005737]
S-0		Unfed	mRNA_Om	ci|000101104|proj|deNovo|2	A0A067QS60_ZOONE	Polyribonucleotide nucleotidyltransferase 1, mitochondrial	L798_05742	Zootermopsis nevadensis (Dampwood termite)	102		88392	4		0.16		mRNA catabolic process [GO:0006402]; RNA processing [GO:0006396]	3'-5'-exoribonuclease activity [GO:0000175]; polyribonucleotide nucleotidyltransferase activity [GO:0004654]; RNA binding [GO:0003723]
M-0		Unfed	EST_acari	DAA34069.1	F0J8R7_AMBVA	Porin/voltage-dependent anion-selective channel protein (Fragment)		Amblyomma variegatum (Tropical bont tick)	48		21310	2		0.34			voltage-gated anion channel activity [GO:0008308]	integral component of membrane [GO:0016021]; mitochondrial outer membrane [GO:0005741]
S-0	S-1	Unfed_Fed	mRNA_Om	ci|000114623|proj|deNovo|2	B7PB24_IXOSC	PP2C, putative (EC 3.1.3.16)	IscW_ISCW017527	Ixodes scapularis (Black-legged tick) (Deer tick)	42	30	79947	2	2	0.13	0.09		metal ion binding [GO:0046872]; protein serine/threonine phosphatase activity [GO:0004722]
	M-1	Fed	NCBI_metazoa	gi|156392771	A7RWP4_NEMVE	Predicted protein	v1g182805	Nematostella vectensis (Starlet sea anemone)		116	98100		2		0.07	NLS-bearing protein import into nucleus [GO:0006607]; protein import into nucleus, docking [GO:0000059]; protein import into nucleus, translocation [GO:0000060]; ribosomal protein import into nucleus [GO:0006610]	nuclear localization sequence binding [GO:0008139]; protein transporter activity [GO:0008565]	cytoplasm [GO:0005737]; nuclear membrane [GO:0031965]; nuclear periphery [GO:0034399]
	S-1, M-1	Fed	mRNA_Om	ci|000113277|proj|deNovo|2	B7P220_IXOSC	Prefoldin, putative	IscW_ISCW016281	Ixodes scapularis (Black-legged tick) (Deer tick)		29	27739		2		0.25	microtubule-based process [GO:0007017]; protein folding [GO:0006457]; tubulin complex assembly [GO:0007021]	tubulin binding [GO:0015631]	cytoplasm [GO:0005737]; polysome [GO:0005844]; prefoldin complex [GO:0016272]
M-0	M-1	Unfed_Fed	mRNA_Om	ci|000117337|proj|deNovo|2	B7QB61_IXOSC	Pre-mRNA splicing factor Prp8, putative	IscW_ISCW022487	Ixodes scapularis (Black-legged tick) (Deer tick)	191	215	145054	7	5	0.17	0.11	spliceosomal tri-snRNP complex assembly [GO:0000244]	pre-mRNA intronic binding [GO:0097157]; second spliceosomal transesterification activity [GO:0000386]; U1 snRNA binding [GO:0030619]; U2 snRNA binding [GO:0030620]; U5 snRNA binding [GO:0030623]; U6 snRNA binding [GO:0017070]	catalytic step 2 spliceosome [GO:0071013]; U5 snRNP [GO:0005682]
M-0		Unfed	mRNA_Om	ci|000117988|proj|deNovo|2	B7QIT4_IXOSC	Pre-mRNA splicing factor Syf1, putative	IscW_ISCW023297	Ixodes scapularis (Black-legged tick) (Deer tick)	68		101582	2		0.07		generation of catalytic spliceosome for first transesterification step [GO:0000349]		catalytic step 1 spliceosome [GO:0071012]; catalytic step 2 spliceosome [GO:0071013]; post-mRNA release spliceosomal complex [GO:0071014]; prespliceosome [GO:0071010]; Prp19 complex [GO:0000974]
M-0	M-1	Unfed_Fed	mRNA_Om	ci|000002063|proj|deNovo|2	B7QEV8_IXOSC	Pre-mRNA splicing factor, putative	IscW_ISCW022841	Ixodes scapularis (Black-legged tick) (Deer tick)	37	33	110542	2	3	0.06	0.09	spliceosomal tri-snRNP complex assembly [GO:0000244]		catalytic step 2 spliceosome [GO:0071013]; U4/U6 x U5 tri-snRNP complex [GO:0046540]
M-0		Unfed	NCBI_metazoa	gi|242012963	E0VM49_PEDHC	Pre-mRNA-processing-splicing factor, putative	Phum_PHUM300700	Pediculus humanus subsp. corporis (Body louse)	86		278267	2		0.02		mRNA splicing, via spliceosome [GO:0000398]	U5 snRNA binding [GO:0030623]; U6 snRNA binding [GO:0017070]	spliceosomal complex [GO:0005681]
S-0		Unfed	mRNA_Om	ci|000113923|proj|deNovo|2	B7P327_IXOSC	Pre-mRNA-splicing regulator WTAP, putative (Fragment)	IscW_ISCW016584	Ixodes scapularis (Black-legged tick) (Deer tick)	31		40193	2		0.17		mRNA methylation [GO:0080009]; regulation of alternative mRNA splicing, via spliceosome [GO:0000381]		nucleus [GO:0005634]
	S-1, M-1	Fed	mRNA_Om	ci|000143678|proj|deNovo|2	B7P1K5_IXOSC	Prenyl protease, putative (EC 3.4.24.84) (Fragment)	IscW_ISCW015561	Ixodes scapularis (Black-legged tick) (Deer tick)		66	74024		2		0.09	CAAX-box protein processing [GO:0071586]	metalloendopeptidase activity [GO:0004222]	integral component of membrane [GO:0016021]
M-0	M-1	Unfed_Fed	mRNA_Om	ci|000106663|proj|deNovo|2	B7QM54_IXOSC	Presqualene diphosphate phosphatase, putative	IscW_ISCW013935	Ixodes scapularis (Black-legged tick) (Deer tick)	72	61	65086	2	2	0.1	0.1			integral component of membrane [GO:0016021]
S-0, M-0	S-1, M-1	Unfed_Fed	mRNA_Om	ci|000145548|proj|deNovo|2	E2BQ36_HARSA	Probable 26S proteasome non-ATPase regulatory subunit 3	EAI_05173	Harpegnathos saltator (Jerdon's jumping ant)	143	353	59432	6	8	0.76	0.62	regulation of protein catabolic process [GO:0042176]	enzyme regulator activity [GO:0030234]	proteasome complex [GO:0000502]
M-0		Unfed	NCBI_metazoa	gi|170587780		Probable isocitrate dehydrogenase [Brugia malayi]			80		29915	2		0.23
S-0, M-0	S-1, M-1	Unfed_Fed	mRNA_Om	ci|000148579|proj|deNovo|2	B7P573_IXOSC	Processing peptidase beta subunit, putative (EC 3.4.24.64)	IscW_ISCW001592	Ixodes scapularis (Black-legged tick) (Deer tick)	2371	4006	60175	30	28	20.11	14.4	aerobic respiration [GO:0009060]; mitochondrial electron transport, ubiquinol to cytochrome c [GO:0006122]; protein processing [GO:0016485]	metalloendopeptidase activity [GO:0004222]; zinc ion binding [GO:0008270]	mitochondrial respiratory chain complex III [GO:0005750]
	M-1	Fed	mRNA_Om	ci|000123608|proj|deNovo|2	B7PSW5_IXOSC	Programmed cell death 6-interacting protein, putative	IscW_ISCW019764	Ixodes scapularis (Black-legged tick) (Deer tick)		49	124134		4		0.11
	M-1	Fed	mRNA_Om	ci|000109573|proj|deNovo|2	B7QE54_IXOSC	Programmed cell death protein, putative	IscW_ISCW022676	Ixodes scapularis (Black-legged tick) (Deer tick)		323	149977		6		0.16	mRNA processing [GO:0006397]	nucleic acid binding [GO:0003676]	nucleus [GO:0005634]
	M-1	Fed	EST_acari	XP_002408251.1	B7PJK8_IXOSC	Programmed cell death-involved protein, putative	IscW_ISCW018158	Ixodes scapularis (Black-legged tick) (Deer tick)		35	30339		2		0.23
S-0, M-0	S-1, M-1	Unfed_Fed	EST_acari	XP_002411837.1	B7Q5Y2_IXOSC	Prohibitin, putative	IscW_ISCW021457	Ixodes scapularis (Black-legged tick) (Deer tick)	598	1259	23641	6	6	3.15	2.98			membrane [GO:0016020]
S-0		unfed	EST_acari	XP_002408311.1	B7P625_IXOSC	Prohibitin, putative	IscW_ISCW001788	Ixodes scapularis (Black-legged tick) (Deer tick)	111		28724	5		0.73				membrane [GO:0016020]
M-0	M-1	Unfed_Fed	mRNA_Om	ci|000148495|proj|deNovo|2	B7P4N1_IXOSC	Proline oxidase, putative (Fragment)	IscW_ISCW000787	Ixodes scapularis (Black-legged tick) (Deer tick)	90	56	119992	6	3	0.21	0.09	proline catabolic process [GO:0006562]	proline dehydrogenase activity [GO:0004657]
S-0	S-1	Unfed_Fed	mRNA_Om	ci|000147850|proj|deNovo|2	B7PDF5_IXOSC	Prolyl endopeptidase, putative (EC 3.4.21.26)	IscW_ISCW002432	Ixodes scapularis (Black-legged tick) (Deer tick)	214	237	87169	9	11	0.45	0.56	proteolysis [GO:0006508]	serine-type endopeptidase activity [GO:0004252]; serine-type exopeptidase activity [GO:0070008]	cytoplasm [GO:0005737]
	M-1	Fed	NCBI_metazoa	gi|41055419	Q7ZVP5_DANRE	Proteasome (Prosome, macropain) 26S subunit, non-ATPase, 1	psmd1	Danio rerio (Zebrafish) (Brachydanio rerio)		44	100524		2		0.07	regulation of protein catabolic process [GO:0042176]	enzyme regulator activity [GO:0030234]	integral component of membrane [GO:0016021]; proteasome complex [GO:0000502]
	M-1	Fed	NCBI_metazoa	gi|41054527	Q6PHK7_DANRE	Proteasome (Prosome, macropain) 26S subunit, non-ATPase, 2	psmd2	Danio rerio (Zebrafish) (Brachydanio rerio)		105	100271		2		0.1	regulation of protein catabolic process [GO:0042176]	enzyme regulator activity [GO:0030234]	proteasome complex [GO:0000502]
S-0		unfed	EST_acari	DAA34467.1	F0J9K5_AMBVA	Proteasome alpha type 1 (Fragment)		Amblyomma variegatum (Tropical bont tick)	249		35037	5		0.88		ubiquitin-dependent protein catabolic process [GO:0006511]	threonine-type endopeptidase activity [GO:0004298]	proteasome core complex, alpha-subunit complex [GO:0019773]
S-0		Unfed	mRNA_Om	ci|000105443|proj|deNovo|2	B7P4G3_IXOSC	Proteasome assembly chaperone 2	IscW_ISCW015639	Ixodes scapularis (Black-legged tick) (Deer tick)	43		76535	2		0.09		proteasome assembly [GO:0043248]		cytosol [GO:0005829]; nucleus [GO:0005634]; proteasome complex [GO:0000502]
S-0, M-0	S-1, M-1	Unfed_Fed	EST_acari	AAS01024.1	Q6QZV2_ORNMO	Proteasome subunit alpha type (EC 3.4.25.1)		Ornithodoros moubata (Soft tick) (Argasid tick)	103	145	29084	2	5	1.06	1.39	proteasome-mediated ubiquitin-dependent protein catabolic process [GO:0043161]	threonine-type endopeptidase activity [GO:0004298]	cytoplasm [GO:0005737]; nucleus [GO:0005634]; proteasome core complex, alpha-subunit complex [GO:0019773]
S-0, M-0	S-1	Unfed_Fed	EST_acari	XP_002411749.1	B7Q5F6_IXOSC	Proteasome subunit alpha type (EC 3.4.25.1)	IscW_ISCW021572	Ixodes scapularis (Black-legged tick) (Deer tick)	92	126	30643	4	3	0.89	0.38	ubiquitin-dependent protein catabolic process [GO:0006511]	threonine-type endopeptidase activity [GO:0004298]	cytoplasm [GO:0005737]; nucleus [GO:0005634]; proteasome core complex, alpha-subunit complex [GO:0019773]
S-0, M-0	S-1	Unfed_Fed	EST_acari	XP_002435379.1	B7PNN1_IXOSC	Proteasome subunit alpha type (EC 3.4.25.1)	IscW_ISCW005463	Ixodes scapularis (Black-legged tick) (Deer tick)	51	65	29590	2	2	0.65	0.26	ubiquitin-dependent protein catabolic process [GO:0006511]	threonine-type endopeptidase activity [GO:0004298]	cytoplasm [GO:0005737]; nucleus [GO:0005634]; proteasome core complex, alpha-subunit complex [GO:0019773]
S-0	S-1	Unfed_Fed	EST_acari	XP_002402653.1	B7PSJ2_IXOSC	Proteasome subunit alpha type (EC 3.4.25.1)	IscW_ISCW007139	Ixodes scapularis (Black-legged tick) (Deer tick)	168	96	29337	3	2	0.91	0.33	ubiquitin-dependent protein catabolic process [GO:0006511]	threonine-type endopeptidase activity [GO:0004298]	cytoplasm [GO:0005737]; nucleus [GO:0005634]; proteasome core complex, alpha-subunit complex [GO:0019773]
M-0		Unfed	EST_acari	XP_002406477.1	B7Q9Z3_IXOSC	Proteasome subunit alpha type (EC 3.4.25.1) (Fragment)	IscW_ISCW010978	Ixodes scapularis (Black-legged tick) (Deer tick)	46		15916	2		0.47		ubiquitin-dependent protein catabolic process [GO:0006511]	threonine-type endopeptidase activity [GO:0004298]	cytoplasm [GO:0005737]; nucleus [GO:0005634]; proteasome core complex, alpha-subunit complex [GO:0019773]
	S-1	Fed	EST_acari	KFM76437.1	A0A087UGE8_9ARAC	Proteasome subunit alpha type-1 (EC 3.4.25.1) (Fragment)	X975_14477	Stegodyphus mimosarum		134	31723		2		0.35	ubiquitin-dependent protein catabolic process [GO:0006511]	threonine-type endopeptidase activity [GO:0004298]	cytoplasm [GO:0005737]; nucleus [GO:0005634]; proteasome core complex, alpha-subunit complex [GO:0019773]
S-0		unfed	NCBI_metazoa	gi|6093780	PSA2_CARAU	Proteasome subunit alpha type-2 (EC 3.4.25.1)	psma2	Carassius auratus (Goldfish)	103		25918	2		0.27		ubiquitin-dependent protein catabolic process [GO:0006511]	threonine-type endopeptidase activity [GO:0004298]	cytoplasm [GO:0005737]; nucleus [GO:0005634]; proteasome core complex [GO:0005839]; proteasome core complex, alpha-subunit complex [GO:0019773]
	S-1	Fed	EST_acari	KFM57219.1	A0A087SWI0_9ARAC	Proteasome subunit alpha type-4 (EC 3.4.25.1) (Fragment)	X975_11816	Stegodyphus mimosarum		224	30926		7		1.26	ubiquitin-dependent protein catabolic process [GO:0006511]	threonine-type endopeptidase activity [GO:0004298]	cytoplasm [GO:0005737]; nucleus [GO:0005634]; proteasome core complex, alpha-subunit complex [GO:0019773]
S-0	S-1	Unfed_Fed	EST_acari	XP_002435468.1	B7PNX6_IXOSC	Proteasome subunit beta type (EC 3.4.25.1)	IscW_ISCW005987	Ixodes scapularis (Black-legged tick) (Deer tick)	93	106	25058	3	3	0.46	0.64	proteolysis involved in cellular protein catabolic process [GO:0051603]	threonine-type endopeptidase activity [GO:0004298]	proteasome core complex [GO:0005839]
S-0	S-1	Unfed_Fed	mRNA_Om	ci|000101416|proj|deNovo|2	B7PU47_IXOSC	Proteasome subunit beta type (EC 3.4.25.1)	IscW_ISCW007217	Ixodes scapularis (Black-legged tick) (Deer tick)	211	230	29127	5	8	1.14	1.65	proteolysis involved in cellular protein catabolic process [GO:0051603]	threonine-type endopeptidase activity [GO:0004298]	cytoplasm [GO:0005737]; nucleus [GO:0005634]; proteasome core complex [GO:0005839]
S-0		Unfed	mRNA_Om	ci|000143740|proj|deNovo|2	G3MRX7_9ACAR	Proteasome subunit beta type (EC 3.4.25.1)		Amblyomma maculatum (Gulf Coast tick)	252		32994	8		1.15		proteolysis involved in cellular protein catabolic process [GO:0051603]	threonine-type endopeptidase activity [GO:0004298]	cytoplasm [GO:0005737]; nucleus [GO:0005634]; proteasome core complex [GO:0005839]
M-0	M-1	Unfed_Fed	mRNA_Om	ci|000122253|proj|deNovo|2	B7Q520_IXOSC	Protein 4.1G, putative	IscW_ISCW021021	Ixodes scapularis (Black-legged tick) (Deer tick)	257	424	124590	7	9	0.33	0.45	actomyosin structure organization [GO:0031032]	structural constituent of cytoskeleton [GO:0005200]	cytoplasm [GO:0005737]; cytoskeleton [GO:0005856]; extrinsic component of membrane [GO:0019898]; plasma membrane [GO:0005886]
S-0	S-1, M-1	Unfed_Fed	mRNA_Om	ci|000104084|proj|deNovo|2	B7QNN4_IXOSC	Protein arginine N-methyltransferase PRMT1, putative (EC 2.1.1.125)	IscW_ISCW023973	Ixodes scapularis (Black-legged tick) (Deer tick)	287	192	72839	7	4	0.42	0.19	regulation of transcription, DNA-templated [GO:0006355]	histone-arginine N-methyltransferase activity [GO:0008469]; protein-arginine omega-N asymmetric methyltransferase activity [GO:0035242]	cytosol [GO:0005829]
S-0, M-0	S-1, M-1	Unfed_Fed	mRNA_Om	ci|000149404|proj|deNovo|2	B7Q811_IXOSC	Protein argonaute	IscW_ISCW011768	Ixodes scapularis (Black-legged tick) (Deer tick)	254	41	121140	4	2	0.22	0.09		translation initiation factor activity [GO:0003743]
S-0	S-1	Unfed_Fed	mRNA_Om	ci|000147497|proj|deNovo|2	B7QCC4_IXOSC	Protein argonaute	IscW_ISCW013378	Ixodes scapularis (Black-legged tick) (Deer tick)	28	65	124790	2	2	0.05	0.05		translation initiation factor activity [GO:0003743]
S-0	S-1	Unfed_Fed	mRNA_Om	ci|000143933|proj|deNovo|2	A5LHW0_HAELO	Protein disulfide isomerase-1	HlPDI-1	Haemaphysalis longicornis (Bush tick)	636	787	94645	16	14	1.04	0.91	cell redox homeostasis [GO:0045454]	isomerase activity [GO:0016853]	cell [GO:0005623]
S-0, M-0	S-1, M-1	Unfed_Fed	EST_acari	BAF63671.1	A5LHV9_HAELO	Protein disulfide-isomerase (EC 5.3.4.1)	HlPDI-2	Haemaphysalis longicornis (Bush tick)	51	181	23955	2	11	4.23	5.01	cell redox homeostasis [GO:0045454]	protein disulfide isomerase activity [GO:0003756]	endoplasmic reticulum [GO:0005783]
	S-1	Fed	EST_acari	KFM80966.1	A0A087UUC7_9ARAC	Protein DJ-1 (Fragment)	X975_22754	Stegodyphus mimosarum		91	26375		3		0.43		protein deglycase activity [GO:0036524]
S-0, M-0	S-1, M-1	Unfed_Fed	mRNA_Om	ci|000113389|proj|deNovo|2	B7P1C8_IXOSC	Protein hu-li tai shao, putative (EC 4.1.2.17)	IscW_ISCW000621	Ixodes scapularis (Black-legged tick) (Deer tick)	2138	2093	149969	17	19	1.13	0.83		L-fuculose-phosphate aldolase activity [GO:0008738]
M-0	M-1	Unfed_Fed	mRNA_Om	ci|000120473|proj|deNovo|2	B7P2I5_IXOSC	Protein kinase, putative (EC 2.7.11.23)	IscW_ISCW015962	Ixodes scapularis (Black-legged tick) (Deer tick)	98	83	56965	3	4	0.18	0.25		ATP binding [GO:0005524]; RNA polymerase II carboxy-terminal domain kinase activity [GO:0008353]
M-0	M-1	Unfed_Fed	mRNA_Om	ci|000150599|proj|deNovo|2	F4WME4_ACREC	Protein Kr-h2	G5I_06978	Acromyrmex echinatior (Panamanian leafcutter ant) (Acromyrmex octospinosus echinatior)	96	102	55881	4	3	0.26	0.19			integral component of membrane [GO:0016021]
	M-1	Fed	EST_acari	XP_003393299.1		protein Mo25 isoform X1		Bombus terrestris		85	37680		5		0.66
M-0	M-1	Unfed_Fed	EST_acari	XP_002406082.1	B7PA24_IXOSC	Protein phosphatase 2A regulatory subunit A, putative	IscW_ISCW003443	Ixodes scapularis (Black-legged tick) (Deer tick)	114	306	32382	2	3	0.22	0.62	protein complex assembly [GO:0006461]	protein phosphatase type 2A regulator activity [GO:0008601]
M-0		Unfed	EST_acari	XP_002423708.1	E0VC64_PEDHC	Protein pob, putative	Phum_PHUM080340	Pediculus humanus subsp. corporis (Body louse)	63		36457	3		0.3				integral component of membrane [GO:0016021]
	M-1	Fed	mRNA_Om	ci|000104918|proj|deNovo|2	A0A087UMQ3_9ARAC	Protein RCC2-like protein (Fragment)	X975_11313	Stegodyphus mimosarum		30	83239		2		0.08
S-0, M-0	S-1, M-1	Unfed_Fed	EST_acari	XP_002416615.1	B7QNW0_IXOSC	Protein required for fusion of vesicles in vesicular transport, alpha-SNAP, putative	IscW_ISCW015531	Ixodes scapularis (Black-legged tick) (Deer tick)	68	72	29954	2	2	0.46	0.49	intracellular protein transport [GO:0006886]; membrane fusion [GO:0061025]; SNARE complex disassembly [GO:0035494]	soluble NSF attachment protein activity [GO:0005483]; syntaxin binding [GO:0019905]	SNARE complex [GO:0031201]; vacuolar membrane [GO:0005774]
	M-1	Fed	mRNA_Om	ci|000115164|proj|deNovo|2	B7P481_IXOSC	Protein transport protein Sec24A, putative	IscW_ISCW016134	Ixodes scapularis (Black-legged tick) (Deer tick)		156	152657		3		0.09	ER to Golgi vesicle-mediated transport [GO:0006888]; intracellular protein transport [GO:0006886]	zinc ion binding [GO:0008270]	COPII vesicle coat [GO:0030127]
M-0	S-1, M-1	Unfed_Fed	EST_acari	KFM79307.1	A0A087UPL8_9ARAC	Protein transport protein Sec61 subunit alpha isoform 2 (Fragment)	X975_04762	Stegodyphus mimosarum	210	633	30599	3	7	0.51	0.71	protein transport [GO:0015031]		integral component of membrane [GO:0016021]
S-0, M-0	S-1, M-1	Unfed_Fed	mRNA_Om	ci|000115205|proj|deNovo|2	B7PD47_IXOSC	Protein tyrosine kinase 9/actin monomer-binding protein, putative	IscW_ISCW017374	Ixodes scapularis (Black-legged tick) (Deer tick)	131	152	99679	4	5	0.29	0.21	negative regulation of actin filament polymerization [GO:0030837]	kinase activity [GO:0016301]	integral component of membrane [GO:0016021]; intracellular [GO:0005622]
M-0	M-1	Unfed_Fed	mRNA_Om	ci|000113423|proj|deNovo|2	B7PNZ9_IXOSC	Protein XAP-5, putative (EC 1.6.5.3)	IscW_ISCW018878	Ixodes scapularis (Black-legged tick) (Deer tick)	193	170	16099	4	4	1.15	1.6		NADH dehydrogenase (ubiquinone) activity [GO:0008137]	integral component of membrane [GO:0016021]; mitochondrion [GO:0005739]
S-0, M-0	M-1	Unfed_Fed	mRNA_Om	ci|000111408|proj|deNovo|2	B7QJF3_IXOSC	Protein-glutamine gamma-glutamyltransferase, putative (EC 2.3.2.13)	IscW_ISCW013869	Ixodes scapularis (Black-legged tick) (Deer tick)	563	107	30105	11	3	5.71	0.4	peptide cross-linking [GO:0018149]	protein-glutamine gamma-glutamyltransferase activity [GO:0003810]
M-0	M-1	Unfed_Fed	mRNA_Om	ci|000113219|proj|deNovo|2	B7PRB9_IXOSC	Proteolipid protein M6-1, putative (Fragment)	IscW_ISCW019554	Ixodes scapularis (Black-legged tick) (Deer tick)	43	43	146234	3	3	0.07	0.07			integral component of membrane [GO:0016021]
S-0	S-1	Unfed_Fed	mRNA_Om	ci|000118030|proj|deNovo|2	A0A087TXI9_9ARAC	Protocadherin-like wing polarity protein stan (Fragment)	X975_24574	Stegodyphus mimosarum	824	439	152617	28	17	1.19	0.52		calcium ion binding [GO:0005509]	integral component of membrane [GO:0016021]
S-0, M-0		Unfed	mRNA_Om	ci|000105991|proj|deNovo|2	E2ACR2_CAMFO	Pterin-4-alpha-carbinolamine dehydratase 2	EAG_15886	Camponotus floridanus (Florida carpenter ant)	52		47558	2		0.54		tetrahydrobiopterin biosynthetic process [GO:0006729]; transcription, DNA-templated [GO:0006351]	4-alpha-hydroxytetrahydrobiopterin dehydratase activity [GO:0008124]; DNA binding [GO:0003677]; DNA-directed RNA polymerase activity [GO:0003899]	nucleus [GO:0005634]
S-0, M-0	S-1, M-1	Unfed_Fed	mRNA_Om	ci|000150648|proj|deNovo|2	A0A067R998_ZOONE	Puromycin-sensitive aminopeptidase	L798_11136	Zootermopsis nevadensis (Dampwood termite)	108	48	109553	3	2	0.76	0.09		aminopeptidase activity [GO:0004177]; metallopeptidase activity [GO:0008237]; zinc ion binding [GO:0008270]
	M-1	Fed	EST_acari	XP_005181217.1		puromycin-sensitive aminopeptidase		Musca domestica		51	21630		2		0.33
M-0	M-1	Unfed_Fed	EST_acari	ADV40156.1	E7D1B2_LATHE	Putative 14-3-3 protein isoform 2 (Fragment)		Latrodectus hesperus (Western black widow spider)	180	114	28982	7	4	1.14	0.55
M-0		Unfed	EST_acari	AFI64324.1	I1WDI0_HAELO	Putative 17 beta-hydroxysteroid dehydrogenase		Haemaphysalis longicornis (Bush tick)	89		32634	2		0.34			oxidoreductase activity [GO:0016491]	integral component of membrane [GO:0016021]
M-0		Unfed	EST_acari	ADC97464.1	D3WFQ4_9ACAR	Putative 60S ribosomal protein L13a (Fragment)		Amblyomma maculatum (Gulf Coast tick)	86		23982	2		0.48		translation [GO:0006412]	structural constituent of ribosome [GO:0003735]	large ribosomal subunit [GO:0015934]
	M-1	Fed	mRNA_Om	ci|000142725|proj|deNovo|2	E7D140_LATHE	Putative adhesion regulating molecule (Fragment)		Latrodectus hesperus (Western black widow spider)		91	45018		4		0.42			cytoplasm [GO:0005737]; nucleus [GO:0005634]
M-0		Unfed	EST_acari	AFI74351.1	I1X3T7_PANCT	Putative ankyrin-2 (Fragment)		Panonychus citri (Citrus red mite) (Tetranychus citri)	97		28694	4		0.55
M-0	S-1	Unfed_Fed	EST_acari	AAY66907.1	Q4PM57_IXOSC	Putative ATP synthase-like protein		Ixodes scapularis (Black-legged tick) (Deer tick)	1332	122	23639	5	3	4.59	0.49	ATP synthesis coupled proton transport [GO:0015986]	hydrogen ion transmembrane transporter activity [GO:0015078]	mitochondrial proton-transporting ATP synthase complex, coupling factor F(o) [GO:0000276]
S-0, M-0	S-1, M-1	Unfed_Fed	mRNA_Om	ci|000143183|proj|deNovo|2	F4X6I4_ACREC	Putative ATPase N2B	G5I_14132	Acromyrmex echinatior (Panamanian leafcutter ant) (Acromyrmex octospinosus echinatior)	908	1230	71973	15	16	2.04	1.44		ATP binding [GO:0005524]
	M-1	Fed	mRNA_Om	ci|000149566|proj|deNovo|2	A0A087UFQ3_9ARAC	Putative ATP-dependent RNA helicase DDX23 (Fragment)	X975_18098	Stegodyphus mimosarum		39	65208		3		0.16		ATP binding [GO:0005524]; helicase activity [GO:0004386]; nucleic acid binding [GO:0003676]
	M-1	Fed	mRNA_Om	ci|000148713|proj|deNovo|2	A0A087T0S2_9ARAC	Putative ATP-dependent RNA helicase me31b (Fragment)	X975_23002	Stegodyphus mimosarum		49	106795		2		0.06		ATP binding [GO:0005524]; helicase activity [GO:0004386]; nucleic acid binding [GO:0003676]
M-0	M-1	Unfed_Fed	mRNA_Om	ci|000124360|proj|deNovo|2	G6CZD1_DANPL	Putative integrin-linked protein kinase	KGM_06396	Danaus plexippus (Monarch butterfly)	193	60	98436	10	4	0.39	0.14	integrin-mediated signaling pathway [GO:0007229]	ATP binding [GO:0005524]; protein kinase activity [GO:0004672]
S-0, M-0	S-1, M-1	Unfed_Fed	mRNA_Om	ci|000115322|proj|deNovo|2	A0A087T7V7_9ARAC	Putative phosphoenolpyruvate synthase (Fragment)	X975_03149	Stegodyphus mimosarum	1272	1579	144664	28	26	1.11	1.04		ATP binding [GO:0005524]; kinase activity [GO:0016301]
	S-1, M-1	Fed	mRNA_Om	ci|000002688|proj|deNovo|2	Q09JK7_ARGMO	Putative secretory protein (Fragment)		Argas monolakensis (Mono lake bird tick)		44	147935		2		0.04
S-0		Unfed	mRNA_Om	ci|000145270|proj|deNovo|2	G6DLC9_DANPL	Putative tyrosine aminotransferase	KGM_09583	Danaus plexippus (Monarch butterfly)	64		67323	2		0.1		aromatic amino acid family metabolic process [GO:0009072]; biosynthetic process [GO:0009058]; cellular amino acid metabolic process [GO:0006520]	L-tyrosine:2-oxoglutarate aminotransferase activity [GO:0004838]; pyridoxal phosphate binding [GO:0030170]
M-0		Unfed	EST_acari	ADV40195.1	E7D1F1_LATHE	Putative ubiquitin-conjugating enzyme E2-17 kDa (Fragment)		Latrodectus hesperus (Western black widow spider)	68		19811	4		0.88			ATP binding [GO:0005524]
M-0	S-1	Unfed_Fed	EST_acari	XP_967875.1	D6WCW8_TRICA	Putative uncharacterized protein	TcasGA2_TC004437	Tribolium castaneum (Red flour beetle)	1482	144	23962	7	5	7.08	0.92	purine nucleotide biosynthetic process [GO:0006164]	IMP cyclohydrolase activity [GO:0003937]; phosphoribosylaminoimidazolecarboxamide formyltransferase activity [GO:0004643]
S-0, M-0	M-1	Unfed_Fed	EST_acari	ABI52742.1	Q09JM1_ARGMO	Putative uncharacterized protein		Argas monolakensis (Mono lake bird tick)	86	117	17966	2	2	0.82	0.41			integral component of membrane [GO:0016021]
S-0, M-0	S-1, M-1	Unfed_Fed	EST_acari	XP_002412811.1	B7QB85_IXOSC	Putative uncharacterized protein	IscW_ISCW022060	Ixodes scapularis (Black-legged tick) (Deer tick)	378	184	29712	7	4	4.03	0.34
M-0		Unfed	EST_acari	XP_002434414.1	B7PKW6_IXOSC	Putative uncharacterized protein	IscW_ISCW005691	Ixodes scapularis (Black-legged tick) (Deer tick)	59		30974	2		0.23				mitochondrion [GO:0005739]
M-0		Unfed	EST_acari	XP_002435989.1	B7PQE7_IXOSC	Putative uncharacterized protein	IscW_ISCW006232	Ixodes scapularis (Black-legged tick) (Deer tick)	42		30118	2		0.23
M-0		Unfed	EST_acari	EFX85116.1	E9G5T2_DAPPU	Putative uncharacterized protein	DAPPUDRAFT_230571	Daphnia pulex (Water flea)	91		29926	2		0.23		small GTPase mediated signal transduction [GO:0007264]	GTP binding [GO:0005525]	intracellular [GO:0005622]
M-0		Unfed	EST_acari	XP_002411582.1	B7Q4P0_IXOSC	Putative uncharacterized protein	IscW_ISCW011195	Ixodes scapularis (Black-legged tick) (Deer tick)	109		23981	2		0.3
M-0		Unfed	EST_acari	EFX66586.1	E9HNV1_DAPPU	Putative uncharacterized protein	DAPPUDRAFT_116184	Daphnia pulex (Water flea)	98		36611	3		0.3			electron-transferring-flavoprotein dehydrogenase activity [GO:0004174]; iron-sulfur cluster binding [GO:0051536]; metal ion binding [GO:0046872]	mitochondrial inner membrane [GO:0005743]
M-0		Unfed	EST_acari	XP_002404399.1	B7PTG5_IXOSC	Putative uncharacterized protein	IscW_ISCW007970	Ixodes scapularis (Black-legged tick) (Deer tick)	73		31700	3		0.35				membrane [GO:0016020]
M-0		Unfed	EST_acari	XP_001844460.1	B0W6X6_CULQU	Putative uncharacterized protein	CpipJ_CPIJ003074	Culex quinquefasciatus (Southern house mosquito) (Culex pungens)	79		33382	4		0.46			nucleic acid binding [GO:0003676]; nucleotide binding [GO:0000166]
S-0, M-0		Unfed	EST_acari	XP_002404401.1	B7PTG7_IXOSC	Putative uncharacterized protein	IscW_ISCW007973	Ixodes scapularis (Black-legged tick) (Deer tick)	60		28353	2		1.26
	M-1	Fed	EST_acari	XP_008191461.1	D6WI24_TRICA	Putative uncharacterized protein	TcasGA2_TC002463	Tribolium castaneum (Red flour beetle)		104	29642		4		0.89		ATP binding [GO:0005524]; metalloendopeptidase activity [GO:0004222]; zinc ion binding [GO:0008270]	integral component of membrane [GO:0016021]
S-0		unfed	EST_acari	XP_002411780.1	B7Q5J7_IXOSC	Putative uncharacterized protein	IscW_ISCW021850	Ixodes scapularis (Black-legged tick) (Deer tick)	52		33469	2		0.21		cell redox homeostasis [GO:0045454]		cell [GO:0005623]; integral component of membrane [GO:0016021]
S-0		unfed	EST_acari	XP_002409059.1	B7PBY0_IXOSC	Putative uncharacterized protein	IscW_ISCW024148	Ixodes scapularis (Black-legged tick) (Deer tick)	55		28678	2		0.25
	M-1	Fed	NCBI_metazoa	gi|196003570	B3RW75_TRIAD	Putative uncharacterized protein	TRIADDRAFT_50246	Trichoplax adhaerens (Trichoplax reptans)		84	66139		2		0.16	ATP hydrolysis coupled proton transport [GO:0015991]; ATP metabolic process [GO:0046034]	ATP binding [GO:0005524]; proton-transporting ATPase activity, rotational mechanism [GO:0046961]	proton-transporting V-type ATPase, V1 domain [GO:0033180]
S-0		unfed	NCBI_metazoa	gi|91088677	D6WWL1_TRICA	Putative uncharacterized protein	TcasGA2_TC005725	Tribolium castaneum (Red flour beetle)	119		86232	2		0.12		tricarboxylic acid cycle [GO:0006099]	4 iron, 4 sulfur cluster binding [GO:0051539]; aconitate hydratase activity [GO:0003994]; metal ion binding [GO:0046872]	mitochondrion [GO:0005739]
	S-1	Fed	NCBI_metazoa	gi|241574824	B7PYI3_IXOSC	Putative uncharacterized protein	IscW_ISCW009907	Ixodes scapularis (Black-legged tick) (Deer tick)		50	50477		2		0.13	cell-matrix adhesion [GO:0007160]
	S-1	Fed	NCBI_metazoa	gi|321475473	E9G2W4_DAPPU	Putative uncharacterized protein	DAPPUDRAFT_208250	Daphnia pulex (Water flea)		120	259289		3		0.04
S-0, M-0	S-1, M-1	Unfed_Fed	mRNA_Om	ci|000148850|proj|deNovo|2	G3MM45_9ACAR	Putative uncharacterized protein		Amblyomma maculatum (Gulf Coast tick)	4168	6625	80916	30	34	7.83	10.74	protein N-linked glycosylation [GO:0006487]		integral component of membrane [GO:0016021]; oligosaccharyltransferase complex [GO:0008250]
S-0, M-0	S-1, M-1	Unfed_Fed	mRNA_Om	ci|000142709|proj|deNovo|2	G3MRM2_9ACAR	Putative uncharacterized protein		Amblyomma maculatum (Gulf Coast tick)	590	1229	29968	12	13	6.93	10.26	ATP synthesis coupled proton transport [GO:0015986]	hydrogen ion transmembrane transporter activity [GO:0015078]	mitochondrial proton-transporting ATP synthase complex, coupling factor F(o) [GO:0000276]
S-0, M-0	S-1, M-1	Unfed_Fed	mRNA_Om	ci|000146938|proj|deNovo|2	G3MM97_9ACAR	Putative uncharacterized protein		Amblyomma maculatum (Gulf Coast tick)	5418	6156	86063	25	20	10.9	7.43
S-0	S-1, M-1	Unfed_Fed	mRNA_Om	ci|000001589|proj|deNovo|2	Q6PRC9_ORNMO	Putative uncharacterized protein		Ornithodoros moubata (Soft tick) (Argasid tick)	107	1160	17587	2	9	0.7	4.61
S-0, M-0	S-1, M-1	Unfed_Fed	mRNA_Om	ci|000146849|proj|deNovo|2	D6WSC8_TRICA	Putative uncharacterized protein	TcasGA2_TC009540	Tribolium castaneum (Red flour beetle)	430	904	61565	10	13	1.37	2.31			integral component of membrane [GO:0016021]
S-0, M-0	S-1, M-1	Unfed_Fed	mRNA_Om	ci|000105568|proj|deNovo|2	G3MSU7_9ACAR	Putative uncharacterized protein		Amblyomma maculatum (Gulf Coast tick)	1629	2106	80078	19	18	3.76	2.08	glutathione metabolic process [GO:0006749]	gamma-glutamyltransferase activity [GO:0003840]
S-0, M-0	S-1, M-1	Unfed_Fed	mRNA_Om	ci|000113460|proj|deNovo|2	G3MQ99_9ACAR	Putative uncharacterized protein		Amblyomma maculatum (Gulf Coast tick)	552	250	26739	10	7	7.79	2.04
S-0, M-0	M-1	Unfed_Fed	mRNA_Om	ci|000146657|proj|deNovo|2	G3MKV9_9ACAR	Putative uncharacterized protein		Amblyomma maculatum (Gulf Coast tick)	491	616	87222	15	19	1.37	1.42	protein folding [GO:0006457]	calcium ion binding [GO:0005509]	endoplasmic reticulum [GO:0005783]; integral component of membrane [GO:0016021]
M-0	M-1	Unfed_Fed	mRNA_Om	ci|000143206|proj|deNovo|2	B7PMU8_IXOSC	Putative uncharacterized protein	IscW_ISCW006146	Ixodes scapularis (Black-legged tick) (Deer tick)	153	111	21740	5	5	1.36	1.36			integral component of membrane [GO:0016021]
S-0, M-0	S-1, M-1	Unfed_Fed	mRNA_Om	ci|000115386|proj|deNovo|2	Q6PRC8_ORNMO	Putative uncharacterized protein		Ornithodoros moubata (Soft tick) (Argasid tick)	1508	2511	100075	17	17	5.33	1.31
S-0	M-1	Unfed_Fed	mRNA_Om	ci|000106684|proj|deNovo|2	G3MLG0_9ACAR	Putative uncharacterized protein		Amblyomma maculatum (Gulf Coast tick)	163	2139	146112	6	25	0.14	1.17		catalytic activity [GO:0003824]; coenzyme binding [GO:0050662]
S-0, M-0	S-1, M-1	Unfed_Fed	mRNA_Om	ci|000149081|proj|deNovo|2	G3MSS9_9ACAR	Putative uncharacterized protein		Amblyomma maculatum (Gulf Coast tick)	1095	2180	82775	12	14	2.37	1.17
S-0, M-0	M-1	Unfed_Fed	mRNA_Om	ci|000113425|proj|deNovo|2	G3MMY1_9ACAR	Putative uncharacterized protein		Amblyomma maculatum (Gulf Coast tick)	457	921	32158	8	5	3.03	1.14		heme binding [GO:0020037]; metal ion binding [GO:0046872]	integral component of membrane [GO:0016021]
M-0	M-1	Unfed_Fed	mRNA_Om	ci|000112935|proj|deNovo|2	G3MLI4_9ACAR	Putative uncharacterized protein		Amblyomma maculatum (Gulf Coast tick)	75	185	19997	3	5	0.86	1.12	translation [GO:0006412]	rRNA binding [GO:0019843]; structural constituent of ribosome [GO:0003735]	ribosome [GO:0005840]
M-0	M-1	Unfed_Fed	mRNA_Om	ci|000147477|proj|deNovo|2	E9GS42_DAPPU	Putative uncharacterized protein	DAPPUDRAFT_128731	Daphnia pulex (Water flea)	231	447	45953	5	8	0.52	1.08	protein import into mitochondrial matrix [GO:0030150]	protein channel activity [GO:0015266]	mitochondrial outer membrane translocase complex [GO:0005742]
S-0	S-1	Unfed_Fed	mRNA_Om	ci|000121615|proj|deNovo|2	B7Q734_IXOSC	Putative uncharacterized protein	IscW_ISCW011123	Ixodes scapularis (Black-legged tick) (Deer tick)	369	205	45897	5	7	0.74	1
S-0, M-0	S-1, M-1	Unfed_Fed	mRNA_Om	ci|000149226|proj|deNovo|2	B7P255_IXOSC	Putative uncharacterized protein	IscW_ISCW000501	Ixodes scapularis (Black-legged tick) (Deer tick)	1409	1315	64748	6	7	1.49	0.99
S-0, M-0	M-1	Unfed_Fed	mRNA_Om	ci|000103000|proj|deNovo|2	G3MLV2_9ACAR	Putative uncharacterized protein		Amblyomma maculatum (Gulf Coast tick)	407	498	82424	12	13	0.68	0.82		phosphoric ester hydrolase activity [GO:0042578]	integral component of membrane [GO:0016021]
	S-1	Fed	mRNA_Om	ci|000143962|proj|deNovo|2	G3MPJ1_9ACAR	Putative uncharacterized protein		Amblyomma maculatum (Gulf Coast tick)		110	26294		5		0.82
M-0	M-1	Unfed_Fed	mRNA_Om	ci|000150166|proj|deNovo|2	E9H7X5_DAPPU	Putative uncharacterized protein	DAPPUDRAFT_111031	Daphnia pulex (Water flea)	425	931	141879	14	22	0.38	0.73	cellular response to stress [GO:0033554]; positive regulation of kinase activity [GO:0033674]; regulation of translation [GO:0006417]	protein kinase regulator activity [GO:0019887]; ribosome binding [GO:0043022]
S-0	S-1	Unfed_Fed	mRNA_Om	ci|000110673|proj|deNovo|2	E9G4S2_DAPPU	Putative uncharacterized protein	DAPPUDRAFT_208978	Daphnia pulex (Water flea)	310	97	40615	7	6	1.19	0.73
S-0	S-1	Unfed_Fed	mRNA_Om	ci|000108260|proj|deNovo|2	G3MSK3_9ACAR	Putative uncharacterized protein		Amblyomma maculatum (Gulf Coast tick)	170	161	28948	3	3	0.55	0.72	proteolysis involved in cellular protein catabolic process [GO:0051603]	threonine-type endopeptidase activity [GO:0004298]	proteasome core complex [GO:0005839]
M-0	M-1	Unfed_Fed	mRNA_Om	ci|000146668|proj|deNovo|2	G3MNW6_9ACAR	Putative uncharacterized protein		Amblyomma maculatum (Gulf Coast tick)	206	109	42556	8	6	0.96	0.69	translation [GO:0006412]	RNA binding [GO:0003723]; structural constituent of ribosome [GO:0003735]; transferase activity [GO:0016740]	large ribosomal subunit [GO:0015934]
M-0	M-1	Unfed_Fed	mRNA_Om	ci|000101855|proj|deNovo|2	D6WBL5_TRICA	Putative uncharacterized protein	TcasGA2_TC004865	Tribolium castaneum (Red flour beetle)	90	175	47565	3	7	0.22	0.67	immune response [GO:0006955]	ATP binding [GO:0005524]; RNA binding [GO:0003723]; transferase activity [GO:0016740]
S-0	S-1	Unfed_Fed	mRNA_Om	ci|000143352|proj|deNovo|2	G3MRV0_9ACAR	Putative uncharacterized protein		Amblyomma maculatum (Gulf Coast tick)	125	213	49505	6	7	0.47	0.66		deaminase activity [GO:0019239]
	M-1	Fed	mRNA_Om	ci|000114238|proj|deNovo|2	G3MLS5_9ACAR	Putative uncharacterized protein		Amblyomma maculatum (Gulf Coast tick)		339	116010		16		0.65	oligosaccharide metabolic process [GO:0009311]	mannosyl-oligosaccharide glucosidase activity [GO:0004573]	integral component of membrane [GO:0016021]
S-0, M-0	S-1, M-1	Unfed_Fed	mRNA_Om	ci|000143192|proj|deNovo|2	G3MMF2_9ACAR	Putative uncharacterized protein		Amblyomma maculatum (Gulf Coast tick)	180	179	53276	5	7	0.63	0.62		sulfotransferase activity [GO:0008146]
M-0	S-1	Unfed_Fed	mRNA_Om	ci|000105126|proj|deNovo|2	E9FU66_DAPPU	Putative uncharacterized protein	DAPPUDRAFT_206077	Daphnia pulex (Water flea)	72	254	73205	2	9	0.09	0.54
S-0, M-0	M-1	Unfed_Fed	mRNA_Om	ci|000143113|proj|deNovo|2	G3MTC2_9ACAR	Putative uncharacterized protein		Amblyomma maculatum (Gulf Coast tick)	159	124	30121	3	3	0.89	0.52	translation [GO:0006412]	structural constituent of ribosome [GO:0003735]	ribosome [GO:0005840]
S-0, M-0	M-1	Unfed_Fed	mRNA_Om	ci|000113617|proj|deNovo|2	B7P265_IXOSC	Putative uncharacterized protein	IscW_ISCW001488	Ixodes scapularis (Black-legged tick) (Deer tick)	84	91	22708	2	3	0.63	0.5		5S rRNA binding [GO:0008097]	mitochondrion [GO:0005739]
S-0, M-0	M-1	Unfed_Fed	mRNA_Om	ci|000112862|proj|deNovo|2	G3MKU1_9ACAR	Putative uncharacterized protein		Amblyomma maculatum (Gulf Coast tick)	210	234	47012	6	5	0.76	0.5		oxidoreductase activity [GO:0016491]; zinc ion binding [GO:0008270]
M-0	S-1, M-1	Unfed_Fed	mRNA_Om	ci|000103517|proj|deNovo|2	G3ML08_9ACAR	Putative uncharacterized protein		Amblyomma maculatum (Gulf Coast tick)	37	257	79701	3	8	0.13	0.49	RNA processing [GO:0006396]	nucleotide binding [GO:0000166]; RNA binding [GO:0003723]	intracellular ribonucleoprotein complex [GO:0030529]; nucleus [GO:0005634]
	M-1	Fed	mRNA_Om	ci|000112865|proj|deNovo|2	D6W6C5_TRICA	Putative uncharacterized protein	TcasGA2_TC011527	Tribolium castaneum (Red flour beetle)		36	15274		2		0.49		rRNA (adenine-N6,N6-)-dimethyltransferase activity [GO:0000179]
M-0	M-1	Unfed_Fed	mRNA_Om	ci|000142701|proj|deNovo|2	G3MNH6_9ACAR	Putative uncharacterized protein		Amblyomma maculatum (Gulf Coast tick)	206	327	83971	6	9	0.26	0.47	metabolic process [GO:0008152]	catalytic activity [GO:0003824]	integral component of membrane [GO:0016021]
	M-1	Fed	mRNA_Om	ci|000146055|proj|deNovo|2	G3MTH4_9ACAR	Putative uncharacterized protein		Amblyomma maculatum (Gulf Coast tick)		199	39066		3		0.38			integral component of membrane [GO:0016021]
S-0	S-1	Unfed_Fed	mRNA_Om	ci|000107515|proj|deNovo|2	G3MRD5_9ACAR	Putative uncharacterized protein		Amblyomma maculatum (Gulf Coast tick)	42	58	30356	2	3	0.37	0.37	COP9 signalosome assembly [GO:0010387]; cullin deneddylation [GO:0010388]		COP9 signalosome [GO:0008180]
M-0	M-1	Unfed_Fed	mRNA_Om	ci|000110322|proj|deNovo|2	G3MTR2_9ACAR	Putative uncharacterized protein		Amblyomma maculatum (Gulf Coast tick)	146	223	47531	4	4	0.4	0.37	intracellular protein transport [GO:0006886]		mitochondrial outer membrane [GO:0005741]
	S-1	Fed	mRNA_Om	ci|000113604|proj|deNovo|2	B7P100_IXOSC	Putative uncharacterized protein	IscW_ISCW000746	Ixodes scapularis (Black-legged tick) (Deer tick)		98	50610		5		0.37	cell surface receptor signaling pathway [GO:0007166]	cytokine activity [GO:0005125]; cytokine receptor binding [GO:0005126]	extracellular space [GO:0005615]
	M-1	Fed	mRNA_Om	ci|000103995|proj|deNovo|2	G3MS59_9ACAR	Putative uncharacterized protein		Amblyomma maculatum (Gulf Coast tick)		85	34184		2		0.32			ribosome [GO:0005840]
M-0	M-1	Unfed_Fed	mRNA_Om	ci|000111193|proj|deNovo|2	B7PNZ2_IXOSC	Putative uncharacterized protein	IscW_ISCW018871	Ixodes scapularis (Black-legged tick) (Deer tick)	57	259	94909	3	8	0.11	0.31
M-0	M-1	Unfed_Fed	mRNA_Om	ci|000116831|proj|deNovo|2	G3MRT1_9ACAR	Putative uncharacterized protein		Amblyomma maculatum (Gulf Coast tick)	176	444	93821	3	5	0.11	0.27
S-0	S-1	Unfed_Fed	mRNA_Om	ci|000146276|proj|deNovo|2	G3MRG4_9ACAR	Putative uncharacterized protein		Amblyomma maculatum (Gulf Coast tick)	61	90	51798	4	3	0.28	0.27
M-0	M-1	Unfed_Fed	mRNA_Om	ci|000113721|proj|deNovo|2	G3MM92_9ACAR	Putative uncharacterized protein		Amblyomma maculatum (Gulf Coast tick)	59	126	55374	3	4	0.19	0.26	metabolic process [GO:0008152]	transferase activity, transferring acyl groups [GO:0016746]	integral component of membrane [GO:0016021]
S-0	S-1, M-1	Unfed_Fed	mRNA_Om	ci|000113792|proj|deNovo|2	D6WJF6_TRICA	Putative uncharacterized protein	TcasGA2_TC014013	Tribolium castaneum (Red flour beetle)	305	48	26482	6	2	1.9	0.26
	M-1	Fed	mRNA_Om	ci|000138082|proj|deNovo|2	B7QB00_IXOSC	Putative uncharacterized protein	IscW_ISCW012333	Ixodes scapularis (Black-legged tick) (Deer tick)		56	43490		2		0.25	methylation [GO:0032259]	S-adenosylmethionine-dependent methyltransferase activity [GO:0008757]	cytoplasm [GO:0005737]; integral component of membrane [GO:0016021]
	S-1	Fed	mRNA_Om	ci|000150524|proj|deNovo|2	G3MRF6_9ACAR	Putative uncharacterized protein		Amblyomma maculatum (Gulf Coast tick)		31	27995		2		0.25
M-0	M-1	Unfed_Fed	mRNA_Om	ci|000119762|proj|deNovo|2	B7PIV1_IXOSC	Putative uncharacterized protein	IscW_ISCW004372	Ixodes scapularis (Black-legged tick) (Deer tick)	244	405	146276	6	9	0.17	0.24	sterol biosynthetic process [GO:0016126]	oxidoreductase activity, acting on the CH-CH group of donors [GO:0016627]	integral component of endoplasmic reticulum membrane [GO:0030176]; nuclear inner membrane [GO:0005637]
S-0, M-0	S-1, M-1	Unfed_Fed	mRNA_Om	ci|000124801|proj|deNovo|2	B7Q381_IXOSC	Putative uncharacterized protein	IscW_ISCW009032	Ixodes scapularis (Black-legged tick) (Deer tick)	35	131	59090	2	4	0.24	0.24		lipid transporter activity [GO:0005319]
S-0	S-1	Unfed_Fed	mRNA_Om	ci|000113076|proj|deNovo|2	G3MPQ2_9ACAR	Putative uncharacterized protein		Amblyomma maculatum (Gulf Coast tick)	42	48	30809	2	2	0.23	0.23	iron-sulfur cluster assembly [GO:0016226]	iron ion binding [GO:0005506]; iron-sulfur cluster binding [GO:0051536]
M-0	M-1	Unfed_Fed	mRNA_Om	ci|000148105|proj|deNovo|2	B7QN51_IXOSC	Putative uncharacterized protein	IscW_ISCW023890	Ixodes scapularis (Black-legged tick) (Deer tick)	137	261	142364	2	8	0.05	0.22
M-0	M-1	Unfed_Fed	mRNA_Om	ci|000106902|proj|deNovo|2	B7QJ18_IXOSC	Putative uncharacterized protein	IscW_ISCW014738	Ixodes scapularis (Black-legged tick) (Deer tick)	99	65	31695	3	2	0.35	0.22			integral component of membrane [GO:0016021]
S-0	S-1	Unfed_Fed	mRNA_Om	ci|000113944|proj|deNovo|2	G3MNV4_9ACAR	Putative uncharacterized protein		Amblyomma maculatum (Gulf Coast tick)	84	33	35283	3	2	0.43	0.21
	S-1, M-1	Fed	mRNA_Om	ci|000144380|proj|deNovo|2	G3MQW7_9ACAR	Putative uncharacterized protein		Amblyomma maculatum (Gulf Coast tick)		62	66277		4		0.21	protein folding [GO:0006457]
M-0	M-1	Unfed_Fed	mRNA_Om	ci|000149163|proj|deNovo|2	B7Q824_IXOSC	Putative uncharacterized protein	IscW_ISCW011292	Ixodes scapularis (Black-legged tick) (Deer tick)	204	131	144861	12	7	0.34	0.2		solute:proton antiporter activity [GO:0015299]	integral component of membrane [GO:0016021]
S-0	S-1	Unfed_Fed	mRNA_Om	ci|000101501|proj|deNovo|2	B7QKW7_IXOSC	Putative uncharacterized protein	IscW_ISCW014663	Ixodes scapularis (Black-legged tick) (Deer tick)	145	120	69012	7	4	0.45	0.2
S-0	S-1	Unfed_Fed	mRNA_Om	ci|000108356|proj|deNovo|2	G3MT59_9ACAR	Putative uncharacterized protein		Amblyomma maculatum (Gulf Coast tick)	169	44	53905	6	3	0.51	0.19	metabolic process [GO:0008152]	transferase activity [GO:0016740]
M-0	S-1, M-1	Unfed_Fed	mRNA_Om	ci|000147940|proj|deNovo|2	D7EJY5_TRICA	Putative uncharacterized protein	TcasGA2_TC006982	Tribolium castaneum (Red flour beetle)	58	124	135228	3	4	0.07	0.18	ER to Golgi vesicle-mediated transport [GO:0006888]; intracellular protein transport [GO:0006886]	zinc ion binding [GO:0008270]	COPII vesicle coat [GO:0030127]
S-0, M-0	S-1, M-1	Unfed_Fed	mRNA_Om	ci|000113848|proj|deNovo|2	B7QNV8_IXOSC	Putative uncharacterized protein	IscW_ISCW015529	Ixodes scapularis (Black-legged tick) (Deer tick)	117	203	107489	3	6	0.42	0.18	mRNA 5'-splice site recognition [GO:0000395]		commitment complex [GO:0000243]; U1 snRNP [GO:0005685]; U2-type prespliceosome [GO:0071004]
S-0, M-0	M-1	Unfed_Fed	mRNA_Om	ci|000103590|proj|deNovo|2	B7Q4V1_IXOSC	Putative uncharacterized protein	IscW_ISCW010576	Ixodes scapularis (Black-legged tick) (Deer tick)	232	42	41552	4	2	0.64	0.17
	M-1	Fed	mRNA_Om	ci|000149808|proj|deNovo|2	G3MNL9_9ACAR	Putative uncharacterized protein		Amblyomma maculatum (Gulf Coast tick)		382	83596		3		0.17		transporter activity [GO:0005215]	integral component of membrane [GO:0016021]
	S-1, M-1	Fed	mRNA_Om	ci|000106352|proj|deNovo|2	B7PYR8_IXOSC	Putative uncharacterized protein	IscW_ISCW020079	Ixodes scapularis (Black-legged tick) (Deer tick)		70	62532		3		0.17	box C/D snoRNP assembly [GO:0000492]; chromatin remodeling [GO:0006338]; DNA repair [GO:0006281]; histone acetylation [GO:0016573]; regulation of transcription from RNA polymerase II promoter [GO:0006357]; transcription, DNA-templated [GO:0006351]	ATP binding [GO:0005524]; ATP-dependent 5'-3' DNA helicase activity [GO:0043141]; ATP-dependent DNA helicase activity [GO:0004003]	Ino80 complex [GO:0031011]; NuA4 histone acetyltransferase complex [GO:0035267]; R2TP complex [GO:0097255]; Swr1 complex [GO:0000812]
	M-1	Fed	mRNA_Om	ci|000145378|proj|deNovo|2	G3MLB8_9ACAR	Putative uncharacterized protein		Amblyomma maculatum (Gulf Coast tick)		40	65721		3		0.16	translation [GO:0006412]	structural constituent of ribosome [GO:0003735]	ribosome [GO:0005840]
M-0	S-1, M-1	Unfed_Fed	mRNA_Om	ci|000106941|proj|deNovo|2	G3MK74_9ACAR	Putative uncharacterized protein		Amblyomma maculatum (Gulf Coast tick)	66	88	79536	4	4	0.18	0.15	carbohydrate metabolic process [GO:0005975]	hydrolase activity, hydrolyzing O-glycosyl compounds [GO:0004553]	integral component of membrane [GO:0016021]
S-0, M-0	M-1	Unfed_Fed	mRNA_Om	ci|000149845|proj|deNovo|2	G3MNF1_9ACAR	Putative uncharacterized protein		Amblyomma maculatum (Gulf Coast tick)	170	44	96566	7	3	0.62	0.14	metabolic process [GO:0008152]	catalytic activity [GO:0003824]
	M-1	Fed	mRNA_Om	ci|000113315|proj|deNovo|2	G3MPU0_9ACAR	Putative uncharacterized protein		Amblyomma maculatum (Gulf Coast tick)		75	48420		2		0.14	translation [GO:0006412]	structural constituent of ribosome [GO:0003735]	ribosome [GO:0005840]
S-0	S-1, M-1	Unfed_Fed	mRNA_Om	ci|000145579|proj|deNovo|2	B7PW18_IXOSC	Putative uncharacterized protein	IscW_ISCW019244	Ixodes scapularis (Black-legged tick) (Deer tick)	320	56	57697	6	2	0.47	0.12
	M-1	Fed	mRNA_Om	ci|000106254|proj|deNovo|2	B7Q3F9_IXOSC	Putative uncharacterized protein	IscW_ISCW008986	Ixodes scapularis (Black-legged tick) (Deer tick)		62	84161		3		0.12
	M-1	Fed	mRNA_Om	ci|000001148|proj|deNovo|2	G3MJY8_9ACAR	Putative uncharacterized protein		Amblyomma maculatum (Gulf Coast tick)		118	98794		3		0.1		oxidoreductase activity [GO:0016491]
	M-1	Fed	mRNA_Om	ci|000112986|proj|deNovo|2	G3MMA3_9ACAR	Putative uncharacterized protein		Amblyomma maculatum (Gulf Coast tick)		58	67150		2		0.1		Lys48-specific deubiquitinase activity [GO:1990380]; thiol-dependent ubiquitin-specific protease activity [GO:0004843]
S-0	S-1	Unfed_Fed	mRNA_Om	ci|000100319|proj|deNovo|2	B7Q779_IXOSC	Putative uncharacterized protein	IscW_ISCW011794	Ixodes scapularis (Black-legged tick) (Deer tick)	142	70	114201	5	3	0.15	0.09
M-0	M-1	Unfed_Fed	mRNA_Om	ci|000114913|proj|deNovo|2	B7QBR2_IXOSC	Putative uncharacterized protein	IscW_ISCW022909	Ixodes scapularis (Black-legged tick) (Deer tick)	213	179	149844	7	4	0.16	0.09	neurogenesis [GO:0022008]		integral component of membrane [GO:0016021]
S-0, M-0	M-1	Unfed_Fed	mRNA_Om	ci|000145758|proj|deNovo|2	G3MPS7_9ACAR	Putative uncharacterized protein		Amblyomma maculatum (Gulf Coast tick)	99	117	118365	5	3	0.3	0.09		transferase activity, transferring acyl groups [GO:0016746]
S-0	S-1	Unfed_Fed	mRNA_Om	ci|000103266|proj|deNovo|2	B7Q301_IXOSC	Putative uncharacterized protein	IscW_ISCW010239	Ixodes scapularis (Black-legged tick) (Deer tick)	255	119	144038	12	4	0.31	0.09		scavenger receptor activity [GO:0005044]	integral component of membrane [GO:0016021]
	M-1	Fed	mRNA_Om	ci|000002268|proj|deNovo|2	B7QEA6_IXOSC	Putative uncharacterized protein	IscW_ISCW012898	Ixodes scapularis (Black-legged tick) (Deer tick)		110	75900		2		0.09
	M-1	Fed	mRNA_Om	ci|000111315|proj|deNovo|2	E9G1C9_DAPPU	Putative uncharacterized protein	DAPPUDRAFT_222043	Daphnia pulex (Water flea)		96	151136		4		0.09	fatty acid biosynthetic process [GO:0006633]	acetyl-CoA carboxylase activity [GO:0003989]; ATP binding [GO:0005524]; biotin carboxylase activity [GO:0004075]; metal ion binding [GO:0046872]
	S-1, M-1	Fed	mRNA_Om	ci|000109871|proj|deNovo|2	B7PBT9_IXOSC	Putative uncharacterized protein	IscW_ISCW002319	Ixodes scapularis (Black-legged tick) (Deer tick)		63	87421		2		0.08	transcription, DNA-templated [GO:0006351]	nucleic acid binding [GO:0003676]; RNA polymerase II transcription factor activity, sequence-specific DNA binding [GO:0000981]; zinc ion binding [GO:0008270]	nucleus [GO:0005634]
S-0	M-1	Unfed_Fed	mRNA_Om	ci|000115090|proj|deNovo|2	B7PJX4_IXOSC	Putative uncharacterized protein	IscW_ISCW017806	Ixodes scapularis (Black-legged tick) (Deer tick)	90	106	143260	3	3	0.07	0.07	intracellular signal transduction [GO:0035556]	metal ion binding [GO:0046872]	intracellular [GO:0005622]
M-0	M-1	Unfed_Fed	mRNA_Om	ci|000113823|proj|deNovo|2	D6WAV4_TRICA	Putative uncharacterized protein	TcasGA2_TC001226	Tribolium castaneum (Red flour beetle)	148	132	146908	4	3	0.09	0.07
	M-1	Fed	mRNA_Om	ci|000105451|proj|deNovo|2	B7Q221_IXOSC	Putative uncharacterized protein	IscW_ISCW020033	Ixodes scapularis (Black-legged tick) (Deer tick)		99	135623		3		0.07	transcription, DNA-templated [GO:0006351]	DNA binding [GO:0003677]; DNA-directed DNA polymerase activity [GO:0003887]
	M-1	Fed	mRNA_Om	ci|000113005|proj|deNovo|2	E9G5V2_DAPPU	Putative uncharacterized protein	DAPPUDRAFT_46385	Daphnia pulex (Water flea)		53	89522		2		0.07			integral component of membrane [GO:0016021]
S-0, M-0	S-1	Unfed_Fed	mRNA_Om	ci|000144388|proj|deNovo|2	G3MLU4_9ACAR	Putative uncharacterized protein		Amblyomma maculatum (Gulf Coast tick)	199	88	60477	8	2	0.87	0.06		oxidoreductase activity [GO:0016491]
	M-1	Fed	mRNA_Om	ci|000113505|proj|deNovo|2	B7Q2R6_IXOSC	Putative uncharacterized protein	IscW_ISCW010020	Ixodes scapularis (Black-legged tick) (Deer tick)		48	109524		2		0.06		ubiquitin-protein transferase activity [GO:0004842]; zinc ion binding [GO:0008270]
	S-1	Fed	mRNA_Om	ci|000105384|proj|deNovo|2	B7Q993_IXOSC	Putative uncharacterized protein	IscW_ISCW021134	Ixodes scapularis (Black-legged tick) (Deer tick)		22	104049		2		0.06		RNA polymerase II transcription cofactor activity [GO:0001104]	mediator complex [GO:0016592]
	M-1	Fed	mRNA_Om	ci|000114946|proj|deNovo|2	B7PYS0_IXOSC	Putative uncharacterized protein	IscW_ISCW020081	Ixodes scapularis (Black-legged tick) (Deer tick)		55	140977		2		0.05
	M-1	Fed	mRNA_Om	ci|000114027|proj|deNovo|2	E9GDU8_DAPPU	Putative uncharacterized protein	DAPPUDRAFT_316737	Daphnia pulex (Water flea)		38	124761		2		0.05		ATP binding [GO:0005524]
	S-1	Fed	mRNA_Om	ci|000150225|proj|deNovo|2	B7Q873_IXOSC	Putative uncharacterized protein	IscW_ISCW021782	Ixodes scapularis (Black-legged tick) (Deer tick)		41	123394		2		0.05	cyclic nucleotide catabolic process [GO:0009214]	2',3'-cyclic-nucleotide 3'-phosphodiesterase activity [GO:0004113]	cytoplasm [GO:0005737]; membrane [GO:0016020]
M-0	M-1	Unfed_Fed	mRNA_Om	ci|000146656|proj|deNovo|2	G3MLV5_9ACAR	Putative uncharacterized protein		Amblyomma maculatum (Gulf Coast tick)	38	74	150075	2	2	0.04	0.04
	S-1	Fed	mRNA_Om	ci|000119509|proj|deNovo|2	E9FS53_DAPPU	Putative uncharacterized protein	DAPPUDRAFT_186919	Daphnia pulex (Water flea)		112	147211		2		0.04		serine-type endopeptidase activity [GO:0004252]
S-0		Unfed	mRNA_Om	ci|000100625|proj|deNovo|2	B7PFS7_IXOSC	Putative uncharacterized protein	IscW_ISCW017609	Ixodes scapularis (Black-legged tick) (Deer tick)	23		150459	2		0.04		intracellular signal transduction [GO:0035556]	metal ion binding [GO:0046872]	intracellular [GO:0005622]
M-0		Unfed	mRNA_Om	ci|000111810|proj|deNovo|2	B7QHT8_IXOSC	Putative uncharacterized protein	IscW_ISCW023154	Ixodes scapularis (Black-legged tick) (Deer tick)	32		139397	2		0.05			nucleic acid binding [GO:0003676]
S-0		Unfed	mRNA_Om	ci|000121860|proj|deNovo|2	B7P4I4_IXOSC	Putative uncharacterized protein	IscW_ISCW015661	Ixodes scapularis (Black-legged tick) (Deer tick)	51		145458	2		0.05		positive regulation of GTPase activity [GO:0043547]; signal transduction [GO:0007165]	GTPase activator activity [GO:0005096]
S-0		Unfed	mRNA_Om	ci|000100122|proj|deNovo|2	B7QK61_IXOSC	Putative uncharacterized protein	IscW_ISCW023319	Ixodes scapularis (Black-legged tick) (Deer tick)	26		136059	2		0.05		negative regulation of insulin receptor signaling pathway [GO:0046627]; negative regulation of TOR signaling [GO:0032007]; regulation of actin cytoskeleton organization [GO:0032956]; regulation of cell cycle [GO:0051726]; regulation of GTPase activity [GO:0043087]	GTPase regulator activity [GO:0030695]	TSC1-TSC2 complex [GO:0033596]
S-0		Unfed	mRNA_Om	ci|000110815|proj|deNovo|2	D6WK55_TRICA	Putative uncharacterized protein	TcasGA2_TC012993	Tribolium castaneum (Red flour beetle)	45		128121	2		0.05
M-0		Unfed	mRNA_Om	ci|000114470|proj|deNovo|2	B7QD28_IXOSC	Putative uncharacterized protein	IscW_ISCW013255	Ixodes scapularis (Black-legged tick) (Deer tick)	39		108108	2		0.06		macroautophagy [GO:0016236]	ubiquitin binding [GO:0043130]; zinc ion binding [GO:0008270]	autophagosome [GO:0005776]; pre-autophagosomal structure [GO:0000407]
S-0		Unfed	mRNA_Om	ci|000103969|proj|deNovo|2	B7Q3R4_IXOSC	Putative uncharacterized protein	IscW_ISCW009734	Ixodes scapularis (Black-legged tick) (Deer tick)	33		119079	2		0.06		cellular zinc ion homeostasis [GO:0006882]; zinc II ion transmembrane import [GO:0071578]	zinc ion transmembrane transporter activity [GO:0005385]	integral component of plasma membrane [GO:0005887]
M-0		Unfed	mRNA_Om	ci|000114732|proj|deNovo|2	E9G4U3_DAPPU	Putative uncharacterized protein	DAPPUDRAFT_222611	Daphnia pulex (Water flea)	32		92154	2		0.07			sphingomyelin phosphodiesterase D activity [GO:0050290]	integral component of membrane [GO:0016021]
S-0		Unfed	mRNA_Om	ci|000142790|proj|deNovo|2	B7PS97_IXOSC	Putative uncharacterized protein	IscW_ISCW008188	Ixodes scapularis (Black-legged tick) (Deer tick)	34		101732	2		0.07
M-0		Unfed	mRNA_Om	ci|000001346|proj|deNovo|2	G3MT25_9ACAR	Putative uncharacterized protein		Amblyomma maculatum (Gulf Coast tick)	65		130645	3		0.08				integral component of membrane [GO:0016021]
S-0		Unfed	mRNA_Om	ci|000114203|proj|deNovo|2	G3MR72_9ACAR	Putative uncharacterized protein		Amblyomma maculatum (Gulf Coast tick)	82		83924	2		0.08		thiamine diphosphate biosynthetic process [GO:0009229]; thiamine metabolic process [GO:0006772]	ATP binding [GO:0005524]; thiamine binding [GO:0030975]; thiamine diphosphokinase activity [GO:0004788]
M-0		Unfed	mRNA_Om	ci|000145337|proj|deNovo|2	G3MS93_9ACAR	Putative uncharacterized protein		Amblyomma maculatum (Gulf Coast tick)	47		58261	2		0.12			ATP binding [GO:0005524]; helicase activity [GO:0004386]; nucleic acid binding [GO:0003676]
S-0		Unfed	mRNA_Om	ci|000116776|proj|deNovo|2	G3MPJ0_9ACAR	Putative uncharacterized protein		Amblyomma maculatum (Gulf Coast tick)	72		47521	2		0.14
S-0		Unfed	mRNA_Om	ci|000113635|proj|deNovo|2	E0VVI6_PEDHC	Putative uncharacterized protein	Phum_PHUM463690	Pediculus humanus subsp. corporis (Body louse)	67		39799	3		0.27
S-0		Unfed	mRNA_Om	ci|000150827|proj|deNovo|2	G3MLQ2_9ACAR	Putative uncharacterized protein		Amblyomma maculatum (Gulf Coast tick)	69		26644	2		0.27			nucleic acid binding [GO:0003676]; protein methyltransferase activity [GO:0008276]
S-0		Unfed	mRNA_Om	ci|000150556|proj|deNovo|2	G3MRN7_9ACAR	Putative uncharacterized protein		Amblyomma maculatum (Gulf Coast tick)	98		67841	4		0.27		protein folding [GO:0006457]		prefoldin complex [GO:0016272]
S-0		Unfed	mRNA_Om	ci|000107075|proj|deNovo|2	B7PGA2_IXOSC	Putative uncharacterized protein	IscW_ISCW017760	Ixodes scapularis (Black-legged tick) (Deer tick)	96		22906	2		0.31
S-0		Unfed	mRNA_Om	ci|000106321|proj|deNovo|2	B7Q121_IXOSC	Putative uncharacterized protein	IscW_ISCW020576	Ixodes scapularis (Black-legged tick) (Deer tick)	52		20045	2		0.36		positive regulation of actin filament bundle assembly [GO:0032233]	actin binding [GO:0003779]	actin cytoskeleton [GO:0015629]; nucleus [GO:0005634]; Z disc [GO:0030018]
S-0, M-0		Unfed	mRNA_Om	ci|000101235|proj|deNovo|2	B7Q568_IXOSC	Putative uncharacterized protein	IscW_ISCW011752	Ixodes scapularis (Black-legged tick) (Deer tick)	57		42687	2		0.4				mitochondrion [GO:0005739]
M-0		Unfed	mRNA_Om	ci|000150632|proj|deNovo|2	B7PJJ4_IXOSC	Putative uncharacterized protein	IscW_ISCW005183	Ixodes scapularis (Black-legged tick) (Deer tick)	257		121340	12		0.41		protein folding in endoplasmic reticulum [GO:0034975]		ER membrane protein complex [GO:0072546]
M-0		Unfed	mRNA_Om	ci|000112991|proj|deNovo|2	G3MR43_9ACAR	Putative uncharacterized protein		Amblyomma maculatum (Gulf Coast tick)	172		26957	4		0.59
M-0		Unfed	mRNA_Om	ci|000145769|proj|deNovo|2	G3MSR8_9ACAR	Putative uncharacterized protein		Amblyomma maculatum (Gulf Coast tick)	95		27084	4		0.59		oxidation-reduction process [GO:0055114]
S-0		Unfed	mRNA_Om	ci|000113439|proj|deNovo|2	G3MQH6_9ACAR	Putative uncharacterized protein		Amblyomma maculatum (Gulf Coast tick)	198		33745	6		0.93
S-0, M-0		Unfed	mRNA_Om	ci|000115975|proj|deNovo|2	D6W7B4_TRICA	Putative uncharacterized protein	TcasGA2_TC004721	Tribolium castaneum (Red flour beetle)	807		148717	20		1.63			ATP binding [GO:0005524]; protein kinase activity [GO:0004672]
S-0		Unfed	mRNA_Om	ci|000148257|proj|deNovo|2	B7QKS2_IXOSC	Putative uncharacterized protein	IscW_ISCW023050	Ixodes scapularis (Black-legged tick) (Deer tick)	738		63753	21		2.89
M-0	M-1	Unfed_Fed	EST_acari	XP_002405941.1	B7PZS4_IXOSC	Putative uncharacterized protein (Fragment)	IscW_ISCW009790	Ixodes scapularis (Black-legged tick) (Deer tick)	107	51	32385	4	2	0.48	0.02	cellular response to stress [GO:0033554]; positive regulation of kinase activity [GO:0033674]; regulation of translation [GO:0006417]	protein kinase regulator activity [GO:0019887]; ribosome binding [GO:0043022]
M-0		Unfed	EST_acari	EFZ14183.1	E9IZ29_SOLIN	Putative uncharacterized protein (Fragment)	SINV_06190	Solenopsis invicta (Red imported fire ant) (Solenopsis wagneri)	334		33835	4		0.45			ATP binding [GO:0005524]; calcium-transporting ATPase activity [GO:0005388]	integral component of membrane [GO:0016021]
M-0		Unfed	EST_acari	XP_002404372.1	B7PI43_IXOSC	Putative uncharacterized protein (Fragment)	IscW_ISCW004329	Ixodes scapularis (Black-legged tick) (Deer tick)	155		29607	4		0.89				membrane [GO:0016020]
	M-1	Fed	EST_acari	XP_002435767.1	B7PPS5_IXOSC	Putative uncharacterized protein (Fragment)	IscW_ISCW006574	Ixodes scapularis (Black-legged tick) (Deer tick)		87	28644		3		0.39
S-0		unfed	EST_acari	XP_002400920.1	B7P1Y3_IXOSC	Putative uncharacterized protein (Fragment)	IscW_ISCW024069	Ixodes scapularis (Black-legged tick) (Deer tick)	32		30101	2		0.23
	M-1	Fed	NCBI_metazoa	gi|241268822	B7PIV8_IXOSC	Putative uncharacterized protein (Fragment)	IscW_ISCW003461	Ixodes scapularis (Black-legged tick) (Deer tick)		66	66529		2		0.1		ATP binding [GO:0005524]
S-0, M-0	S-1, M-1	Unfed_Fed	mRNA_Om	ci|000114325|proj|deNovo|2	G3MGZ8_9ACAR	Putative uncharacterized protein (Fragment)		Amblyomma maculatum (Gulf Coast tick)	5165	9267	77462	35	42	21.06	34.39	purine nucleotide biosynthetic process [GO:0006164]	IMP cyclohydrolase activity [GO:0003937]; phosphoribosylaminoimidazolecarboxamide formyltransferase activity [GO:0004643]
S-0, M-0	S-1, M-1	Unfed_Fed	mRNA_Om	ci|000146725|proj|deNovo|2	G3MHR0_9ACAR	Putative uncharacterized protein (Fragment)		Amblyomma maculatum (Gulf Coast tick)	5147	4659	58329	33	29	29.59	12.96	isocitrate metabolic process [GO:0006102]	isocitrate dehydrogenase (NADP+) activity [GO:0004450]; magnesium ion binding [GO:0000287]; NAD binding [GO:0051287]
S-0, M-0	S-1, M-1	Unfed_Fed	mRNA_Om	ci|000150544|proj|deNovo|2	E9J4I9_SOLIN	Putative uncharacterized protein (Fragment)	SINV_00259	Solenopsis invicta (Red imported fire ant) (Solenopsis wagneri)	1885	2897	38716	18	16	13.87	6.76			membrane [GO:0016020]
M-0	M-1	Unfed_Fed	mRNA_Om	ci|000144721|proj|deNovo|2	G3MFW9_9ACAR	Putative uncharacterized protein (Fragment)		Amblyomma maculatum (Gulf Coast tick)	226	198	36599	5	7	0.68	1
M-0	M-1	Unfed_Fed	mRNA_Om	ci|000144251|proj|deNovo|2	G3MHX5_9ACAR	Putative uncharacterized protein (Fragment)		Amblyomma maculatum (Gulf Coast tick)	100	247	49397	4	4	0.38	0.89	transport [GO:0006810]		integral component of membrane [GO:0016021]
S-0, M-0	M-1	Unfed_Fed	mRNA_Om	ci|000118651|proj|deNovo|2	B7Q3I5_IXOSC	Putative uncharacterized protein (Fragment)	IscW_ISCW009590	Ixodes scapularis (Black-legged tick) (Deer tick)	348	466	85150	13	13	0.86	0.84		nucleotide binding [GO:0000166]; RNA binding [GO:0003723]
M-0	M-1	Unfed_Fed	mRNA_Om	ci|000146937|proj|deNovo|2	G3MFA4_9ACAR	Putative uncharacterized protein (Fragment)		Amblyomma maculatum (Gulf Coast tick)	245	305	28624	5	5	0.93	0.72			integral component of membrane [GO:0016021]
M-0	M-1	Unfed_Fed	mRNA_Om	ci|000002708|proj|deNovo|2	G3MFI9_9ACAR	Putative uncharacterized protein (Fragment)		Amblyomma maculatum (Gulf Coast tick)	968	897	131166	21	17	0.85	0.69			integral component of membrane [GO:0016021]
S-0	S-1, M-1	Unfed_Fed	mRNA_Om	ci|000144334|proj|deNovo|2	G3MHL1_9ACAR	Putative uncharacterized protein (Fragment)		Amblyomma maculatum (Gulf Coast tick)	57	145	32230	2	3	0.34	0.63	glycine biosynthetic process [GO:0006545]; nucleotide biosynthetic process [GO:0009165]	dihydrofolate reductase activity [GO:0004146]; NADP binding [GO:0050661]
S-0, M-0	S-1, M-1	Unfed_Fed	mRNA_Om	ci|000143944|proj|deNovo|2	E9IB22_SOLIN	Putative uncharacterized protein (Fragment)	SINV_10699	Solenopsis invicta (Red imported fire ant) (Solenopsis wagneri)	163	226	51739	4	5	2.59	0.54	biosynthetic process [GO:0009058]	nucleotidyltransferase activity [GO:0016779]
S-0, M-0	M-1	Unfed_Fed	mRNA_Om	ci|000150549|proj|deNovo|2	G3MHQ2_9ACAR	Putative uncharacterized protein (Fragment)		Amblyomma maculatum (Gulf Coast tick)	250	99	30622	5	3	2.34	0.53	protein secretion [GO:0009306]		endoplasmic reticulum lumen [GO:0005788]; integral component of membrane [GO:0016021]
S-0, M-0	S-1, M-1	Unfed_Fed	mRNA_Om	ci|000145484|proj|deNovo|2	G3MI93_9ACAR	Putative uncharacterized protein (Fragment)		Amblyomma maculatum (Gulf Coast tick)	133	154	57806	7	4	1.03	0.39
M-0	M-1	Unfed_Fed	mRNA_Om	ci|000143650|proj|deNovo|2	G3MH46_9ACAR	Putative uncharacterized protein (Fragment)		Amblyomma maculatum (Gulf Coast tick)	192	224	63994	7	4	0.49	0.35		ATP binding [GO:0005524]
	M-1	Fed	mRNA_Om	ci|000145570|proj|deNovo|2	G3MHL6_9ACAR	Putative uncharacterized protein (Fragment)		Amblyomma maculatum (Gulf Coast tick)		88	32482		3		0.34
	M-1	Fed	mRNA_Om	ci|000150546|proj|deNovo|2	G3MJ12_9ACAR	Putative uncharacterized protein (Fragment)		Amblyomma maculatum (Gulf Coast tick)		86	35550		3		0.31		nucleic acid binding [GO:0003676]; nucleotide binding [GO:0000166]
M-0	M-1	Unfed_Fed	mRNA_Om	ci|000107421|proj|deNovo|2	B7Q8T7_IXOSC	Putative uncharacterized protein (Fragment)	IscW_ISCW021139	Ixodes scapularis (Black-legged tick) (Deer tick)	113	191	86340	3	7	0.12	0.29	regulation of translation [GO:0006417]	mRNA binding [GO:0003729]	nucleolus [GO:0005730]
S-0	S-1, M-1	Unfed_Fed	mRNA_Om	ci|000113748|proj|deNovo|2	G3MHA7_9ACAR	Putative uncharacterized protein (Fragment)		Amblyomma maculatum (Gulf Coast tick)	704	89	37565	7	2	1.76	0.29
M-0	M-1	Unfed_Fed	mRNA_Om	ci|000114919|proj|deNovo|2	B7PX40_IXOSC	Putative uncharacterized protein (Fragment)	IscW_ISCW019381	Ixodes scapularis (Black-legged tick) (Deer tick)	231	209	125421	11	9	0.33	0.28	apoptotic process [GO:0006915]; dynamin family protein polymerization involved in mitochondrial fission [GO:0003374]; mitochondrial fission [GO:0000266]; mitochondrial fusion [GO:0008053]	GTPase activity [GO:0003924]; GTP binding [GO:0005525]; microtubule binding [GO:0008017]	mitochondrial membrane [GO:0031966]
M-0	M-1	Unfed_Fed	mRNA_Om	ci|000107098|proj|deNovo|2	G3MJF9_9ACAR	Putative uncharacterized protein (Fragment)		Amblyomma maculatum (Gulf Coast tick)	78	123	70246	4	4	0.2	0.26	attachment of GPI anchor to protein [GO:0016255]		GPI-anchor transamidase complex [GO:0042765]
S-0, M-0	S-1, M-1	Unfed_Fed	mRNA_Om	ci|000105767|proj|deNovo|2	B7P3J1_IXOSC	Putative uncharacterized protein (Fragment)	IscW_ISCW001010	Ixodes scapularis (Black-legged tick) (Deer tick)	614	372	150303	8	9	0.43	0.25	signal transduction [GO:0007165]		cytoplasm [GO:0005737]
S-0, M-0	S-1, M-1	Unfed_Fed	mRNA_Om	ci|000114752|proj|deNovo|2	G3MIC7_9ACAR	Putative uncharacterized protein (Fragment)		Amblyomma maculatum (Gulf Coast tick)	74	127	81160	2	4	1.29	0.22
M-0	M-1	Unfed_Fed	mRNA_Om	ci|000109152|proj|deNovo|2	B7QDT8_IXOSC	Putative uncharacterized protein (Fragment)	IscW_ISCW022647	Ixodes scapularis (Black-legged tick) (Deer tick)	66	36	33314	2	2	0.21	0.2	mitochondrial respiratory chain complex I assembly [GO:0032981]
M-0	M-1	Unfed_Fed	mRNA_Om	ci|000145947|proj|deNovo|2	E9GBG3_DAPPU	Putative uncharacterized protein (Fragment)	DAPPUDRAFT_30537	Daphnia pulex (Water flea)	41	280	131772	2	4	0.05	0.19
M-0	M-1	Unfed_Fed	mRNA_Om	ci|000105570|proj|deNovo|2	E9IE44_SOLIN	Putative uncharacterized protein (Fragment)	SINV_10361	Solenopsis invicta (Red imported fire ant) (Solenopsis wagneri)	71	89	101393	4	5	0.14	0.16	NAD biosynthetic process [GO:0009435]; nicotinate nucleotide salvage [GO:0019358]	nicotinate-nucleotide diphosphorylase (carboxylating) activity [GO:0004514]; nicotinate phosphoribosyltransferase activity [GO:0004516]
M-0	M-1	Unfed_Fed	mRNA_Om	ci|000149191|proj|deNovo|2	B7P7C4_IXOSC	Putative uncharacterized protein (Fragment)	IscW_ISCW001647	Ixodes scapularis (Black-legged tick) (Deer tick)	348	215	129175	6	5	0.19	0.13			integral component of membrane [GO:0016021]
S-0, M-0	M-1	Unfed_Fed	mRNA_Om	ci|000142944|proj|deNovo|2	G3MJ14_9ACAR	Putative uncharacterized protein (Fragment)		Amblyomma maculatum (Gulf Coast tick)	181	127	114928	7	3	0.34	0.12		calcium ion binding [GO:0005509]; ribosome binding [GO:0043022]	integral component of membrane [GO:0016021]
	M-1	Fed	mRNA_Om	ci|000117674|proj|deNovo|2	G3MH50_9ACAR	Putative uncharacterized protein (Fragment)		Amblyomma maculatum (Gulf Coast tick)		49	61435		2		0.11			ER membrane protein complex [GO:0072546]
	M-1	Fed	mRNA_Om	ci|000001755|proj|deNovo|2	B7P6D4_IXOSC	Putative uncharacterized protein (Fragment)	IscW_ISCW016514	Ixodes scapularis (Black-legged tick) (Deer tick)		85	99231		3		0.1
M-0	M-1	Unfed_Fed	mRNA_Om	ci|000148765|proj|deNovo|2	E9J2L5_SOLIN	Putative uncharacterized protein (Fragment)	SINV_12701	Solenopsis invicta (Red imported fire ant) (Solenopsis wagneri)	212	142	148601	4	3	0.11	0.09		substrate-specific transmembrane transporter activity [GO:0022891]	integral component of membrane [GO:0016021]
	M-1	Fed	mRNA_Om	ci|000149167|proj|deNovo|2	B7P9N4_IXOSC	Putative uncharacterized protein (Fragment)	IscW_ISCW003360	Ixodes scapularis (Black-legged tick) (Deer tick)		63	148268		4		0.09
M-0	M-1	Unfed_Fed	mRNA_Om	ci|000107161|proj|deNovo|2	B7PPQ6_IXOSC	Putative uncharacterized protein (Fragment)	IscW_ISCW005418	Ixodes scapularis (Black-legged tick) (Deer tick)	75	40	83827	3	2	0.12	0.08			integral component of membrane [GO:0016021]
	M-1	Fed	mRNA_Om	ci|000113710|proj|deNovo|2	E9IGH2_SOLIN	Putative uncharacterized protein (Fragment)	SINV_03090	Solenopsis invicta (Red imported fire ant) (Solenopsis wagneri)		106	138315		3		0.07	regulation of transcription, DNA-templated [GO:0006355]	DNA binding [GO:0003677]
	M-1	Fed	mRNA_Om	ci|000106284|proj|deNovo|2	B7PK44_IXOSC	Putative uncharacterized protein (Fragment)	IscW_ISCW018372	Ixodes scapularis (Black-legged tick) (Deer tick)		80	146455		2		0.05		metal ion binding [GO:0046872]
M-0		Unfed	mRNA_Om	ci|000105416|proj|deNovo|2	B7PFT9_IXOSC	Putative uncharacterized protein (Fragment)	IscW_ISCW017623	Ixodes scapularis (Black-legged tick) (Deer tick)	52		143940	2		0.05				integral component of membrane [GO:0016021]
M-0		Unfed	mRNA_Om	ci|000150907|proj|deNovo|2	B7QN40_IXOSC	Putative uncharacterized protein (Fragment)	IscW_ISCW023939	Ixodes scapularis (Black-legged tick) (Deer tick)	65		130923	3		0.08		chromatin organization [GO:0006325]; nuclear pore distribution [GO:0031081]; protein import into nucleus [GO:0006606]; regulation of transcription, DNA-templated [GO:0006355]; RNA export from nucleus [GO:0006405]; transcription-dependent tethering of RNA polymerase II gene DNA at nuclear periphery [GO:0000972]	nucleocytoplasmic transporter activity [GO:0005487]; structural constituent of nuclear pore [GO:0017056]	membrane [GO:0016020]; nuclear pore outer ring [GO:0031080]
M-0		Unfed	mRNA_Om	ci|000113266|proj|deNovo|2	G3MJP9_9ACAR	Putative uncharacterized protein (Fragment)		Amblyomma maculatum (Gulf Coast tick)	45		82473	2		0.08
M-0		Unfed	mRNA_Om	ci|000104749|proj|deNovo|2	E9IAZ1_SOLIN	Putative uncharacterized protein (Fragment)	SINV_08430	Solenopsis invicta (Red imported fire ant) (Solenopsis wagneri)	293		110626	2		0.09		ATP hydrolysis coupled proton transport [GO:0015991]	proton-transporting ATPase activity, rotational mechanism [GO:0046961]	vacuolar proton-transporting V-type ATPase, V1 domain [GO:0000221]
S-0		Unfed	mRNA_Om	ci|000120352|proj|deNovo|2	G3MH64_9ACAR	Putative uncharacterized protein (Fragment)		Amblyomma maculatum (Gulf Coast tick)	82		64049	3		0.22			DNA binding [GO:0003677]
S-0, M-0		Unfed	mRNA_Om	ci|000119517|proj|deNovo|2	B7QLF1_IXOSC	Putative uncharacterized protein (Fragment)	IscW_ISCW023694	Ixodes scapularis (Black-legged tick) (Deer tick)	211		144562	9		0.26			ATP binding [GO:0005524]; protein kinase activity [GO:0004672]
S-0		Unfed	mRNA_Om	ci|000126307|proj|deNovo|2	G3MHW2_9ACAR	Putative uncharacterized protein (Fragment)		Amblyomma maculatum (Gulf Coast tick)	87		53972	6		0.43
S-0, M-0		Unfed	mRNA_Om	ci|000104487|proj|deNovo|2	E9J2R8_SOLIN	Putative uncharacterized protein (Fragment)	SINV_04127	Solenopsis invicta (Red imported fire ant) (Solenopsis wagneri)	153		39332	6		1.34		signal transduction [GO:0007165]
	M-1	Fed	mRNA_Om	ci|000112186|proj|deNovo|2	D2A1J7_TRICA	Putative uncharacterized protein GLEAN_07091	GLEAN_07091 TcasGA2_TC007091	Tribolium castaneum (Red flour beetle)		42	147677		2		0.04
M-0		Unfed	EST_acari	NP_001164315.1	D2A6A7_TRICA	Putative uncharacterized protein nuo1	nuo1 TcasGA2_TC015022	Tribolium castaneum (Red flour beetle)	136		24556	4		1.15			4 iron, 4 sulfur cluster binding [GO:0051539]; oxidoreductase activity, acting on NAD(P)H [GO:0016651]	membrane [GO:0016020]
M-0	M-1	Unfed_Fed	mRNA_Om	ci|000109981|proj|deNovo|2	F4W668_ACREC	Putative uridine-cytidine kinase	G5I_00961	Acromyrmex echinatior (Panamanian leafcutter ant) (Acromyrmex octospinosus echinatior)	64	107	50898	2	3	0.13	0.21	CMP salvage [GO:0006238]; UMP salvage [GO:0044206]	ATP binding [GO:0005524]; nucleoside kinase activity [GO:0019206]
M-0		Unfed	EST_acari	DAA34237.1	F0J8L9_AMBVA	Putative vacuolar ATP synthase subunit D (Fragment)		Amblyomma variegatum (Tropical bont tick)	56		31941	3		0.35			ATPase activity, coupled to transmembrane movement of substances [GO:0042626]
S-0	S-1	Unfed_Fed	mRNA_Om	ci|000124987|proj|deNovo|2	B7QEF3_IXOSC	Pyrazinamidase/nicotinamidase, putative (EC 3.5.1.19)	IscW_ISCW022272	Ixodes scapularis (Black-legged tick) (Deer tick)	203	234	85428	9	6	0.46	0.22	NAD metabolic process [GO:0019674]; nicotinamide metabolic process [GO:0006769]	calcium ion binding [GO:0005509]; nicotinamidase activity [GO:0008936]	cytoplasm [GO:0005737]; nucleus [GO:0005634]
S-0		Unfed	mRNA_Om	ci|000109291|proj|deNovo|2	B7Q8R2_IXOSC	Pyrroline-5-carboxylate reductase (EC 1.5.1.2)	IscW_ISCW021802	Ixodes scapularis (Black-legged tick) (Deer tick)	46		47058	2		0.15		L-proline biosynthetic process [GO:0055129]	pyrroline-5-carboxylate reductase activity [GO:0004735]
S-0	M-1	Unfed_Fed	EST_acari	XP_001844183.1	B0W649_CULQU	Pyruvate carboxylase (EC 6.4.1.1)	CpipJ_CPIJ002514	Culex quinquefasciatus (Southern house mosquito) (Culex pungens)	128	79	28638	3	3	0.55	0.1	gluconeogenesis [GO:0006094]; pyruvate metabolic process [GO:0006090]	ATP binding [GO:0005524]; biotin binding [GO:0009374]; biotin carboxylase activity [GO:0004075]; DNA binding [GO:0003677]; metal ion binding [GO:0046872]; pyruvate carboxylase activity [GO:0004736]
S-0, M-0	S-1, M-1	Unfed_Fed	mRNA_Om	ci|000103757|proj|deNovo|2	A0A087TLJ8_9ARAC	Pyruvate carboxylase, mitochondrial (Fragment)	X975_25144	Stegodyphus mimosarum	3193	3065	149146	40	37	6.29	2.44	gluconeogenesis [GO:0006094]; pyruvate metabolic process [GO:0006090]	ATP binding [GO:0005524]; biotin binding [GO:0009374]; biotin carboxylase activity [GO:0004075]; DNA binding [GO:0003677]; metal ion binding [GO:0046872]; pyruvate carboxylase activity [GO:0004736]
	M-1	Fed	mRNA_Om	ci|000114993|proj|deNovo|2	A0A087UFN7_9ARAC	Pyruvate dehydrogenase [lipoamide] kinase, mitochondrial (Fragment)	X975_18682	Stegodyphus mimosarum		36	133279		3		0.08		kinase activity [GO:0016301]
S-0, M-0	S-1, M-1	Unfed_Fed	EST_acari	XP_002436278.1	B7PR86_IXOSC	Pyruvate dehydrogenase E1 component subunit alpha (EC 1.2.4.1)	IscW_ISCW019126	Ixodes scapularis (Black-legged tick) (Deer tick)	248	1050	27413	2	20	1.57	2.55	acetyl-CoA biosynthetic process from pyruvate [GO:0006086]	pyruvate dehydrogenase (acetyl-transferring) activity [GO:0004739]	mitochondrion [GO:0005739]
S-0	S-1, M-1	Unfed_Fed	mRNA_Om	ci|000146497|proj|deNovo|2	B7PL03_IXOSC	Pyruvate dehydrogenase, putative (EC 1.2.4.4)	IscW_ISCW018614	Ixodes scapularis (Black-legged tick) (Deer tick)	220	44	93442	5	3	0.19	0.11		3-methyl-2-oxobutanoate dehydrogenase (2-methylpropanoyl-transferring) activity [GO:0003863]
S-0, M-0	S-1, M-1	Unfed_Fed	EST_acari	XP_002415000.1	B7QIJ3_IXOSC	Quinone oxidoreductase, putative (EC 1.6.5.5) (Fragment)	IscW_ISCW023109	Ixodes scapularis (Black-legged tick) (Deer tick)	216	172	32365	6	4	4.5	2.15		NADPH:quinone reductase activity [GO:0003960]; zinc ion binding [GO:0008270]
S-0	S-1	Unfed_Fed	mRNA_Om	ci|000149567|proj|deNovo|2	A0A087TXJ3_9ARAC	Rab GDP dissociation inhibitor beta (Fragment)	X975_24578	Stegodyphus mimosarum	1260	1113	91068	24	22	2.33	1.51	protein transport [GO:0015031]; small GTPase mediated signal transduction [GO:0007264]	oxidoreductase activity [GO:0016491]; Rab GDP-dissociation inhibitor activity [GO:0005093]	intracellular [GO:0005622]
S-0, M-0	S-1, M-1	Unfed_Fed	EST_acari	AAP48704.1	Q6XP57_LIMPO	Rab11-2		Limulus polyphemus (Atlantic horseshoe crab)	201	229	35999	7	7	1.87	1.4	small GTPase mediated signal transduction [GO:0007264]	GTP binding [GO:0005525]	intracellular [GO:0005622]
S-0, M-0	S-1, M-1	Unfed_Fed	EST_acari	XP_002401040.1	B7QFX7_IXOSC	RAB-9 and, putative (EC 3.1.4.12)	IscW_ISCW021969	Ixodes scapularis (Black-legged tick) (Deer tick)	355	440	29524	8	9	3.64	3.67	endosome to lysosome transport [GO:0008333]; phagosome-lysosome fusion [GO:0090385]; small GTPase mediated signal transduction [GO:0007264]	GTP binding [GO:0005525]; sphingomyelin phosphodiesterase activity [GO:0004767]	late endosome [GO:0005770]; lysosome [GO:0005764]; phagocytic vesicle [GO:0045335]; vacuolar membrane [GO:0005774]
	M-1	Fed	EST_acari	XP_001813105.1	D6WJQ8_TRICA	Rab-protein 5	Rab5 TcasGA2_TC014786	Tribolium castaneum (Red flour beetle)		212	21992		3		0.76	small GTPase mediated signal transduction [GO:0007264]	GTP binding [GO:0005525]	intracellular [GO:0005622]
S-0	S-1	Unfed_Fed	mRNA_Om	ci|000110507|proj|deNovo|2	B7Q5H1_IXOSC	Rad1 DNA damage checkpoint protein, putative (EC 3.1.11.2) (Fragment)	IscW_ISCW010335	Ixodes scapularis (Black-legged tick) (Deer tick)	580	251	126884	9	8	0.43	0.26	DNA damage checkpoint [GO:0000077]; DNA repair [GO:0006281]	3'-5' exonuclease activity [GO:0008408]; damaged DNA binding [GO:0003684]; exodeoxyribonuclease III activity [GO:0008853]	checkpoint clamp complex [GO:0030896]
S-0, M-0	S-1, M-1	Unfed_Fed	EST_acari	XP_002411787.1	B7Q5K4_IXOSC	Radixin, moesin, putative	IscW_ISCW021858	Ixodes scapularis (Black-legged tick) (Deer tick)	344	550	32242	6	8	5.33	10.32			cytoplasm [GO:0005737]; cytoskeleton [GO:0005856]; extrinsic component of membrane [GO:0019898]
S-0		Unfed	mRNA_Om	ci|000103522|proj|deNovo|2	B7PQ59_IXOSC	Ras GTP exchange factor, son of sevenless, putative (Fragment)	IscW_ISCW006011	Ixodes scapularis (Black-legged tick) (Deer tick)	38		142669	2		0.05		regulation of Rho protein signal transduction [GO:0035023]; small GTPase mediated signal transduction [GO:0007264]	DNA binding [GO:0003677]; Rho guanyl-nucleotide exchange factor activity [GO:0005089]	intracellular [GO:0005622]
S-0, M-0	S-1, M-1	Unfed_Fed	mRNA_Om	ci|000100379|proj|deNovo|2	B7PYN3_IXOSC	Ras GTP-ase activating protein with iq motif, putative	IscW_ISCW009822	Ixodes scapularis (Black-legged tick) (Deer tick)	915	2438	70905	15	40	1.62	1.88	regulation of GTPase activity [GO:0043087]; signal transduction [GO:0007165]
S-0, M-0	S-1, M-1	Unfed_Fed	EST_acari	DAA34562.1	F0J9Z3_AMBVA	RAS oncogene family member RAB1		Amblyomma variegatum (Tropical bont tick)	798	1024	26263	12	11	9.01	7.88	small GTPase mediated signal transduction [GO:0007264]	GTP binding [GO:0005525]	intracellular [GO:0005622]
S-0	S-1, M-1	Unfed_Fed	EST_acari	DAA34556.1	F0J9U9_AMBVA	RAS oncogene family member RAB2		Amblyomma variegatum (Tropical bont tick)	213	228	26395	5	5	0.81	1.94	small GTPase mediated signal transduction [GO:0007264]	GTP binding [GO:0005525]	intracellular [GO:0005622]
	M-1	Fed	EST_acari	XP_002400811.1	B7QGT5_IXOSC	RAS, putative (EC 3.1.4.12)	IscW_ISCW014484	Ixodes scapularis (Black-legged tick) (Deer tick)		61	31519		2		0.35	small GTPase mediated signal transduction [GO:0007264]	GTP binding [GO:0005525]; sphingomyelin phosphodiesterase activity [GO:0004767]	intracellular [GO:0005622]; membrane [GO:0016020]
S-0		unfed	EST_acari	XP_003740624.1		ras-like GTP-binding protein Rho1-like [Metaseiulus occidentalis]		Metaseiulus occidentalis	222		32559	7		0.97
S-0, M-0	S-1	Unfed_Fed	EST_acari	KFM77036.1	A0A087UI47_9ARAC	Ras-related C3 botulinum toxin substrate 1 (Fragment)	X975_18775	Stegodyphus mimosarum	143	71	27315	5	5	1.63	0.73	small GTPase mediated signal transduction [GO:0007264]	GTP binding [GO:0005525]	intracellular [GO:0005622]
M-0	S-1	Unfed_Fed	mRNA_Om	ci|000107636|proj|deNovo|2	A0A087T9E5_9ARAC	Ras-related C3 botulinum toxin substrate 1 (Fragment)	X975_14621	Stegodyphus mimosarum	33	65	118890	2	2	0.06	0.06	small GTPase mediated signal transduction [GO:0007264]	GTP binding [GO:0005525]	intracellular [GO:0005622]
S-0	S-1, M-1	Unfed_Fed	EST_acari	DAA34581.1	F0JA75_AMBVA	Ras-related GTPase		Amblyomma variegatum (Tropical bont tick)	221	265	21288	8	6	2.22	2.5	small GTPase mediated signal transduction [GO:0007264]	GTP binding [GO:0005525]	intracellular [GO:0005622]; membrane [GO:0016020]
S-0		unfed	NCBI_metazoa	gi|675381995	A0A087UC08_9ARAC	Ras-related protein Rab-1A (Fragment)	X975_12862	Stegodyphus mimosarum	123		23207	2		0.31		small GTPase mediated signal transduction [GO:0007264]	GTP binding [GO:0005525]	intracellular [GO:0005622]
M-0		Unfed	EST_acari	XP_012228553.1		ras-related protein Rab-5C [Linepithema humile]			145		20010	3		0.86
M-0		Unfed	EST_acari	KFM80225.1	A0A087US86_9ARAC	Ras-related protein Rap-1b (Fragment)	X975_01785	Stegodyphus mimosarum	143		27344	4		0.59		small GTPase mediated signal transduction [GO:0007264]	GTP binding [GO:0005525]	intracellular [GO:0005622]; membrane [GO:0016020]
M-0		Unfed	EST_acari	XP_002434427.1	B7PKX9_IXOSC	RAS-related protein, putative (EC 3.1.4.12)	IscW_ISCW018962	Ixodes scapularis (Black-legged tick) (Deer tick)	167		28227	5		1.19		small GTPase mediated signal transduction [GO:0007264]	GTP binding [GO:0005525]; sphingomyelin phosphodiesterase activity [GO:0004767]	intracellular [GO:0005622]
M-0	M-1	Unfed_Fed	mRNA_Om	ci|000001583|proj|deNovo|2	B7PAE0_IXOSC	RAS-related protein, putative (EC 3.1.4.12)	IscW_ISCW017002	Ixodes scapularis (Black-legged tick) (Deer tick)	144	203	63620	3	5	0.16	0.29	regulation of endocytosis [GO:0030100]; small GTPase mediated signal transduction [GO:0007264]	GTP binding [GO:0005525]; sphingomyelin phosphodiesterase activity [GO:0004767]	early endosome [GO:0005769]
S-0		Unfed	mRNA_Om	ci|000100807|proj|deNovo|2	D3TMJ7_GLOMM	Ras-related small GTPase rho type		Glossina morsitans morsitans (Savannah tsetse fly)	280		59488	8		0.71		small GTPase mediated signal transduction [GO:0007264]	GTP binding [GO:0005525]	intracellular [GO:0005622]
M-0	M-1	Unfed_Fed	mRNA_Om	ci|000100797|proj|deNovo|2	B7PYU9_IXOSC	Rat sphingolipid delta 4 desaturase, putative	IscW_ISCW010259	Ixodes scapularis (Black-legged tick) (Deer tick)	52	120	110632	2	3	0.06	0.09	ceramide biosynthetic process [GO:0046513]	sphingolipid delta-4 desaturase activity [GO:0042284]	integral component of membrane [GO:0016021]
M-0	M-1	Unfed_Fed	mRNA_Om	ci|000149238|proj|deNovo|2	B7QDE2_IXOSC	RB13-6 antigen, putative (EC 3.1.4.1) (Fragment)	IscW_ISCW013243	Ixodes scapularis (Black-legged tick) (Deer tick)	102	116	112079	4	3	0.12	0.07		metal ion binding [GO:0046872]; nucleic acid binding [GO:0003676]; phosphodiesterase I activity [GO:0004528]
S-0	S-1	Unfed_Fed	EST_acari	XP_002406876.1	B7P526_IXOSC	Reductase, putative (EC 1.1.1.100)	IscW_ISCW001016	Ixodes scapularis (Black-legged tick) (Deer tick)	238	234	30130	4	3	0.88	0.68		3-oxoacyl-[acyl-carrier-protein] reductase (NADPH) activity [GO:0004316]; 3-oxo-pimeloyl-[acp] methyl ester reductase activity [GO:0102132]
S-0	S-1, M-1	Unfed_Fed	mRNA_Om	ci|000114192|proj|deNovo|2	B7PCL0_IXOSC	Reductase, putative (EC 1.1.1.153)	IscW_ISCW002953	Ixodes scapularis (Black-legged tick) (Deer tick)	197	44	49276	7	2	0.57	0.14	tetrahydrobiopterin biosynthetic process [GO:0006729]	sepiapterin reductase activity [GO:0004757]
S-0	S-1, M-1	Unfed_Fed	EST_acari	XP_002411890.1	B7Q650_IXOSC	Reductase, putative (EC 1.1.1.184) (Fragment)	IscW_ISCW011478	Ixodes scapularis (Black-legged tick) (Deer tick)	277	114	29352	2	2	0.38	0.78		carbonyl reductase (NADPH) activity [GO:0004090]
	M-1	Fed	mRNA_Om	ci|000117900|proj|deNovo|2	B7QMF1_IXOSC	Reductase, putative (EC 1.3.1.34) (Fragment)	IscW_ISCW023460	Ixodes scapularis (Black-legged tick) (Deer tick)		26	111612		2		0.06		2,4-dienoyl-CoA reductase (NADPH) activity [GO:0008670]
S-0		Unfed	mRNA_Om	ci|000124723|proj|deNovo|2	B7PJL0_IXOSC	Regulator of G protein signaling, putative (Fragment)	IscW_ISCW018160	Ixodes scapularis (Black-legged tick) (Deer tick)	31		149327	2		0.04			GTPase activator activity [GO:0005096]; receptor signaling protein activity [GO:0005057]	cytoplasm [GO:0005737]; plasma membrane [GO:0005886]
M-0		Unfed	EST_acari	XP_002407248.1	B7PJ70_IXOSC	Reticulon-like protein	IscW_ISCW004407	Ixodes scapularis (Black-legged tick) (Deer tick)	130		31110	2		0.23				integral component of membrane [GO:0016021]
S-0	S-1, M-1	Unfed_Fed	EST_acari	KFM77940.1	A0A087UKQ1_9ARAC	Retinoid-inducible serine carboxypeptidase (Fragment)	X975_20104	Stegodyphus mimosarum	124	174	20696	4	3	1.47	1.96		serine-type carboxypeptidase activity [GO:0004185]
S-0		Unfed	mRNA_Om	ci|000101377|proj|deNovo|2	B7PS21_IXOSC	Reverse transcriptase, putative (EC 2.7.7.49)	IscW_ISCW008232	Ixodes scapularis (Black-legged tick) (Deer tick)	29		138534	2		0.05			RNA-directed DNA polymerase activity [GO:0003964]
S-0		Unfed	mRNA_Om	ci|000099690|proj|deNovo|2	B7QET5_IXOSC	Rhombotin, putative (EC 2.7.11.1)	IscW_ISCW022810	Ixodes scapularis (Black-legged tick) (Deer tick)	41		83034	2		0.08			transferase activity [GO:0016740]; zinc ion binding [GO:0008270]
S-0	S-1	Unfed_Fed	mRNA_Om	ci|000148802|proj|deNovo|2	B7QI50_IXOSC	Ribonuclease Oy, putative (EC 3.1.27.1) (Fragment)	IscW_ISCW014208	Ixodes scapularis (Black-legged tick) (Deer tick)	205	139	46225	4	4	0.41	0.44		ribonuclease T2 activity [GO:0033897]; RNA binding [GO:0003723]
	M-1	Fed	mRNA_Om	ci|000101983|proj|deNovo|2	B7Q5Z4_IXOSC	Ribonuclease P protein subunit p30, putative	IscW_ISCW011421	Ixodes scapularis (Black-legged tick) (Deer tick)		52	45767		2		0.15	RNA phosphodiester bond hydrolysis, endonucleolytic [GO:0090502]; tRNA processing [GO:0008033]	ribonuclease activity [GO:0004540]; RNA binding [GO:0003723]	nucleolar ribonuclease P complex [GO:0005655]
S-0	S-1	Unfed_Fed	EST_acari	XP_002413289.1	B7QCM5_IXOSC	Ribose-5-phosphate isomerase, putative (EC 5.3.1.6) (Fragment)	IscW_ISCW012092	Ixodes scapularis (Black-legged tick) (Deer tick)	109	47	28476	2	2	0.39	0.25	pentose-phosphate shunt, non-oxidative branch [GO:0009052]	ribose-5-phosphate isomerase activity [GO:0004751]
S-0		unfed	EST_acari	ETN57966.1	W5J2J7_ANODA	Ribose-phosphate diphosphokinase (Uncharacterized protein)	AND_010458	Anopheles darlingi (Mosquito)	300		34952	4		0.72		nucleoside metabolic process [GO:0009116]; nucleotide biosynthetic process [GO:0009165]; ribonucleoside monophosphate biosynthetic process [GO:0009156]	kinase activity [GO:0016301]; magnesium ion binding [GO:0000287]; ribose phosphate diphosphokinase activity [GO:0004749]
	S-1, M-1	Fed	EST_acari	KFM72248.1	A0A087U4F9_9ARAC	Ribose-phosphate pyrophosphokinase 1 (Fragment)	X975_00614	Stegodyphus mimosarum		821	34613		7		2.9	nucleoside metabolic process [GO:0009116]; nucleotide biosynthetic process [GO:0009165]; ribonucleoside monophosphate biosynthetic process [GO:0009156]	kinase activity [GO:0016301]; magnesium ion binding [GO:0000287]; ribose phosphate diphosphokinase activity [GO:0004749]
M-0		Unfed	EST_acari	XP_003740568.1		ribose-phosphate pyrophosphokinase 2-like [Metaseiulus occidentalis]			296		34613	5		0.9
S-0, M-0	S-1, M-1	Unfed_Fed	EST_acari	ABR23359.1	A6N9M6_ORNPR	Ribosomal protein		Ornithodoros parkeri (Soft tick) (Argasid tick)	241	328	28799	5	6	4.41	2.83	translation [GO:0006412]	RNA binding [GO:0003723]; structural constituent of ribosome [GO:0003735]	large ribosomal subunit [GO:0015934]
S-0, M-0	S-1	Unfed_Fed	EST_acari	XP_002409414.1	Q4PM27_IXOSC	Ribosomal protein L11 (Ribosomal protein L11, putative)	IscW_ISCW000476	Ixodes scapularis (Black-legged tick) (Deer tick)	293	83	24629	4	2	1.54	0.21	ribosomal large subunit assembly [GO:0000027]; translation [GO:0006412]	structural constituent of ribosome [GO:0003735]	cytosolic large ribosomal subunit [GO:0022625]
	M-1	Fed	EST_acari	XP_002434030.1	Q4PMC4_IXOSC	Ribosomal protein L12 (Ribosomal protein L12, putative)	IscW_ISCW004058	Ixodes scapularis (Black-legged tick) (Deer tick)		165	25021		3		0.65	ribosomal large subunit assembly [GO:0000027]; translation [GO:0006412]	rRNA binding [GO:0019843]; structural constituent of ribosome [GO:0003735]	cytosolic large ribosomal subunit [GO:0022625]
	M-1	Fed	mRNA_Om	ci|000113252|proj|deNovo|2	B7PBT5_IXOSC	Ribosomal protein L13, putative	IscW_ISCW002233	Ixodes scapularis (Black-legged tick) (Deer tick)		104	25312		3		0.64	translation [GO:0006412]	mRNA binding [GO:0003729]; structural constituent of ribosome [GO:0003735]	ribosome [GO:0005840]
	M-1	Fed	EST_acari	XP_002436282.1	B7PR90_IXOSC	Ribosomal protein L13A, putative	IscW_ISCW019130	Ixodes scapularis (Black-legged tick) (Deer tick)		181	18948		4		1.67	translation [GO:0006412]	mRNA binding [GO:0003729]; structural constituent of ribosome [GO:0003735]	cytosolic large ribosomal subunit [GO:0022625]
M-0	M-1	Unfed_Fed	EST_acari	ABR23356.1	A6N9M3_ORNPR	Ribosomal protein L15		Ornithodoros parkeri (Soft tick) (Argasid tick)	106	74	27063	3	3	0.42	0.47	translation [GO:0006412]	structural constituent of ribosome [GO:0003735]	ribosome [GO:0005840]
S-0, M-0		Unfed	EST_acari	XP_002435561.1	B7PP70_IXOSC	Ribosomal protein L17, putative	IscW_ISCW005425	Ixodes scapularis (Black-legged tick) (Deer tick)	408		20160	6		4.02		translation [GO:0006412]	structural constituent of ribosome [GO:0003735]	large ribosomal subunit [GO:0015934]
S-0, M-0	M-1	Unfed_Fed	mRNA_Om	ci|000002669|proj|deNovo|2	A6NA09_ORNPR	Ribosomal protein L19		Ornithodoros parkeri (Soft tick) (Argasid tick)	343	829	27113	8	10	2.85	5.41	translation [GO:0006412]	structural constituent of ribosome [GO:0003735]	cytosolic large ribosomal subunit [GO:0022625]
S-0, M-0	S-1, M-1	Unfed_Fed	mRNA_Om	ci|000115746|proj|deNovo|2	Q6QD57_ORNMO	Ribosomal protein L21		Ornithodoros moubata (Soft tick) (Argasid tick)	406	1595	38095	7	8	2.79	3.32	translation [GO:0006412]	structural constituent of ribosome [GO:0003735]	ribosome [GO:0005840]
M-0	M-1	Unfed_Fed	mRNA_Om	ci|000113339|proj|deNovo|2	B7P3T1_IXOSC	Ribosomal protein L22, putative	IscW_ISCW000095	Ixodes scapularis (Black-legged tick) (Deer tick)	89	74	31558	3	3	0.35	0.38	translation [GO:0006412]	structural constituent of ribosome [GO:0003735]	mitochondrial large ribosomal subunit [GO:0005762]
M-0	M-1	Unfed_Fed	EST_acari	AAY42210.1	A5I8N9_9ACAR	Ribosomal protein L23		Haemaphysalis qinghaiensis	273	496	9483	3	4	1.57	2.51	translation [GO:0006412]	nucleotide binding [GO:0000166]; structural constituent of ribosome [GO:0003735]	ribosome [GO:0005840]
M-0		Unfed	EST_acari	ABI52794.1	Q09JG9_ARGMO	Ribosomal protein L24		Argas monolakensis (Mono lake bird tick)	349		18966	5		2.7				ribosome [GO:0005840]
	M-1	Fed	EST_acari	XP_002406865.1	B7PAI0_IXOSC	Ribosomal protein L28, putative	IscW_ISCW002598	Ixodes scapularis (Black-legged tick) (Deer tick)		110	18885		2		0.64	translation [GO:0006412]	structural constituent of ribosome [GO:0003735]	cytosolic large ribosomal subunit [GO:0022625]
M-0	M-1	Unfed_Fed	EST_acari	XP_002416193.1	B7QLY8_IXOSC	Ribosomal protein L3, putative	IscW_ISCW023076	Ixodes scapularis (Black-legged tick) (Deer tick)	551	62	23909	7	2	2.71	0.15	ribosomal large subunit assembly [GO:0000027]; translation [GO:0006412]	structural constituent of ribosome [GO:0003735]	cytosolic large ribosomal subunit [GO:0022625]
S-0, M-0	S-1, M-1	Unfed_Fed	mRNA_Om	ci|000110493|proj|deNovo|2	A6N9U7_ORNPR	Ribosomal protein L30		Ornithodoros parkeri (Soft tick) (Argasid tick)	404	358	14094	5	6	19.31	7.86	translation [GO:0006412]	structural constituent of ribosome [GO:0003735]	ribosome [GO:0005840]
S-0, M-0	M-1	Unfed_Fed	EST_acari	ABI52770.1	Q09JJ3_ARGMO	Ribosomal protein L31		Argas monolakensis (Mono lake bird tick)	181	390	16945	7	8	3.64	3.28	translation [GO:0006412]	structural constituent of ribosome [GO:0003735]	ribosome [GO:0005840]
	M-1	Fed	mRNA_Om	ci|000106767|proj|deNovo|2	B7PCP6_IXOSC	Ribosomal protein L35, putative	IscW_ISCW017219	Ixodes scapularis (Black-legged tick) (Deer tick)		278	20660		4		1.47	maturation of LSU-rRNA from tricistronic rRNA transcript (SSU-rRNA, 5.8S rRNA, LSU-rRNA) [GO:0000463]; translation [GO:0006412]	mRNA binding [GO:0003729]; structural constituent of ribosome [GO:0003735]	cytosolic large ribosomal subunit [GO:0022625]
	M-1	Fed	EST_acari	AAY66948.1	Q4PM17_IXOSC	Ribosomal protein L35a		Ixodes scapularis (Black-legged tick) (Deer tick)		161	17082		2		1.06	translation [GO:0006412]	structural constituent of ribosome [GO:0003735]	ribosome [GO:0005840]
M-0	M-1	Unfed_Fed	EST_acari	ABR23500.1	A6NA17_ORNPR	Ribosomal protein L36		Ornithodoros parkeri (Soft tick) (Argasid tick)	63	98	14253	3	3	0.91	1.36	translation [GO:0006412]	structural constituent of ribosome [GO:0003735]	ribosome [GO:0005840]
M-0		Unfed	mRNA_Om	ci|000148523|proj|deNovo|2	B7Q0V2_IXOSC	Ribosomal protein L37, putative	IscW_ISCW020742	Ixodes scapularis (Black-legged tick) (Deer tick)	45		46059	2		0.15				mitochondrion [GO:0005739]; ribosome [GO:0005840]
M-0		Unfed	EST_acari	ABR23427.1	A6N9U4_ORNPR	Ribosomal protein L37A		Ornithodoros parkeri (Soft tick) (Argasid tick)	98		11861	2		1.14		translation [GO:0006412]	structural constituent of ribosome [GO:0003735]	ribosome [GO:0005840]
	M-1	Fed	NCBI_metazoa	gi|241567444	B7PSE0_IXOSC	Ribosomal protein L4, putative	IscW_ISCW007478	Ixodes scapularis (Black-legged tick) (Deer tick)		189	46880		3		0.23	translation [GO:0006412]	structural constituent of ribosome [GO:0003735]	cytosolic large ribosomal subunit [GO:0022625]
S-0, M-0	M-1	Unfed_Fed	mRNA_Om	ci|000113246|proj|deNovo|2	B7P338_IXOSC	Ribosomal protein L4, putative (Fragment)	IscW_ISCW016414	Ixodes scapularis (Black-legged tick) (Deer tick)	288	371	37746	10	8	1.94	1.12	translation [GO:0006412]	RNA binding [GO:0003723]; structural constituent of ribosome [GO:0003735]	cytosolic ribosome [GO:0022626]
M-0	M-1	Unfed_Fed	mRNA_Om	ci|000150584|proj|deNovo|2	B7P0T9_IXOSC	Ribosomal protein L43, putative	IscW_ISCW000124	Ixodes scapularis (Black-legged tick) (Deer tick)	106	97	23564	2	4	0.3	0.67		structural constituent of ribosome [GO:0003735]	mitochondrial large ribosomal subunit [GO:0005762]
M-0	S-1, M-1	Unfed_Fed	mRNA_Om	ci|000100136|proj|deNovo|2	Q4PM37_IXOSC	Ribosomal protein L7-like (Ribosomal protein, putative)	IscW_ISCW004030	Ixodes scapularis (Black-legged tick) (Deer tick)	900	1802	51280	18	19	3.74	4.72	cytoplasmic translation [GO:0002181]; maturation of LSU-rRNA from tricistronic rRNA transcript (SSU-rRNA, 5.8S rRNA, LSU-rRNA) [GO:0000463]	poly(A) RNA binding [GO:0044822]; structural constituent of ribosome [GO:0003735]	cytosolic large ribosomal subunit [GO:0022625]
S-0, M-0		Unfed	EST_acari	ABI52692.1	Q09JS1_ARGMO	Ribosomal protein LP1		Argas monolakensis (Mono lake bird tick)	70		13717	2		1.12		translational elongation [GO:0006414]	structural constituent of ribosome [GO:0003735]	ribosome [GO:0005840]
	M-1	Fed	EST_acari	ABW16870.1	A9Y1V1_HAELO	Ribosomal protein P0		Haemaphysalis longicornis (Bush tick)		2718	32648		9		4.19	ribosome biogenesis [GO:0042254]		ribosome [GO:0005840]
S-0		unfed	NCBI_metazoa	gi|209418834	B6E215_RHIMP	Ribosomal protein P0 (Fragment)		Rhipicephalus microplus (Cattle tick) (Boophilus microplus)	175		17965	2		0.41				ribosome [GO:0005840]
	M-1	Fed	EST_acari	AAY66923.1	Q4PM42_IXOSC	Ribosomal protein S15Aa		Ixodes scapularis (Black-legged tick) (Deer tick)		342	18173		5		3.62	translation [GO:0006412]	structural constituent of ribosome [GO:0003735]	ribosome [GO:0005840]
M-0		Unfed	EST_acari	XP_002416676.1	B7QP21_IXOSC	Ribosomal protein S15Aa, putative	IscW_ISCW015484	Ixodes scapularis (Black-legged tick) (Deer tick)	243		18173	4		2.29		translation [GO:0006412]	structural constituent of ribosome [GO:0003735]	ribosome [GO:0005840]
S-0, M-0	S-1, M-1	Unfed_Fed	mRNA_Om	ci|000109610|proj|deNovo|2	B2D2B2_ORNCO	Ribosomal protein S16		Ornithodoros coriaceus (Soft tick) (Argasid tick)	790	1513	33849	10	14	4.75	7.51	translation [GO:0006412]	structural constituent of ribosome [GO:0003735]	ribosome [GO:0005840]
S-0, M-0	S-1, M-1	Unfed_Fed	EST_acari	ABI52710.1	Q09JQ3_ARGMO	Ribosomal protein S17		Argas monolakensis (Mono lake bird tick)	142	163	18793	3	4	3.24	3.72	translation [GO:0006412]	structural constituent of ribosome [GO:0003735]	ribosome [GO:0005840]
S-0, M-0	S-1, M-1	Unfed_Fed	mRNA_Om	ci|000115431|proj|deNovo|2	A6N9R2_ORNPR	Ribosomal protein S18		Ornithodoros parkeri (Soft tick) (Argasid tick)	751	1233	24081	12	11	10.31	14.34	translation [GO:0006412]	RNA binding [GO:0003723]; structural constituent of ribosome [GO:0003735]	ribosome [GO:0005840]
S-0		unfed	EST_acari	ACB70312.1	B2D271_ORNCO	Ribosomal protein S21 (Fragment)		Ornithodoros coriaceus (Soft tick) (Argasid tick)	82		10790	3		1.3		translation [GO:0006412]	structural constituent of ribosome [GO:0003735]	ribosome [GO:0005840]
	S-1	Fed	EST_acari	ABD98760.1	Q1W2A5_9HEMI	ribosomal protein S23e		Graphocephala atropunctata		83	20241		3		0.59	translation [GO:0006412]	structural constituent of ribosome [GO:0003735]	small ribosomal subunit [GO:0015935]
M-0	M-1	Unfed_Fed	EST_acari	AAY66882.1	Q4PM82_IXOSC	Ribosomal protein S25		Ixodes scapularis (Black-legged tick) (Deer tick)	85	138	14089	4	5	1.95	0.76			ribosome [GO:0005840]
M-0		Unfed	mRNA_Om	ci|000115729|proj|deNovo|2	A0A087TSB5_9ARAC	Ribosomal protein S6 kinase 2 alpha (Fragment)	X975_16883	Stegodyphus mimosarum	29		106728	2		0.06		intracellular signal transduction [GO:0035556]	ATP binding [GO:0005524]; magnesium ion binding [GO:0000287]; protein serine/threonine kinase activity [GO:0004674]	intracellular [GO:0005622]
M-0	M-1	Unfed_Fed	EST_acari	XP_002407966.1	B7Q0K8_IXOSC	Ribosome biogenesis protein-Nop58p/Nop5p, putative	IscW_ISCW010147	Ixodes scapularis (Black-legged tick) (Deer tick)	379	417	18973	2	4	0.63	0.76	rRNA modification [GO:0000154]	snoRNA binding [GO:0030515]	box C/D snoRNP complex [GO:0031428]; small-subunit processome [GO:0032040]
S-0		Unfed	mRNA_Om	ci|000001935|proj|deNovo|2	B7PUS2_IXOSC	Ribosome recycling factor, putative	IscW_ISCW008294	Ixodes scapularis (Black-legged tick) (Deer tick)	68		97334	2		0.07		mitochondrial translational termination [GO:0070126]	ribosomal large subunit binding [GO:0043023]	mitochondrion [GO:0005739]
	M-1	Fed	mRNA_Om	ci|000146892|proj|deNovo|2	B7QLK0_IXOSC	RNA binding motif-containing protein, putative	IscW_ISCW015020	Ixodes scapularis (Black-legged tick) (Deer tick)		183	49063		6		1.05		nucleic acid binding [GO:0003676]; nucleotide binding [GO:0000166]
	M-1	Fed	mRNA_Om	ci|000106136|proj|deNovo|2	B7QNF4_IXOSC	RNA binding protein, putative	IscW_ISCW015311	Ixodes scapularis (Black-legged tick) (Deer tick)		53	67167		2		0.1		nucleic acid binding [GO:0003676]; nucleotide binding [GO:0000166]; zinc ion binding [GO:0008270]
	M-1	Fed	mRNA_Om	ci|000002739|proj|deNovo|2	B7PAK3_IXOSC	RNA helicase, putative (EC 2.7.7.8) (EC 3.4.22.44)	IscW_ISCW002555	Ixodes scapularis (Black-legged tick) (Deer tick)		38	127407		2		0.05	mRNA splicing, via spliceosome [GO:0000398]	ATP binding [GO:0005524]; ATP-dependent RNA helicase activity [GO:0004004]; poly(A) RNA binding [GO:0044822]; polyribonucleotide nucleotidyltransferase activity [GO:0004654]	cytoplasm [GO:0005737]; spliceosomal complex [GO:0005681]
M-0		Unfed	mRNA_Om	ci|000113028|proj|deNovo|2	A8D8C5_ARTSF	RNA polymerase II transcriptional coactivator		Artemia franciscana (Brine shrimp) (Artemia sanfranciscana)	97		23946	2		0.3		regulation of transcription, DNA-templated [GO:0006355]	DNA binding [GO:0003677]; transcription coactivator activity [GO:0003713]
	M-1	Fed	EST_acari	XP_002412054.1	B7Q6Y7_IXOSC	RNA-binding protein musashi, putative	IscW_ISCW011438	Ixodes scapularis (Black-legged tick) (Deer tick)		169	31606		4		1.01		nucleic acid binding [GO:0003676]; nucleotide binding [GO:0000166]
S-0, M-0	M-1	Unfed_Fed	mRNA_Om	ci|000145668|proj|deNovo|2	B7PVI7_IXOSC	RNA-binding protein musashi, putative	IscW_ISCW007146	Ixodes scapularis (Black-legged tick) (Deer tick)	486	800	47974	9	10	1.44	1.37		nucleic acid binding [GO:0003676]; nucleotide binding [GO:0000166]
	M-1	Fed	EST_acari	ABR23499.1	A6NA16_ORNPR	RNA-binding protein Pno1p		Ornithodoros parkeri (Soft tick) (Argasid tick)		46	32861		2		0.21		RNA binding [GO:0003723]
S-0, M-0		Unfed	EST_acari	XP_002401050.1	B7QFY7_IXOSC	RNA-binding protein, putative	IscW_ISCW021980	Ixodes scapularis (Black-legged tick) (Deer tick)	58		28740	2		0.5			nucleotide binding [GO:0000166]; RNA binding [GO:0003723]
S-0, M-0		Unfed	EST_acari	XP_002413165.1	B7QCA1_IXOSC	RNA-binding translational regulator IRP, putative (EC 4.2.1.3) (Fragment)	IscW_ISCW013457	Ixodes scapularis (Black-legged tick) (Deer tick)	54		29956	2		0.75		metabolic process [GO:0008152]	aconitate hydratase activity [GO:0003994]
S-0, M-0		Unfed	mRNA_Om	ci|000111904|proj|deNovo|2	G6CV80_DANPL	Roadblock domain-containing protein 3	KGM_01359	Danaus plexippus (Monarch butterfly)	125		24072	2		0.6
M-0	M-1	Unfed_Fed	EST_acari	XP_003738082.1		rRNA 2'-O-methyltransferase fibrillarin-like [Metaseiulus occidentalis]		Metaseiulus occidentalis	273	614	28196	8	4	1.91	0.75
S-0		unfed	EST_acari	XP_006823461.1		ruvB-like 2-like [Saccoglossus kowalevskii]		Saccoglossus kowalevskii (verme)	60		29042	2		0.24
S-0	S-1	Unfed_Fed	mRNA_Om	ci|000113184|proj|deNovo|2	B7QD13_IXOSC	S-(hydroxymethyl)glutathione dehydrogenase (EC 1.1.1.284)	IscW_ISCW022174	Ixodes scapularis (Black-legged tick) (Deer tick)	465	243	53511	8	7	0.93	0.71	ethanol oxidation [GO:0006069]	S-(hydroxymethyl)glutathione dehydrogenase activity [GO:0051903]; zinc ion binding [GO:0008270]
	M-1	Fed	mRNA_Om	ci|000148071|proj|deNovo|2	F4WB34_ACREC	S-adenosylmethionine synthase (EC 2.5.1.6)	G5I_02688	Acromyrmex echinatior (Panamanian leafcutter ant) (Acromyrmex octospinosus echinatior)		165	65662		6		0.41	one-carbon metabolic process [GO:0006730]; S-adenosylmethionine biosynthetic process [GO:0006556]	ATP binding [GO:0005524]; metal ion binding [GO:0046872]; methionine adenosyltransferase activity [GO:0004478]
S-0		unfed	EST_acari	ACB70348.1	B2D2A7_ORNCO	Salivary lipocalin		Ornithodoros coriaceus (Soft tick) (Argasid tick)	100		26212	3		0.43		evasion or tolerance of host defense response [GO:0030682]	amine binding [GO:0043176]
S-0	S-1	Unfed_Fed	EST_acari	ADK94457.1	F6K8G8_ORNMO	Salivary lipocalin TSGP1	TSGP1	Ornithodoros moubata (Soft tick) (Argasid tick)	811	834	25226	8	9	3.45	5.47
S-0		unfed	EST_acari	AAY66722.1	Q4PMN9_IXOSC	Salivary selenoprotein M		Ixodes scapularis (Black-legged tick) (Deer tick)	96		18622	2		0.65
	M-1	Fed	mRNA_Om	ci|000016921|proj|deNovo|2	B7Q6Z1_IXOSC	Saposin, putative (EC 3.4.23.40)	IscW_ISCW011597	Ixodes scapularis (Black-legged tick) (Deer tick)		103	129088		3		0.08	sphingolipid metabolic process [GO:0006665]	enzyme activator activity [GO:0008047]; G-protein coupled receptor binding [GO:0001664]; hydrolase activity [GO:0016787]	cytoplasm [GO:0005737]; lysosome [GO:0005764]
S-0		Unfed	mRNA_Om	ci|000150208|proj|deNovo|2	B7Q4K1_IXOSC	Sarm1, putative (Fragment)	IscW_ISCW010552	Ixodes scapularis (Black-legged tick) (Deer tick)	42		145087	2		0.05		signal transduction [GO:0007165]
	S-1	Fed	EST_acari	AAY66893.1	Q4PM71_IXOSC	SCF ubiquitin ligase complex		Ixodes scapularis (Black-legged tick) (Deer tick)		66	31390		3		0.35	ubiquitin-dependent protein catabolic process [GO:0006511]	ligase activity [GO:0016874]
S-0, M-0	S-1, M-1	Unfed_Fed	mRNA_Om	ci|000149246|proj|deNovo|2	A0A087TM01_9ARAC	SCO-spondin (Fragment)	X975_13086	Stegodyphus mimosarum	582	289	155930	27	13	2.55	0.38		peptidase inhibitor activity [GO:0030414]
S-0, M-0	S-1, M-1	Unfed_Fed	mRNA_Om	ci|000125468|proj|deNovo|2	Q0PRV2_BOMMO	SCP-related protein		Bombyx mori (Silk moth)	194	156	69678	5	3	0.47	0.15			extracellular region [GO:0005576]
	M-1	Fed	mRNA_Om	ci|000119374|proj|deNovo|2	B7PZW0_IXOSC	Secreted ectonucleotide pyrophosphatase/phosphodiesterase, putative (EC 3.1.4.1)	IscW_ISCW020169	Ixodes scapularis (Black-legged tick) (Deer tick)		43	86398		2		0.08		phosphodiesterase I activity [GO:0004528]
S-0	S-1	Unfed_Fed	mRNA_Om	ci|000114033|proj|deNovo|2	B7P6R8_IXOSC	Secreted inorganic pyrophosphatase, putative (EC 3.6.1.1) (Fragment)	IscW_ISCW000237	Ixodes scapularis (Black-legged tick) (Deer tick)	437	349	52969	12	9	2.15	1.19	phosphate-containing compound metabolic process [GO:0006796]	inorganic diphosphatase activity [GO:0004427]; magnesium ion binding [GO:0000287]	cytoplasm [GO:0005737]
M-0	M-1	Unfed_Fed	EST_acari	XP_002414953.1	B7QIE6_IXOSC	Secreted protein, putative	IscW_ISCW014557	Ixodes scapularis (Black-legged tick) (Deer tick)	87	98	29748	2	2	0.37	0.23			integral component of membrane [GO:0016021]
S-0		Unfed	mRNA_Om	ci|000103689|proj|deNovo|2	B7QM11_IXOSC	Secreted protein, putative	IscW_ISCW013876	Ixodes scapularis (Black-legged tick) (Deer tick)	100		47429	2		0.14		cell redox homeostasis [GO:0045454]	electron carrier activity [GO:0009055]; protein disulfide oxidoreductase activity [GO:0015035]	cell [GO:0005623]
	M-1	Fed	EST_acari	XP_002414456.1	B7QGZ9_IXOSC	Secreted protein, putative (EC 1.1.1.36)	IscW_ISCW015035	Ixodes scapularis (Black-legged tick) (Deer tick)		63	28506		2		0.25		acetoacetyl-CoA reductase activity [GO:0018454]
M-0	M-1	Unfed_Fed	mRNA_Om	ci|000149107|proj|deNovo|2	B7QHD3_IXOSC	Secreted protein, putative (Fragment)	IscW_ISCW014118	Ixodes scapularis (Black-legged tick) (Deer tick)	249	235	127182	3	2	0.08	0.08			integral component of membrane [GO:0016021]
	M-1	Fed	mRNA_Om	ci|000146450|proj|deNovo|2	B7PH82_IXOSC	Secretory carrier-associated membrane protein, putative	IscW_ISCW004504	Ixodes scapularis (Black-legged tick) (Deer tick)		73	84407		2		0.08	protein transport [GO:0015031]		integral component of membrane [GO:0016021]
	M-1	Fed	EST_acari	ABI52778.1	Q09JI5_ARGMO	Sel1 homolog (Fragment)		Argas monolakensis (Mono lake bird tick)		71	36373		2		0.19
S-0		Unfed	mRNA_Om	ci|000110859|proj|deNovo|2	A5J2A1_LITVA	Selenoprotein M		Litopenaeus vannamei (Whiteleg shrimp) (Penaeus vannamei)	130		27552	3		0.58
S-0	S-1	Unfed_Fed	mRNA_Om	ci|000142746|proj|deNovo|2	B7QF78_IXOSC	Senescence marker protein-30, putative	IscW_ISCW022359	Ixodes scapularis (Black-legged tick) (Deer tick)	1055	655	68283	14	10	2.56	1.33	L-ascorbic acid biosynthetic process [GO:0019853]	calcium ion binding [GO:0005509]; gluconolactonase activity [GO:0004341]	extracellular region [GO:0005576]
S-0		Unfed	mRNA_Om	ci|000105575|proj|deNovo|2	B7PKC5_IXOSC	Sentrin/sumo-specific protease, putative (EC 3.6.1.5)	IscW_ISCW018648	Ixodes scapularis (Black-legged tick) (Deer tick)	41		124520	2		0.05		protein desumoylation [GO:0016926]	endopeptidase activity [GO:0004175]; SUMO-specific protease activity [GO:0016929]	nucleus [GO:0005634]
	M-1	Fed	EST_acari	XP_790953.2		septin-11 [Strongylocentrotus purpuratus]		Strongylocentrotus purpuratus		60	28539		2		0.25
S-0	S-1, M-1	Unfed_Fed	EST_acari	XP_002434257.1	B7PGD5_IXOSC	Serine hydroxymethyltransferase (EC 2.1.2.1) (Fragment)	IscW_ISCW004246	Ixodes scapularis (Black-legged tick) (Deer tick)	377	91	30255	5	2	1.07	1.35	glycine metabolic process [GO:0006544]; L-serine metabolic process [GO:0006563]; tetrahydrofolate interconversion [GO:0035999]	glycine hydroxymethyltransferase activity [GO:0004372]; methyltransferase activity [GO:0008168]; pyridoxal phosphate binding [GO:0030170]
M-0	M-1	Unfed_Fed	mRNA_Om	ci|000146474|proj|deNovo|2	B7QI51_IXOSC	Serine palmitoyltransferase, putative (EC 2.3.1.50)	IscW_ISCW014209	Ixodes scapularis (Black-legged tick) (Deer tick)	35	89	106398	3	4	0.1	0.16	biosynthetic process [GO:0009058]	pyridoxal phosphate binding [GO:0030170]; serine C-palmitoyltransferase activity [GO:0004758]
	M-1	Fed	mRNA_Om	ci|000103406|proj|deNovo|2	Q6L7Z5_HAELO	Serine protease	HlSP	Haemaphysalis longicornis (Bush tick)		35	91287		2		0.07		serine-type endopeptidase activity [GO:0004252]
S-0	M-1	Unfed_Fed	mRNA_Om	ci|000114712|proj|deNovo|2	E2AUP0_CAMFO	Serine protease HTRA2, mitochondrial	EAG_11788	Camponotus floridanus (Florida carpenter ant)	74	350	56215	4	7	0.26	0.77		serine-type endopeptidase activity [GO:0004252]
S-0	S-1	Unfed_Fed	mRNA_Om	ci|000114486|proj|deNovo|2	B6E213_IXOSC	Serine protease inhibitor (Fragment)		Ixodes scapularis (Black-legged tick) (Deer tick)	319	349	61694	13	12	1.18	0.96		peptidase activity [GO:0008233]	extracellular space [GO:0005615]
S-0	S-1	Unfed_Fed	mRNA_Om	ci|000000072|proj|deNovo|2	Q6U8A8_ORNMO	Serine protease-like protein		Ornithodoros moubata (Soft tick) (Argasid tick)	2862	4807	42298	11	11	2.87	2.87		serine-type endopeptidase activity [GO:0004252]
S-0	M-1	Unfed_Fed	EST_acari	AAK61376.1	Q8WQX0_RHIAP	Serine proteinase inhibitor serpin-2		Rhipicephalus appendiculatus (Brown ear tick)	127	45	22241	3	2	1.02	0.32			extracellular space [GO:0005615]
M-0		Unfed	EST_acari	XP_004927405.1		serine/arginine repetitive matrix protein 5-like isoform X3 [Bombyx mori]			74		24998	2		0.46
M-0		Unfed	EST_acari	KFM76308.1	A0A087UG19_9ARAC	Serine/arginine-rich splicing factor 4 (Fragment)	X975_16164	Stegodyphus mimosarum	77		31670	2		0.22			nucleic acid binding [GO:0003676]; nucleotide binding [GO:0000166]
	S-1	Fed	EST_acari	XP_002410006.1	B7PWM0_IXOSC	Serine/threonine protein phosphatase 2A regulatory subunit B'' subunit gamma, putative	IscW_ISCW007630	Ixodes scapularis (Black-legged tick) (Deer tick)		52	31003		2		0.23	B cell homeostasis [GO:0001782]; cortical cytoskeleton organization [GO:0030865]; microtubule cytoskeleton organization [GO:0000226]; positive regulation of B cell differentiation [GO:0045579]; T cell homeostasis [GO:0043029]		centrosome [GO:0005813]; spindle [GO:0005819]
S-0	S-1, M-1	Unfed_Fed	EST_acari	XP_002414442.1	B7QGY5_IXOSC	Serine/threonine-protein phosphatase (EC 3.1.3.16)	IscW_ISCW014549	Ixodes scapularis (Black-legged tick) (Deer tick)	243	126	32257	5	3	0.98	1.1		phosphoprotein phosphatase activity [GO:0004721]
S-0, M-0	S-1, M-1	Unfed_Fed	mRNA_Om	ci|000146034|proj|deNovo|2	A0A087UKD3_9ARAC	Serine/threonine-protein phosphatase (EC 3.1.3.16) (Fragment)	X975_01264	Stegodyphus mimosarum	264	238	95629	8	8	0.82	0.43		metal ion binding [GO:0046872]; phosphoprotein phosphatase activity [GO:0004721]
	M-1	Fed	EST_acari	XP_002405746.1	B7PU96_IXOSC	Serine/threonine-protein phosphatase 2A 55 kDa regulatory subunit B	IscW_ISCW008442	Ixodes scapularis (Black-legged tick) (Deer tick)		117	22580		2		0.52	developmental process [GO:0032502]; mitotic cell cycle [GO:0000278]; peptidyl-serine dephosphorylation [GO:0070262]	protein phosphatase type 2A regulator activity [GO:0008601]	cytosol [GO:0005829]; protein phosphatase type 2A complex [GO:0000159]
S-0		Unfed	mRNA_Om	ci|000125339|proj|deNovo|2	A0A087TPM7_9ARAC	Serine/threonine-protein phosphatase 2A 55 kDa regulatory subunit B (Fragment)	X975_15575	Stegodyphus mimosarum	75		75601	2		0.09			protein phosphatase type 2A regulator activity [GO:0008601]	protein phosphatase type 2A complex [GO:0000159]
	S-1	Fed	mRNA_Om	ci|000108756|proj|deNovo|2	A0A067RGS5_ZOONE	Serine/threonine-protein phosphatase 2A activator (EC 5.2.1.8) (Phosphotyrosyl phosphatase activator)	L798_01819	Zootermopsis nevadensis (Dampwood termite)		46	62968		2		0.11		peptidyl-prolyl cis-trans isomerase activity [GO:0003755]; phosphatase activator activity [GO:0019211]	cytoplasm [GO:0005737]
M-0	M-1	Unfed_Fed	EST_acari	KKF10562.1	A0A0F8C489_LARCR	Serine/threonine-protein phosphatase PP1-beta catalytic subunit		Larimichthys crocea	222	196	34852	8	7	1.22	1.27		metal ion binding [GO:0046872]; phosphoprotein phosphatase activity [GO:0004721]	integral component of membrane [GO:0016021]
	M-1	Fed	mRNA_Om	ci|000114038|proj|deNovo|2	F4WJ47_ACREC	Serum response factor-like protein	G5I_05724	Acromyrmex echinatior (Panamanian leafcutter ant) (Acromyrmex octospinosus echinatior)		30	65283		2		0.1	positive regulation of transcription from RNA polymerase II promoter [GO:0045944]; transcription, DNA-templated [GO:0006351]	core promoter proximal region sequence-specific DNA binding [GO:0000987]; transcription factor activity, RNA polymerase II core promoter proximal region sequence-specific binding [GO:0000982]	nucleus [GO:0005634]
	M-1	Fed	mRNA_Om	ci|000111111|proj|deNovo|2	B7PQT5_IXOSC	Seven transmembrane receptor, putative	IscW_ISCW018766	Ixodes scapularis (Black-legged tick) (Deer tick)		45	67671		2		0.1			integral component of membrane [GO:0016021]
S-0	S-1	Unfed_Fed	EST_acari	XP_002403531.1	B7P335_IXOSC	Short-chain alcohol dehydrogenase, putative (EC 1.1.1.100) (Fragment)	IscW_ISCW001580	Ixodes scapularis (Black-legged tick) (Deer tick)	88	69	21653	2	2	0.33	0.33		3-oxoacyl-[acyl-carrier-protein] reductase (NADPH) activity [GO:0004316]; 3-oxo-pimeloyl-[acp] methyl ester reductase activity [GO:0102132]
M-0	S-1, M-1	Unfed_Fed	EST_acari	XP_002434323.1	B7PKM5_IXOSC	Short-chain dehydrogenase, putative (EC 1.1.1.10) (EC 2.3.1.176) (Fragment)	IscW_ISCW018577	Ixodes scapularis (Black-legged tick) (Deer tick)	41	85	25648	3	2	0.44	0.54		L-xylulose reductase (NADP+) activity [GO:0050038]; propanoyl-CoA C-acyltransferase activity [GO:0033814]
M-0		Unfed	EST_acari	XP_002415643.1	B7QKD8_IXOSC	Sideroflexin	IscW_ISCW023312	Ixodes scapularis (Black-legged tick) (Deer tick)	56		30627	2		0.23			ion transmembrane transporter activity [GO:0015075]	integral component of membrane [GO:0016021]; mitochondrial membrane [GO:0031966]
M-0	M-1	Unfed_Fed	EST_acari	KFM82441.1	A0A087UYK2_9ARAC	Signal peptidase I (EC 3.4.21.89) (Fragment)	X975_16479	Stegodyphus mimosarum	35	186	32711	2	6	0.21	1.59	signal peptide processing [GO:0006465]	serine-type peptidase activity [GO:0008236]	endoplasmic reticulum membrane [GO:0005789]; integral component of membrane [GO:0016021]
M-0	M-1	Unfed_Fed	mRNA_Om	ci|000145917|proj|deNovo|2	B7PL27_IXOSC	Signal peptide peptidase, putative (Fragment)	IscW_ISCW006186	Ixodes scapularis (Black-legged tick) (Deer tick)	193	517	57036	3	4	0.25	0.47	membrane protein proteolysis [GO:0033619]; signal peptide processing [GO:0006465]	aspartic endopeptidase activity, intramembrane cleaving [GO:0042500]	Golgi-associated vesicle membrane [GO:0030660]; integral component of cytoplasmic side of endoplasmic reticulum membrane [GO:0071458]; integral component of lumenal side of endoplasmic reticulum membrane [GO:0071556]; lysosomal membrane [GO:0005765]
M-0	M-1	Unfed_Fed	mRNA_Om	ci|000145209|proj|deNovo|2	B7PYD4_IXOSC	Signal recognition particle 68 kDa protein, putative	IscW_ISCW009475	Ixodes scapularis (Black-legged tick) (Deer tick)	94	156	61121	5	6	0.37	0.35	protein targeting to ER [GO:0045047]; SRP-dependent cotranslational protein targeting to membrane [GO:0006614]	7S RNA binding [GO:0008312]; endoplasmic reticulum signal peptide binding [GO:0030942]; signal recognition particle binding [GO:0005047]	endoplasmic reticulum [GO:0005783]; signal recognition particle, endoplasmic reticulum targeting [GO:0005786]
M-0	M-1	Unfed_Fed	mRNA_Om	ci|000107123|proj|deNovo|2	B7QK99_IXOSC	Signal recognition particle receptor, beta subunit, putative	IscW_ISCW013711	Ixodes scapularis (Black-legged tick) (Deer tick)	31	126	78918	2	3	0.08	0.18	SRP-dependent cotranslational protein targeting to membrane [GO:0006614]	signal recognition particle binding [GO:0005047]	integral component of membrane [GO:0016021]; signal recognition particle receptor complex [GO:0005785]
M-0	M-1	Unfed_Fed	mRNA_Om	ci|000144108|proj|deNovo|2	B7P7M2_IXOSC	Signal recognition particle subunit SRP72	IscW_ISCW017299	Ixodes scapularis (Black-legged tick) (Deer tick)	47	139	78839	3	6	0.13	0.33	SRP-dependent cotranslational protein targeting to membrane [GO:0006614]	7S RNA binding [GO:0008312]; signal recognition particle binding [GO:0005047]	signal recognition particle, endoplasmic reticulum targeting [GO:0005786]
	M-1	Fed	NCBI_metazoa	gi|76154194	Q5C3T7_SCHJA	SJCHGC06627 protein (Fragment)		Schistosoma japonicum (Blood fluke)		57	26292		2		0.27			integral component of membrane [GO:0016021]
S-0		unfed	EST_acari	XP_002411764.1	B7Q5H5_IXOSC	Small nuclear ribonucleoprotein Sm D3, putative	IscW_ISCW011367	Ixodes scapularis (Black-legged tick) (Deer tick)	103		23352	2		0.31		spliceosomal complex assembly [GO:0000245]; spliceosomal snRNP assembly [GO:0000387]	RNA binding [GO:0003723]	catalytic step 2 spliceosome [GO:0071013]; commitment complex [GO:0000243]; pICln-Sm protein complex [GO:0034715]; precatalytic spliceosome [GO:0071011]; prespliceosome [GO:0071010]; SMN-Sm protein complex [GO:0034719]; spliceosomal tri-snRNP complex [GO:0097526]; U12-type spliceosomal complex [GO:0005689]; U1 snRNP [GO:0005685]; U2 snRNP [GO:0005686]; U4 snRNP [GO:0005687]; U5 snRNP [GO:0005682]…
S-0		unfed	EST_acari	DAA34761.1	F0JAB7_AMBVA	Small nuclear ribonucleoprotein SMD1		Amblyomma variegatum (Tropical bont tick)	105		26573	2		0.43		RNA processing [GO:0006396]		intracellular ribonucleoprotein complex [GO:0030529]; viral nucleocapsid [GO:0019013]
S-0		unfed	EST_acari	XP_002401328.1	B7PRX9_IXOSC	Small nuclear ribonucleoprotein-associated protein	IscW_ISCW007743	Ixodes scapularis (Black-legged tick) (Deer tick)	68		27161	2		0.26		mRNA splicing, via spliceosome [GO:0000398]	RNA binding [GO:0003723]	catalytic step 2 spliceosome [GO:0071013]; cytoplasm [GO:0005737]; U1 snRNP [GO:0005685]; U2 snRNP [GO:0005686]; U2-type prespliceosome [GO:0071004]; U4/U6 x U5 tri-snRNP complex [GO:0046540]; U4 snRNP [GO:0005687]; U5 snRNP [GO:0005682]
S-0, M-0	S-1	Unfed_Fed	mRNA_Om	ci|000002188|proj|deNovo|2	A0A087T5Z8_9ARAC	S-methyl-5'-thioadenosine phosphorylase (Fragment)	X975_06346	Stegodyphus mimosarum	103	112	136497	2	5	0.26	0.13	nucleoside metabolic process [GO:0009116]	S-methyl-5-thioadenosine phosphorylase activity [GO:0017061]
	S-1	Fed	mRNA_Om	ci|000105889|proj|deNovo|2	B7PTW4_IXOSC	SOCS box SH2 domain-containing protein	IscW_ISCW019435	Ixodes scapularis (Black-legged tick) (Deer tick)		32	147152		2		0.04	cytokine-mediated signaling pathway [GO:0019221]; intracellular signal transduction [GO:0035556]; negative regulation of JAK-STAT cascade [GO:0046426]; negative regulation of protein kinase activity [GO:0006469]; regulation of growth [GO:0040008]	protein kinase inhibitor activity [GO:0004860]	cytoplasm [GO:0005737]
	M-1	Fed	NCBI_metazoa	gi|391326081		sodium/potassium-transporting ATPase subunit alpha-like [Metaseiulus occidentalis]		Metaseiulus occidentalis		2131	115763		17		1.73
M-0	M-1	Unfed_Fed	mRNA_Om	ci|000114223|proj|deNovo|2	B7P6W6_IXOSC	Soluble epoxide hydrolase, putative (EC 3.3.2.9) (Fragment)	IscW_ISCW000444	Ixodes scapularis (Black-legged tick) (Deer tick)	242	99	45243	8	5	1.02	0.53		cis-stilbene-oxide hydrolase activity [GO:0033961]; hydrolase activity [GO:0016787]	integral component of membrane [GO:0016021]
M-0	M-1	Unfed_Fed	mRNA_Om	ci|000144305|proj|deNovo|2	B7PZN9_IXOSC	Soluble epoxide hydrolase, putative (EC 3.8.1.5)	IscW_ISCW020124	Ixodes scapularis (Black-legged tick) (Deer tick)	74	65	39158	2	3	0.18	0.28	mesoderm development [GO:0007498]; regulation of lipid storage [GO:0010883]	haloalkane dehalogenase activity [GO:0018786]; hydrolase activity [GO:0016787]
M-0	M-1	Unfed_Fed	mRNA_Om	ci|000144079|proj|deNovo|2	B5U6P0_AMBAM	Solute carrier organic anion transporter family member	Oatp	Amblyomma americanum (Lone star tick)	112	75	145718	6	3	0.14	0.09	ion transport [GO:0006811]	transporter activity [GO:0005215]	integral component of membrane [GO:0016021]; plasma membrane [GO:0005886]
	M-1	Fed	mRNA_Om	ci|000115453|proj|deNovo|2	A0A087UEH9_9ARAC	Solute carrier organic anion transporter family member (Fragment)	X975_14101	Stegodyphus mimosarum		33	97348		3		0.1	ion transport [GO:0006811]	transporter activity [GO:0005215]	integral component of membrane [GO:0016021]; plasma membrane [GO:0005886]
M-0	M-1	Unfed_Fed	mRNA_Om	ci|000113969|proj|deNovo|2	B7Q0L7_IXOSC	Solute carrier, putative (Fragment)	IscW_ISCW010155	Ixodes scapularis (Black-legged tick) (Deer tick)	203	71	49614	4	2	0.38	0.15	transport [GO:0006810]		integral component of membrane [GO:0016021]
M-0		Unfed	mRNA_Om	ci|000117188|proj|deNovo|2	E2AR44_CAMFO	Sorbin and SH3 domain-containing protein 1	EAG_02343	Camponotus floridanus (Florida carpenter ant)	40		150792	2		0.04		actin filament organization [GO:0007015]; cell adhesion [GO:0007155]; cell migration [GO:0016477]
M-0	M-1	Unfed_Fed	mRNA_Om	ci|000146848|proj|deNovo|2	B7Q8P2_IXOSC	Sorting nexin, putative (Fragment)	IscW_ISCW021592	Ixodes scapularis (Black-legged tick) (Deer tick)	67	259	69827	3	8	0.15	0.44	early endosome to Golgi transport [GO:0034498]; endocytosis [GO:0006897]; vesicle organization [GO:0016050]	phosphatidylinositol binding [GO:0035091]	cytosol [GO:0005829]; endosome membrane [GO:0010008]; extrinsic component of membrane [GO:0019898]
S-0, M-0	S-1, M-1	Unfed_Fed	NCBI_metazoa	gi|241997714	B7P1U8_IXOSC	Spectrin alpha chain, putative (EC 3.1.3.48)	IscW_ISCW000012	Ixodes scapularis (Black-legged tick) (Deer tick)	139	223	273044	7	10	17.01	3.75		calcium ion binding [GO:0005509]; protein tyrosine phosphatase activity [GO:0004725]
S-0, M-0	S-1, M-1	Unfed_Fed	NCBI_metazoa	gi|241690317	B7Q5G8_IXOSC	Spectrin beta chain, putative (EC 3.1.3.48)	IscW_ISCW021585	Ixodes scapularis (Black-legged tick) (Deer tick)	343	938	258601	9	6	1.22	2.34		phospholipid binding [GO:0005543]; protein tyrosine phosphatase activity [GO:0004725]; structural constituent of cytoskeleton [GO:0005200]	spectrin [GO:0008091]
S-0		unfed	EST_acari	XP_002434346.1	B7PKP8_IXOSC	Spermidine synthase, putative (EC 2.5.1.16)	IscW_ISCW018699	Ixodes scapularis (Black-legged tick) (Deer tick)	81		28319	2		0.25		spermidine biosynthetic process [GO:0008295]	spermidine synthase activity [GO:0004766]
S-0		unfed	NCBI_metazoa	gi|241560031	B7PXI3_IXOSC	Spliceosomal protein sap, putative (Fragment)	IscW_ISCW020447	Ixodes scapularis (Black-legged tick) (Deer tick)	92		113910	2		0.06		mRNA splicing, via spliceosome [GO:0000398]	RNA binding [GO:0003723]	nucleus [GO:0005634]
	S-1	Fed	EST_acari	ADD24298.1	D3PGA2_LEPSM	Spliceosome RNA helicase BAT1	UAP56	Lepeophtheirus salmonis (Salmon louse)		111	31899		3		0.35		ATP binding [GO:0005524]; helicase activity [GO:0004386]; nucleic acid binding [GO:0003676]
M-0	M-1	Unfed_Fed	mRNA_Om	ci|000110309|proj|deNovo|2	B7P952_IXOSC	Splicing factor 3A subunit, putative	IscW_ISCW017352	Ixodes scapularis (Black-legged tick) (Deer tick)	28	36	31218	2	3	0.22	0.35	spliceosomal complex assembly [GO:0000245]	nucleic acid binding [GO:0003676]; zinc ion binding [GO:0008270]	catalytic step 2 spliceosome [GO:0071013]; U2 snRNP [GO:0005686]; U2-type prespliceosome [GO:0071004]
	M-1	Fed	EST_acari	XP_002406135.1	B7PZV0_IXOSC	Splicing factor 3B subunit, putative (Fragment)	IscW_ISCW009360	Ixodes scapularis (Black-legged tick) (Deer tick)		44	30665		3		0.36	spliceosomal complex assembly [GO:0000245]	mRNA binding [GO:0003729]	catalytic step 2 spliceosome [GO:0071013]; U12-type spliceosomal complex [GO:0005689]; U2 snRNP [GO:0005686]; U2-type prespliceosome [GO:0071004]
	M-1	Fed	mRNA_Om	ci|000107571|proj|deNovo|2	A0A067QMY3_ZOONE	Splicing factor U2AF 50 kDa subunit	L798_14825	Zootermopsis nevadensis (Dampwood termite)		64	76765		3		0.13	mRNA processing [GO:0006397]	nucleotide binding [GO:0000166]; RNA binding [GO:0003723]	nucleus [GO:0005634]
	M-1	Fed	EST_acari	XP_002409934.1	B7PCK4_IXOSC	Splicing factor u2af large subunit, putative	IscW_ISCW002946	Ixodes scapularis (Black-legged tick) (Deer tick)		44	37973		2		0.18		nucleotide binding [GO:0000166]; poly-pyrimidine tract binding [GO:0008187]; pre-mRNA 3'-splice site binding [GO:0030628]	commitment complex [GO:0000243]; nuclear speck [GO:0016607]; U2AF [GO:0089701]; U2-type prespliceosome [GO:0071004]
M-0	M-1	Unfed_Fed	mRNA_Om	ci|000110198|proj|deNovo|2	A0A067R8Z9_ZOONE	STIP1-like proteiny and U box-containing protein 1	L798_06429	Zootermopsis nevadensis (Dampwood termite)	42	85	58813	2	3	0.11	0.18		ubiquitin-protein transferase activity [GO:0004842]
	M-1	Fed	EST_acari	XP_003742120.1		stomatin-like protein 2-like		Metaseiulus occidentalis		66	23381		3		1.91
S-0, M-0	S-1, M-1	Unfed_Fed	EST_acari	KFM78801.1	A0A087UN62_9ARAC	Stress-induced-phosphoprotein 1 (Fragment)	X975_15088	Stegodyphus mimosarum	65	79	34080	2	2	0.77	0.56
M-0		Unfed	EST_acari	XP_002408820.1	B7PBS2_IXOSC	Structural constituent of cuticle, putative	IscW_ISCW016958	Ixodes scapularis (Black-legged tick) (Deer tick)	48		27476	2		0.26			structural constituent of cuticle [GO:0042302]	extracellular space [GO:0005615]
S-0, M-0	S-1, M-1	Unfed_Fed	mRNA_Om	ci|000109527|proj|deNovo|2	Q4PMD5_IXOSC	Succinate dehydrogenase [ubiquinone] iron-sulfur subunit, mitochondrial (EC 1.3.5.1)		Ixodes scapularis (Black-legged tick) (Deer tick)	620	439	63634	14	12	2.85	1.48	tricarboxylic acid cycle [GO:0006099]	2 iron, 2 sulfur cluster binding [GO:0051537]; 3 iron, 4 sulfur cluster binding [GO:0051538]; 4 iron, 4 sulfur cluster binding [GO:0051539]; electron carrier activity [GO:0009055]; metal ion binding [GO:0046872]; succinate dehydrogenase (ubiquinone) activity [GO:0008177]	mitochondrial inner membrane [GO:0005743]
S-0, M-0	S-1, M-1	Unfed_Fed	NCBI_metazoa	gi|241063671	B7P620_IXOSC	Succinate dehydrogenase, putative (EC 1.3.5.1) (Fragment)	IscW_ISCW000555	Ixodes scapularis (Black-legged tick) (Deer tick)	35	218	67608	2	6	0.2	2.24	electron transport chain [GO:0022900]; tricarboxylic acid cycle [GO:0006099]	flavin adenine dinucleotide binding [GO:0050660]; succinate dehydrogenase (ubiquinone) activity [GO:0008177]	membrane [GO:0016020]
S-0	S-1	Unfed_Fed	mRNA_Om	ci|000103462|proj|deNovo|2	B3GV23_RHIMP	Succinate-semialdehyde dehydrogenase (EC 1.2.1.24)	ssadh	Rhipicephalus microplus (Cattle tick) (Boophilus microplus)	320	59	91109	9	2	0.47	0.07	gamma-aminobutyric acid catabolic process [GO:0009450]	succinate-semialdehyde dehydrogenase (NAD+) activity [GO:0004777]; succinate-semialdehyde dehydrogenase [NAD(P)+] activity [GO:0009013]
S-0, M-0	S-1, M-1	Unfed_Fed	mRNA_Om	ci|000114281|proj|deNovo|2	B7P1U0_IXOSC	Succinyl-CoA ligase subunit beta (EC 6.2.1.-)	IscW_ISCW015999	Ixodes scapularis (Black-legged tick) (Deer tick)	647	713	54991	16	12	4.24	1.35	metabolic process [GO:0008152]	ATP binding [GO:0005524]; ligase activity [GO:0016874]
	S-1	Fed	EST_acari	XP_002411799.1	B7Q5P1_IXOSC	Succinyl-CoA ligase subunit beta (EC 6.2.1.-) (Fragment)	IscW_ISCW011750	Ixodes scapularis (Black-legged tick) (Deer tick)		128	26197		2		0.43	metabolic process [GO:0008152]	ATP binding [GO:0005524]; ligase activity [GO:0016874]
S-0	S-1	Unfed_Fed	EST_acari	XP_002399517.1	B7PX76_IXOSC	Succinyl-CoA synthetase, alpha subunit, putative (EC 6.2.1.4)	IscW_ISCW020686	Ixodes scapularis (Black-legged tick) (Deer tick)	330	180	27670	4	3	0.98	0.77	nucleoside triphosphate biosynthetic process [GO:0009142]; succinate metabolic process [GO:0006105]; succinyl-CoA metabolic process [GO:0006104]; tricarboxylic acid cycle [GO:0006099]	succinate-CoA ligase (ADP-forming) activity [GO:0004775]; succinate-CoA ligase (GDP-forming) activity [GO:0004776]	mitochondrial matrix [GO:0005759]
M-0		Unfed	EST_acari	XP_002406325.1	B7P4P2_IXOSC	Sulfotransferase, putative (EC 2.8.2.2)	IscW_ISCW000674	Ixodes scapularis (Black-legged tick) (Deer tick)	52		30289	2		0.23			alcohol sulfotransferase activity [GO:0004027]
S-0, M-0	S-1, M-1	Unfed_Fed	mRNA_Om	ci|000113445|proj|deNovo|2	B7Q8X7_IXOSC	Sulfotransferase, putative (EC 2.8.2.2)	IscW_ISCW020953	Ixodes scapularis (Black-legged tick) (Deer tick)	310	472	67728	10	10	3.18	0.87		alcohol sulfotransferase activity [GO:0004027]
S-0, M-0	S-1, M-1	Unfed_Fed	mRNA_Om	ci|000144205|proj|deNovo|2	B7QMH1_IXOSC	Sulfotransferase, putative (EC 2.8.2.2)	IscW_ISCW023186	Ixodes scapularis (Black-legged tick) (Deer tick)	171	184	51932	9	7	2.22	0.64		alcohol sulfotransferase activity [GO:0004027]
S-0, M-0	M-1	Unfed_Fed	mRNA_Om	ci|000113760|proj|deNovo|2	B7PSU5_IXOSC	Sulfotransferase, putative (EC 2.8.2.2)	IscW_ISCW007052	Ixodes scapularis (Black-legged tick) (Deer tick)	132	189	50176	5	6	0.85	0.46		alcohol sulfotransferase activity [GO:0004027]
S-0, M-0	S-1, M-1	Unfed_Fed	mRNA_Om	ci|000106998|proj|deNovo|2	B7QCU5_IXOSC	Sulfotransferase, putative (EC 2.8.2.2)	IscW_ISCW011876	Ixodes scapularis (Black-legged tick) (Deer tick)	122	79	59685	4	4	1.04	0.24		alcohol sulfotransferase activity [GO:0004027]
M-0	M-1	Unfed_Fed	mRNA_Om	ci|000111102|proj|deNovo|2	B7P491_IXOSC	Sulfotransferase, putative (EC 2.8.2.2)	IscW_ISCW015831	Ixodes scapularis (Black-legged tick) (Deer tick)	115	168	70853	5	3	0.25	0.2		alcohol sulfotransferase activity [GO:0004027]
S-0	S-1	Unfed_Fed	EST_acari	XP_002411536.1	B7Q4F8_IXOSC	Sulfotransferase, putative (EC 2.8.2.4)	IscW_ISCW011823	Ixodes scapularis (Black-legged tick) (Deer tick)	60	28	28377	2	2	0.39	0.13		estrone sulfotransferase activity [GO:0004304]
S-0	S-1	Unfed_Fed	EST_acari	XP_002405905.1	B7PUC4_IXOSC	Superoxide dismutase [Cu-Zn] (EC 1.15.1.1)	IscW_ISCW008219	Ixodes scapularis (Black-legged tick) (Deer tick)	165	126	10440	3	3	4.58	2.15	removal of superoxide radicals [GO:0019430]	copper ion binding [GO:0005507]; superoxide dismutase activity [GO:0004784]; zinc ion binding [GO:0008270]	cytoplasm [GO:0005737]
M-0	M-1	Unfed_Fed	mRNA_Om	ci|000146479|proj|deNovo|2	B7PZR4_IXOSC	Surfeit 4 protein, putative	IscW_ISCW010081	Ixodes scapularis (Black-legged tick) (Deer tick)	354	252	32329	2	3	0.22	0.63			integral component of membrane [GO:0016021]
	M-1	Fed	mRNA_Om	ci|000101328|proj|deNovo|2	A0A087UFR2_9ARAC	Surfeit locus protein 1 (Fragment)	X975_19229	Stegodyphus mimosarum		32	37426		2		0.18			integral component of membrane [GO:0016021]; mitochondrial inner membrane [GO:0005743]
M-0		Unfed	mRNA_Om	ci|000109588|proj|deNovo|2	B7PGX4_IXOSC	Synaptic vesicle-associated integral membrane protein, putative (Fragment)	IscW_ISCW003940	Ixodes scapularis (Black-legged tick) (Deer tick)	123		90173	3		0.11		exocytosis [GO:0006887]; vesicle fusion [GO:0006906]	SNAP receptor activity [GO:0005484]; SNARE binding [GO:0000149]	integral component of membrane [GO:0016021]; SNARE complex [GO:0031201]
M-0	M-1	Unfed_Fed	EST_acari	AHH29557.1	A0A023JCU7_RHIMP	Synaptobrevin		Rhipicephalus microplus (Cattle tick) (Boophilus microplus)	96	73	38898	2	3	0.18	0.28	vesicle-mediated transport [GO:0016192]		integral component of membrane [GO:0016021]
S-0, M-0	S-1	Unfed_Fed	mRNA_Om	ci|000113449|proj|deNovo|2	Q197G1_PROCL	Tail muscle elongation factor 1 gamma		Procambarus clarkii (Red swamp crayfish)	661	1074	53717	12	15	4.92	2.33		translation elongation factor activity [GO:0003746]
S-0, M-0	M-1	Unfed_Fed	mRNA_Om	ci|000118172|proj|deNovo|2	B7QM86_IXOSC	Talin, putative	IscW_ISCW023338	Ixodes scapularis (Black-legged tick) (Deer tick)	474	282	148497	12	10	0.39	0.24	cell adhesion [GO:0007155]; cytoskeletal anchoring at plasma membrane [GO:0007016]	structural constituent of cytoskeleton [GO:0005200]	cytoskeleton [GO:0005856]; focal adhesion [GO:0005925]; ruffle [GO:0001726]
M-0		Unfed	mRNA_Om	ci|000100199|proj|deNovo|2	B7Q969_IXOSC	Tartan protein, putative (EC 3.1.3.16)	IscW_ISCW021508	Ixodes scapularis (Black-legged tick) (Deer tick)	70		131783	3		0.08			phosphoprotein phosphatase activity [GO:0004721]	integral component of membrane [GO:0016021]
S-0	M-1	Unfed_Fed	EST_acari	KFM80838.1	A0A087UTZ9_9ARAC	T-complex protein 1 subunit alpha (Fragment)	X975_09861	Stegodyphus mimosarum	161	337	29392	5	7	0.71	0.97	protein folding [GO:0006457]	ATP binding [GO:0005524]
	M-1	Fed	EST_acari	XP_003740499.1		T-complex protein 1 subunit alpha-like isoform 2		Metaseiulus occidentalis		74	35515		3		0.31
	M-1	Fed	EST_acari	XP_003747153.1		T-complex protein 1 subunit beta-like		Metaseiulus occidentalis		642	12515		2		1.06
	S-1, M-1	Fed	EST_acari	KDR16778.1	A0A067RDC2_ZOONE	T-complex protein 1 subunit delta	L798_09307	Zootermopsis nevadensis (Dampwood termite)		1142	19878		5		3.37	protein folding [GO:0006457]	ATP binding [GO:0005524]	cytoplasm [GO:0005737]
S-0, M-0	S-1, M-1	Unfed_Fed	mRNA_Om	ci|000113483|proj|deNovo|2	B7PRH5_IXOSC	T-complex protein 1 subunit delta	IscW_ISCW007627	Ixodes scapularis (Black-legged tick) (Deer tick)	1393	3865	60579	12	21	2.04	4.61	protein folding [GO:0006457]	ATP binding [GO:0005524]; transferase activity [GO:0016740]	cytoplasm [GO:0005737]
	M-1	Fed	NCBI_metazoa	gi|291239372		T-complex protein 1 subunit epsilon-like		Saccoglossus kowalevskii		51	59497		2		0.11
S-0, M-0		Unfed	EST_acari	XP_002404954.1	B7P3Z6_IXOSC	T-complex protein 1 subunit gamma	IscW_ISCW000009	Ixodes scapularis (Black-legged tick) (Deer tick)	226		14328	2		1.06		protein folding [GO:0006457]	ATP binding [GO:0005524]; transferase activity [GO:0016740]	cytoplasm [GO:0005737]
	M-1	Fed	NCBI_metazoa	gi|524891424		T-complex protein 1 subunit gamma-like		Aplysia californica		73	61143		2		0.11
S-0, M-0	S-1, M-1	Unfed_Fed	EST_acari	AAS59856.1	Q6QSX5_ORNMO	Tetraspanin		Ornithodoros moubata (Soft tick) (Argasid tick)	288	71	18044	2	2	1.72	0.69			integral component of membrane [GO:0016021]
S-0, M-0	S-1, M-1	Unfed_Fed	mRNA_Om	ci|000108060|proj|deNovo|2	B7Q6A8_IXOSC	Tetraspanin	IscW_ISCW010731	Ixodes scapularis (Black-legged tick) (Deer tick)	542	349	87426	7	8	0.86	0.5	cell surface receptor signaling pathway [GO:0007166]; establishment of protein localization to plasma membrane [GO:0090002]; positive regulation of Notch signaling pathway [GO:0045747]		integral component of plasma membrane [GO:0005887]
S-0, M-0	M-1	Unfed_Fed	mRNA_Om	ci|000114451|proj|deNovo|2	Q4PLY6_IXOSC	Tetraspanin		Ixodes scapularis (Black-legged tick) (Deer tick)	249	235	61060	3	4	0.34	0.37			integral component of membrane [GO:0016021]
M-0		Unfed	mRNA_Om	ci|000105478|proj|deNovo|2	B7P2E1_IXOSC	Tetraspanin	IscW_ISCW001785	Ixodes scapularis (Black-legged tick) (Deer tick)	54		91806	2		0.07		cell surface receptor signaling pathway [GO:0007166]		integral component of plasma membrane [GO:0005887]
S-0, M-0	M-1	Unfed_Fed	mRNA_Om	ci|000147905|proj|deNovo|2	B7Q0F5_IXOSC	Thiol-disulfide isomerase, putative (EC 5.3.4.1)	IscW_ISCW009878	Ixodes scapularis (Black-legged tick) (Deer tick)	302	233	73979	8	7	0.69	0.61	cell redox homeostasis [GO:0045454]; protein folding [GO:0006457]; response to endoplasmic reticulum stress [GO:0034976]	protein disulfide isomerase activity [GO:0003756]	endoplasmic reticulum [GO:0005783]; integral component of membrane [GO:0016021]
	S-1, M-1	Fed	EST_acari	ABR23404.1	A6N9S1_ORNPR	Thioredoxin peroxidase		Ornithodoros parkeri (Soft tick) (Argasid tick)		124	29374		2		1.84	cell redox homeostasis [GO:0045454]	peroxidase activity [GO:0004601]; peroxiredoxin activity [GO:0051920]	cell [GO:0005623]
S-0, M-0	S-1, M-1	Unfed_Fed	mRNA_Om	ci|000108400|proj|deNovo|2	B7PTG8_IXOSC	Thioredoxin reductase, putative (EC 1.8.1.7)	IscW_ISCW007974	Ixodes scapularis (Black-legged tick) (Deer tick)	65	63	146329	2	2	0.53	0.04	cell redox homeostasis [GO:0045454]	flavin adenine dinucleotide binding [GO:0050660]; glutathione-disulfide reductase activity [GO:0004362]; thioredoxin-disulfide reductase activity [GO:0004791]	cell [GO:0005623]
S-0, M-0		Unfed	EST_acari	XP_002400518.1	B7QN17_IXOSC	Thioredoxin-dependent peroxide reductase (EC 1.11.1.15)	IscW_ISCW015321	Ixodes scapularis (Black-legged tick) (Deer tick)	125		31864	2		0.99		cell redox homeostasis [GO:0045454]	peroxidase activity [GO:0004601]; peroxiredoxin activity [GO:0051920]	cell [GO:0005623]
S-0, M-0	S-1, M-1	Unfed_Fed	mRNA_Om	ci|000103790|proj|deNovo|2	E2ASR9_CAMFO	Thioredoxin-like protein 1	EAG_07032	Camponotus floridanus (Florida carpenter ant)	109	94	41608	4	2	1.68	0.17	cell redox homeostasis [GO:0045454]; glycerol ether metabolic process [GO:0006662]	protein disulfide oxidoreductase activity [GO:0015035]	cell [GO:0005623]
M-0	M-1	Unfed_Fed	mRNA_Om	ci|000112874|proj|deNovo|2	B7PAG0_IXOSC	THO complex subunit, putative	IscW_ISCW001860	Ixodes scapularis (Black-legged tick) (Deer tick)	151	213	42601	4	4	0.35	0.35		nucleic acid binding [GO:0003676]; nucleotide binding [GO:0000166]
	M-1	Fed	EST_acari	XP_002411384.1	B7Q3T6_IXOSC	THO complex subunit, putative (EC 2.3.1.48)	IscW_ISCW009711	Ixodes scapularis (Black-legged tick) (Deer tick)		216	28382		6		0.94	signal transduction [GO:0007165]	histone acetyltransferase activity [GO:0004402]
S-0, M-0	M-1	Unfed_Fed	EST_acari	XP_002404973.1	B7PZ94_IXOSC	Threonine dehydrogenase, putative (EC 5.1.3.2)	IscW_ISCW020011	Ixodes scapularis (Black-legged tick) (Deer tick)	177	204	29620	3	2	0.97	0.62		coenzyme binding [GO:0050662]; UDP-glucose 4-epimerase activity [GO:0003978]
S-0		unfed	EST_acari	AAS01022.1	Q6QZV4_ORNMO	Thyropin		Ornithodoros moubata (Soft tick) (Argasid tick)	77		24432	2		0.29
M-0	M-1	Unfed_Fed	EST_acari	XP_002404649.1	B7P9L0_IXOSC	Tip120, putative (Fragment)	IscW_ISCW003347	Ixodes scapularis (Black-legged tick) (Deer tick)	65	77	29206	2	2	0.24	0.25	protein ubiquitination [GO:0016567]; SCF complex assembly [GO:0010265]		nucleus [GO:0005634]
S-0		Unfed	mRNA_Om	ci|000119726|proj|deNovo|2	E0VID6_PEDHC	Titin, putative (EC 2.7.11.18)	Phum_PHUM226120	Pediculus humanus subsp. corporis (Body louse)	496		150848	16		0.41			ATP binding [GO:0005524]; myosin light chain kinase activity [GO:0004687]
S-0, M-0	M-1	Unfed_Fed	mRNA_Om	ci|000151104|proj|deNovo|2	B7PGA5_IXOSC	Titin, putative (EC 3.1.3.48)	IscW_ISCW017763	Ixodes scapularis (Black-legged tick) (Deer tick)	896	36	142409	32	2	1.38	0.05		protein tyrosine phosphatase activity [GO:0004725]
S-0		Unfed	mRNA_Om	ci|000114997|proj|deNovo|2	A0A067QWK9_ZOONE	TOM1-like protein 2	L798_01146	Zootermopsis nevadensis (Dampwood termite)	146		107923	4		0.13		intracellular protein transport [GO:0006886]		intracellular [GO:0005622]
	M-1	Fed	mRNA_Om	ci|000000797|proj|deNovo|2	B7PN00_IXOSC	TPR domain-containing protein, putative (EC 5.2.1.8)	IscW_ISCW018497	Ixodes scapularis (Black-legged tick) (Deer tick)		50	62260		2		0.11	protein folding [GO:0006457]	peptidyl-prolyl cis-trans isomerase activity [GO:0003755]
M-0	M-1	Unfed_Fed	mRNA_Om	ci|000113774|proj|deNovo|2	B7QDL3_IXOSC	TraB domain-containing protein, putative	IscW_ISCW013325	Ixodes scapularis (Black-legged tick) (Deer tick)	73	165	76323	3	4	0.13	0.18
S-0, M-0	S-1, M-1	Unfed_Fed	mRNA_Om	ci|000113920|proj|deNovo|2	B7QC74_IXOSC	Transcription factor containing NAC and TS-N domains, putative (EC 3.6.3.8)	IscW_ISCW012592	Ixodes scapularis (Black-legged tick) (Deer tick)	68	270	32667	2	4	1.18	0.57		calcium-transporting ATPase activity [GO:0005388]
S-0		unfed	EST_acari	XP_002415209.1	B7QJ52_IXOSC	Transcriptional regulator DJ-1, putative	IscW_ISCW014259	Ixodes scapularis (Black-legged tick) (Deer tick)	137		13541	4		2.08		cellular response to hydrogen peroxide [GO:0070301]; methylglyoxal catabolic process to D-lactate via S-lactoyl-glutathione [GO:0019243]; regulation of transcription from RNA polymerase II promoter [GO:0006357]	glyoxalase III activity [GO:0019172]; transcription coactivator activity [GO:0003713]	cytosol [GO:0005829]
	M-1	Fed	mRNA_Om	ci|000104292|proj|deNovo|2	B7Q825_IXOSC	Transferase, putative	IscW_ISCW011293	Ixodes scapularis (Black-legged tick) (Deer tick)		76	55562		3		0.19	transcription from RNA polymerase III promoter [GO:0006383]; transcription from RNA polymerase I promoter [GO:0006360]	DNA binding [GO:0003677]; DNA-directed RNA polymerase activity [GO:0003899]	DNA-directed RNA polymerase I complex [GO:0005736]; DNA-directed RNA polymerase III complex [GO:0005666]
M-0	M-1	Unfed_Fed	EST_acari	XP_002411352.1	B7Q3Q4_IXOSC	Transformer-2 protein C, putative (Fragment)	IscW_ISCW010309	Ixodes scapularis (Black-legged tick) (Deer tick)	62	74	32038	2	2	0.22	0.22		nucleic acid binding [GO:0003676]; nucleotide binding [GO:0000166]
	M-1	Fed	EST_acari	XP_002402019.1	B7Q5L2_IXOSC	Transgelin	IscW_ISCW021202	Ixodes scapularis (Black-legged tick) (Deer tick)		84	27789		2		0.25
[truncated: 158 more rows]
