# Supplementary material for: A proteomic insight into the midgut proteome of Ornithodoros moubata females reveals novel information on blood digestion in argasid ticks
Source: Parasit Vectors. 2017 Aug 1;10:366. doi: 10.1186/s13071-017-2300-8 (PMC5540513; doi:10.1186/s13071-017-2300-8)
Supplement: Supplementary file 3 — Table S3. Biological pathways represented in the midgut unfed ticks, number of sequences and enzymes involved in each pathway. The analysis of the midgut proteome was done in the KEEG pathway database using the Blast2GO software (XLSX 44 kb) [file 13071_2017_2300_MOESM3_ESM.xlsx]

## Sheet: Unfed ticks
Table S3. Biological pathways represented in the midgut unfed ticks, number of sequences and enzymes involved in each pathway. The analysis of the midgut proteome was done in the KEEG pathway database using the Blast2GO software.
Class	Pathway	Pathway ID	#Enzs in Pathway	Seqs number	Enzyme	#Seqs of Enzyme	Seqs
Nucleotide metabolism	Purine metabolism	map00230	28	94	ec:6.3.3.1 - cyclo-ligase, ec:2.1.2.3 - formyltransferase, ec:2.1.2.2 - formyltransferase, ec:2.7.4.6 - kinase, ec:2.7.4.3 - kinase, ec:3.1.3.5 - uridine 5'-nucleotidase, ec:3.6.1.3 - adenylpyrophosphatase, ec:3.6.1.9 - diphosphatase, ec:4.1.1.21 - carboxylase, ec:3.1.4.17 - phosphodiesterase, ec:4.3.2.2 - lyase, ec:3.5.4.6 - deaminase, ec:6.3.2.6 - synthase, ec:1.1.1.205 - dehydrogenase, ec:3.6.…	1, 3, 1, 2, 2, 1, 37, 1, 1, 1, 1, 1, 1, 1, 1, 66, 1, 1, 4, 1, 1, 1, 1, 2, 2, 3, 1, 1	tr|B7P986|B7P986_IXOSC, tr|B7PV68|B7PV68_IXOSC, tr|G3MGZ8|G3MGZ8_9ACAR, tr|D6WCW8|D6WCW8_TRICA, tr|B7P986|B7P986_IXOSC, tr|A6N9N4|A6N9N4_ORNPR, tr|Q4PLY7|Q4PLY7_IXOSC, tr|B7Q3A0|B7Q3A0_IXOSC, tr|B7PHX7|B7PHX7_IXOSC, tr|B7PAY2|B7PAY2_IXOSC, tr|G3MS93|G3MS93_9ACAR, tr|E9IAZ1|E9IAZ1_SOLIN, tr|F0J8L9|F0J8L9_AMBVA, tr|B7QJZ7|B7QJZ7_IXOSC, tr|B7QHY9|B7QHY9_IXOSC, tr|B7P5C4|B7P5C4_IXOSC, tr|A0A087USC7|A…
_	Biosynthesis of antibiotics	map01130	71	87	ec:1.8.1.4 - dehydrogenase, ec:6.3.3.1 - cyclo-ligase, ec:2.1.2.3 - formyltransferase, ec:2.6.1.16 - transaminase (isomerizing), ec:2.1.2.2 - formyltransferase, ec:2.1.2.1 - hydroxymethyltransferase, ec:5.3.1.1 - isomerase, ec:2.3.1.61 - succinyltransferase, ec:4.1.2.13 - aldolase, ec:2.7.4.6 - kinase, ec:5.3.1.6 - isomerase, ec:2.7.4.3 - kinase, ec:5.3.1.9 - isomerase, ec:2.7.7.64 - uridylyltran…	2, 1, 3, 1, 1, 2, 2, 1, 1, 2, 1, 2, 1, 1, 2, 2, 1, 2, 3, 1, 1, 1, 2, 1, 1, 1, 1, 1, 1, 3, 1, 1, 1, 1, 1, 2, 6, 1, 1, 2, 1, 1, 2, 2, 1, 3, 1, 1, 1, 1, 3, 1, 2, 1, 3, 1, 1, 1, 1, 1, 2, 1, 1, 1, 2, 1, 1, 1, 1, 3, 1	tr|F0JAD0|F0JAD0_AMBVA, tr|A0A087UPP3|A0A087UPP3_9ARAC, tr|B7P986|B7P986_IXOSC, tr|B7PV68|B7PV68_IXOSC, tr|G3MGZ8|G3MGZ8_9ACAR, tr|D6WCW8|D6WCW8_TRICA, tr|A2V728|A2V728_HAELO, tr|B7P986|B7P986_IXOSC, tr|B7PG87|B7PG87_IXOSC, tr|B7PGD5|B7PGD5_IXOSC, tr|J7GP27|J7GP27_RHIMP, tr|B7Q3K7|B7Q3K7_IXOSC, tr|A0A087SVE6|A0A087SVE6_9ARAC, tr|B7Q5H9|B7Q5H9_IXOSC, tr|A6N9N4|A6N9N4_ORNPR, tr|Q4PLY7|Q4PLY7_IXOSC,…
Metabolism of cofactors and vitamins	Thiamine metabolism	map00730	3	69	ec:2.7.4.3 - kinase, ec:3.6.1.15 - phosphatase, ec:2.7.6.2 - diphosphokinase	2, 66, 1	tr|B7Q3A0|B7Q3A0_IXOSC, tr|B7PHX7|B7PHX7_IXOSC, tr|B7PM12|B7PM12_IXOSC, tr|E9IAZ1|E9IAZ1_SOLIN, tr|F0J8L9|F0J8L9_AMBVA, tr|B7PTW2|B7PTW2_IXOSC, tr|B7QJZ7|B7QJZ7_IXOSC, tr|B7PZ74|B7PZ74_IXOSC, tr|A0A087USC7|A0A087USC7_9ARAC, tr|B7QMV1|B7QMV1_IXOSC, tr|A0A087TP44|A0A087TP44_9ARAC, tr|A0A087UZ82|A0A087UZ82_9ARAC, tr|D6WVU7|D6WVU7_TRICA, tr|A0A087UUW8|A0A087UUW8_9ARAC, tr|B7QE46|B7QE46_IXOSC, tr|A0A0…
Carbohydrate metabolism	Citrate cycle (TCA cycle)	map00020	17	28	ec:1.8.1.4 - dehydrogenase, ec:6.4.1.1 - carboxylase, ec:2.3.1.61 - succinyltransferase, ec:1.3.5.1 - dehydrogenase, ec:4.1.1.32 - carboxykinase (GTP), ec:4.2.1.3 - hydratase, ec:4.2.1.2 - hydratase, ec:6.2.1.5 - ligase (ADP-forming), ec:6.2.1.4 - ligase (GDP-forming), ec:1.1.1.37 - dehydrogenase, ec:2.3.1.12 - acetyltransferase, ec:1.1.1.42 - dehydrogenase (NADP+), ec:1.1.1.41 - dehydrogenase (N…	2, 3, 1, 2, 2, 3, 1, 1, 2, 2, 1, 2, 3, 1, 1, 1, 1	tr|F0JAD0|F0JAD0_AMBVA, tr|A0A087UPP3|A0A087UPP3_9ARAC, tr|A0A087TLJ8|A0A087TLJ8_9ARAC, tr|G6CZV7|G6CZV7_DANPL, tr|B0W649|B0W649_CULQU, tr|A0A087SVE6|A0A087SVE6_9ARAC, tr|Q4PMD5|Q4PMD5_IXOSC, tr|B7P620|B7P620_IXOSC, tr|A9P774|A9P774_RHIMP, tr|A0A087UXS8|A0A087UXS8_9ARAC, tr|A0A087TTP5|A0A087TTP5_9ARAC, tr|D6WWL1|D6WWL1_TRICA, tr|B7QCA1|B7QCA1_IXOSC, tr|B7Q2W0|B7Q2W0_IXOSC, tr|B7PX76|B7PX76_IXOSC,…
Xenobiotics biodegradation and metabolism	Aminobenzoate degradation	map00627	4	28	ec:3.1.3.1 - phosphatase, ec:1.14.14.1 - monooxygenase, ec:3.1.3.41 - nitrophenyl phosphatase, ec:4.2.1.17 - hydratase	1, 4, 21, 3	tr|B5X1S3|B5X1S3_SALSA, tr|B7P5J5|B7P5J5_IXOSC, tr|B7PME9|B7PME9_IXOSC, tr|B7P5I8|B7P5I8_IXOSC, tr|B7P9X6|B7P9X6_IXOSC, tr|B7Q969|B7Q969_IXOSC, tr|G3MJP9|G3MJP9_9ACAR, tr|B7P3B9|B7P3B9_IXOSC, tr|B7PLR3|B7PLR3_IXOSC, tr|A0A0F8C489|A0A0F8C489_LARCR, tr|B7PZN0|B7PZN0_IXOSC, tr|A0A087TGZ7|A0A087TGZ7_9ARAC, tr|B7PLL4|B7PLL4_IXOSC, tr|B7PXU8|B7PXU8_IXOSC, tr|B7QJH6|B7QJH6_IXOSC, tr|B7QGY5|B7QGY5_IXOSC,…
Energy metabolism	Oxidative phosphorylation	map00190	6	26	ec:1.6.5.3 - reductase (H+-translocating), ec:3.6.1.1 - diphosphatase, ec:1.3.5.1 - dehydrogenase, ec:1.10.2.2 - reductase, ec:1.9.3.1 - oxidase, ec:1.6.99.3 - dehydrogenase	13, 2, 2, 2, 5, 15	tr|B7PNX4|B7PNX4_IXOSC, tr|B3M7W2|B3M7W2_DROAN, tr|B7P7E4|B7P7E4_IXOSC, tr|B7QI08|B7QI08_IXOSC, tr|B7P949|B7P949_IXOSC, tr|B7QEM6|B7QEM6_IXOSC, tr|Q4PM95|Q4PM95_IXOSC, tr|B7PBH7|B7PBH7_IXOSC, tr|B7PI71|B7PI71_IXOSC, tr|B7QLZ0|B7QLZ0_IXOSC, tr|B7PNZ9|B7PNZ9_IXOSC, tr|D6WJ71|D6WJ71_TRICA, tr|B7Q191|B7Q191_IXOSC, tr|H6BG92|H6BG92_RHIMP, tr|B7P6R8|B7P6R8_IXOSC, tr|Q4PMD5|Q4PMD5_IXOSC, tr|B7P620|B7P62…
Carbohydrate metabolism	Glycolysis / Gluconeogenesis	map00010	17	25	ec:1.8.1.4 - dehydrogenase, ec:5.3.1.1 - isomerase, ec:4.1.2.13 - aldolase, ec:5.3.1.9 - isomerase, ec:1.1.1.2 - dehydrogenase (NADP+), ec:4.1.1.32 - carboxykinase (GTP), ec:4.2.1.11 - hydratase, ec:2.7.2.3 - kinase, ec:2.7.1.2 - glucokinase (phosphorylating), ec:2.7.1.1 - hexokinase type IV glucokinase, ec:1.2.1.3 - dehydrogenase (NAD+), ec:1.2.1.59 - dehydrogenase (NAD(P)+) (phosphorylating), e…	2, 2, 1, 1, 2, 2, 1, 1, 1, 2, 6, 1, 1, 1, 1, 1, 1	tr|F0JAD0|F0JAD0_AMBVA, tr|A0A087UPP3|A0A087UPP3_9ARAC, tr|J7GP27|J7GP27_RHIMP, tr|B7Q3K7|B7Q3K7_IXOSC, tr|B7Q5H9|B7Q5H9_IXOSC, tr|A0A0B1PR88|A0A0B1PR88_9BILA, tr|B7PD90|B7PD90_IXOSC, tr|B7PCN1|B7PCN1_IXOSC, tr|A9P774|A9P774_RHIMP, tr|A0A087UXS8|A0A087UXS8_9ARAC, tr|D4P967|D4P967_ORNMO, tr|B7P585|B7P585_IXOSC, tr|B7QB25|B7QB25_IXOSC, tr|E2C3M9|E2C3M9_HARSA, tr|B7QB25|B7QB25_IXOSC, tr|B7QIQ7|B7QIQ…
Energy metabolism	Carbon fixation pathways in prokaryotes	map00720	15	24	ec:6.4.1.1 - carboxylase, ec:6.3.4.3 - ligase, ec:1.3.5.1 - dehydrogenase, ec:4.2.1.3 - hydratase, ec:4.2.1.2 - hydratase, ec:4.1.3.34 - lyase, ec:4.2.1.17 - hydratase, ec:2.3.1.9 - C-acetyltransferase, ec:6.2.1.5 - ligase (ADP-forming), ec:1.1.1.37 - dehydrogenase, ec:1.1.1.35 - dehydrogenase, ec:1.1.1.42 - dehydrogenase (NADP+), ec:1.5.1.5 - dehydrogenase (NADP+), ec:2.3.3.8 - citrate synthase,…	3, 1, 2, 3, 1, 1, 3, 2, 1, 2, 3, 2, 1, 1, 1	tr|A0A087TLJ8|A0A087TLJ8_9ARAC, tr|G6CZV7|G6CZV7_DANPL, tr|B0W649|B0W649_CULQU, tr|A0A087ULP0|A0A087ULP0_9ARAC, tr|Q4PMD5|Q4PMD5_IXOSC, tr|B7P620|B7P620_IXOSC, tr|A0A087TTP5|A0A087TTP5_9ARAC, tr|D6WWL1|D6WWL1_TRICA, tr|B7QCA1|B7QCA1_IXOSC, tr|B7Q2W0|B7Q2W0_IXOSC, tr|B7Q3E5|B7Q3E5_IXOSC, tr|B7PQP6|B7PQP6_IXOSC, tr|B7PQP7|B7PQP7_IXOSC, tr|B7QBM8|B7QBM8_IXOSC, tr|B7PDP6|B7PDP6_IXOSC, tr|B7P2S4|B7P2S…
Carbohydrate metabolism	Pyruvate metabolism	map00620	13	24	ec:1.8.1.4 - dehydrogenase, ec:6.4.1.1 - carboxylase, ec:4.1.1.32 - carboxykinase (GTP), ec:4.2.1.2 - hydratase, ec:3.1.2.6 - hydrolase, ec:1.1.1.79 - reductase (NADP+), ec:1.1.1.82 - dehydrogenase (NADP+), ec:1.2.1.3 - dehydrogenase (NAD+), ec:2.3.1.9 - C-acetyltransferase, ec:1.1.1.37 - dehydrogenase, ec:4.4.1.5 - lyase, ec:2.3.1.12 - acetyltransferase, ec:1.2.4.1 - dehydrogenase (acetyl-transf…	2, 3, 2, 1, 2, 1, 1, 6, 2, 2, 1, 1, 1	tr|F0JAD0|F0JAD0_AMBVA, tr|A0A087UPP3|A0A087UPP3_9ARAC, tr|A0A087TLJ8|A0A087TLJ8_9ARAC, tr|G6CZV7|G6CZV7_DANPL, tr|B0W649|B0W649_CULQU, tr|A9P774|A9P774_RHIMP, tr|A0A087UXS8|A0A087UXS8_9ARAC, tr|B7Q2W0|B7Q2W0_IXOSC, tr|B7PRH6|B7PRH6_IXOSC, tr|B7PY82|B7PY82_IXOSC, tr|B7PV15|B7PV15_IXOSC, tr|Q4PLZ0|Q4PLZ0_IXOSC, tr|B7QIQ7|B7QIQ7_IXOSC, tr|B7QAL5|B7QAL5_IXOSC, tr|B7PZG8|B7PZG8_IXOSC, tr|B7PAB9|B7PAB…
Amino acid metabolism	Lysine degradation	map00310	11	21	ec:2.1.1.43 - N-methyltransferase, ec:2.3.1.61 - succinyltransferase, ec:4.2.1.17 - hydratase, ec:1.2.1.47 - dehydrogenase, ec:1.2.1.3 - dehydrogenase (NAD+), ec:1.14.11.1 - dioxygenase, ec:2.3.1.9 - C-acetyltransferase, ec:1.1.1.35 - dehydrogenase, ec:1.5.1.8 - dehydrogenase (NADP+, L-lysine-forming), ec:1.5.1.9 - dehydrogenase (NAD+, L-glutamate-forming), ec:1.2.4.2 - dehydrogenase (succinyl-tr…	2, 1, 3, 1, 6, 3, 2, 3, 1, 1, 1	tr|B7Q595|B7Q595_IXOSC, tr|B7QDL3|B7QDL3_IXOSC, tr|A0A087SVE6|A0A087SVE6_9ARAC, tr|B7PQP6|B7PQP6_IXOSC, tr|B7PQP7|B7PQP7_IXOSC, tr|B7QBM8|B7QBM8_IXOSC, tr|B7Q2F9|B7Q2F9_IXOSC, tr|B7QIQ7|B7QIQ7_IXOSC, tr|B7QAL5|B7QAL5_IXOSC, tr|B7PZG8|B7PZG8_IXOSC, tr|B7PAB9|B7PAB9_IXOSC, tr|B7P0M7|B7P0M7_IXOSC, tr|B7Q2F9|B7Q2F9_IXOSC, tr|B7QBI9|B7QBI9_IXOSC, tr|B7QBI8|B7QBI8_IXOSC, tr|G3MLU4|G3MLU4_9ACAR, tr|B7PD…
Metabolism of other amino acids	Glutathione metabolism	map00480	8	21	ec:1.8.1.7 - reductase, ec:1.11.1.9 - peroxidase, ec:2.5.1.16 - synthase, ec:2.5.1.18 - transferase, ec:1.1.1.44 - dehydrogenase (NADP+-dependent, decarboxylating), ec:1.1.1.42 - dehydrogenase (NADP+), ec:2.3.2.2 - glutamyl transpeptidase, ec:1.11.1.15 - thioredoxin peroxidase	1, 3, 1, 10, 1, 2, 1, 4	tr|B7PTG8|B7PTG8_IXOSC, tr|Q2XW17|Q2XW17_RHIMP, tr|B7QF74|B7QF74_IXOSC, tr|B7QMI2|B7QMI2_IXOSC, tr|B7PKP8|B7PKP8_IXOSC, tr|B7PRA0|B7PRA0_IXOSC, tr|B7P7U3|B7P7U3_IXOSC, tr|U5YC81|U5YC81_TETCI, tr|G3MSS9|G3MSS9_9ACAR, tr|G3MIC7|G3MIC7_9ACAR, tr|B7PR98|B7PR98_IXOSC, tr|B7QF74|B7QF74_IXOSC, tr|B7PG84|B7PG84_IXOSC, tr|B7Q917|B7Q917_IXOSC, tr|B7QMI2|B7QMI2_IXOSC, tr|B7Q1Y2|B7Q1Y2_IXOSC, tr|B7PCD2|B7PCD…
Lipid metabolism	Fatty acid degradation	map00071	10	20	ec:1.14.14.1 - monooxygenase, ec:5.3.3.8 - isomerase, ec:4.2.1.17 - hydratase, ec:1.1.1.211 - dehydrogenase, ec:1.2.1.3 - dehydrogenase (NAD+), ec:2.3.1.9 - C-acetyltransferase, ec:6.2.1.3 - ligase, ec:1.1.1.35 - dehydrogenase, ec:2.3.1.16 - C-acyltransferase, ec:2.3.1.21 - O-palmitoyltransferase	4, 1, 3, 1, 6, 2, 1, 3, 3, 2	tr|B7P5J5|B7P5J5_IXOSC, tr|B7PME9|B7PME9_IXOSC, tr|B7P5I8|B7P5I8_IXOSC, tr|B7P9X6|B7P9X6_IXOSC, tr|B7P7Y4|B7P7Y4_IXOSC, tr|B7PQP6|B7PQP6_IXOSC, tr|B7PQP7|B7PQP7_IXOSC, tr|B7QBM8|B7QBM8_IXOSC, tr|B7PQP7|B7PQP7_IXOSC, tr|B7QIQ7|B7QIQ7_IXOSC, tr|B7QAL5|B7QAL5_IXOSC, tr|B7PZG8|B7PZG8_IXOSC, tr|B7PAB9|B7PAB9_IXOSC, tr|B7P0M7|B7P0M7_IXOSC, tr|B7Q2F9|B7Q2F9_IXOSC, tr|B7PDP6|B7PDP6_IXOSC, tr|B7P2S4|B7P2S…
Immune system	T cell receptor signaling pathway	map04660	2	20	ec:3.1.3.16 - phosphatase, ec:2.7.10.2 - protein-tyrosine kinase	18, 2	tr|B7Q969|B7Q969_IXOSC, tr|G3MJP9|G3MJP9_9ACAR, tr|B7P3B9|B7P3B9_IXOSC, tr|B7PLR3|B7PLR3_IXOSC, tr|A0A0F8C489|A0A0F8C489_LARCR, tr|B7PZN0|B7PZN0_IXOSC, tr|A0A087TGZ7|A0A087TGZ7_9ARAC, tr|B7PXU8|B7PXU8_IXOSC, tr|B7QJH6|B7QJH6_IXOSC, tr|B7QGY5|B7QGY5_IXOSC, tr|B7PGA5|B7PGA5_IXOSC, tr|B7PB24|B7PB24_IXOSC, tr|B7P101|B7P101_IXOSC, tr|B7P1U8|B7P1U8_IXOSC, tr|A0A087UKD3|A0A087UKD3_9ARAC, tr|F0J9E3|F0J9E…
Amino acid metabolism	Valine, leucine and isoleucine degradation	map00280	11	18	ec:1.8.1.4 - dehydrogenase, ec:1.2.1.27 - dehydrogenase (CoA-acylating), ec:4.2.1.17 - hydratase, ec:1.2.1.3 - dehydrogenase (NAD+), ec:2.3.1.9 - C-acetyltransferase, ec:2.3.1.168 - (2-methylpropanoyl)transferase, ec:1.1.1.35 - dehydrogenase, ec:2.3.1.16 - C-acyltransferase, ec:1.2.4.4 - dehydrogenase (2-methylpropanoyl-transferring), ec:5.4.99.2 - mutase, ec:2.8.3.5 - CoA-transferase	2, 1, 3, 6, 2, 1, 3, 3, 1, 1, 1	tr|F0JAD0|F0JAD0_AMBVA, tr|A0A087UPP3|A0A087UPP3_9ARAC, tr|B7PAB9|B7PAB9_IXOSC, tr|B7PQP6|B7PQP6_IXOSC, tr|B7PQP7|B7PQP7_IXOSC, tr|B7QBM8|B7QBM8_IXOSC, tr|B7QIQ7|B7QIQ7_IXOSC, tr|B7QAL5|B7QAL5_IXOSC, tr|B7PZG8|B7PZG8_IXOSC, tr|B7PAB9|B7PAB9_IXOSC, tr|B7P0M7|B7P0M7_IXOSC, tr|B7Q2F9|B7Q2F9_IXOSC, tr|B7PDP6|B7PDP6_IXOSC, tr|B7P2S4|B7P2S4_IXOSC, tr|B7PI06|B7PI06_IXOSC, tr|B7PQP6|B7PQP6_IXOSC, tr|B7PQ…
Amino acid metabolism	Tryptophan metabolism	map00380	7	18	ec:2.1.1.49 - N-methyltransferase, ec:1.14.14.1 - monooxygenase, ec:4.2.1.17 - hydratase, ec:1.2.1.3 - dehydrogenase (NAD+), ec:2.3.1.9 - C-acetyltransferase, ec:1.1.1.35 - dehydrogenase, ec:1.2.4.2 - dehydrogenase (succinyl-transferring)	1, 4, 3, 6, 2, 3, 1	tr|B7PS37|B7PS37_IXOSC, tr|B7P5J5|B7P5J5_IXOSC, tr|B7PME9|B7PME9_IXOSC, tr|B7P5I8|B7P5I8_IXOSC, tr|B7P9X6|B7P9X6_IXOSC, tr|B7PQP6|B7PQP6_IXOSC, tr|B7PQP7|B7PQP7_IXOSC, tr|B7QBM8|B7QBM8_IXOSC, tr|B7QIQ7|B7QIQ7_IXOSC, tr|B7QAL5|B7QAL5_IXOSC, tr|B7PZG8|B7PZG8_IXOSC, tr|B7PAB9|B7PAB9_IXOSC, tr|B7P0M7|B7P0M7_IXOSC, tr|B7Q2F9|B7Q2F9_IXOSC, tr|B7PDP6|B7PDP6_IXOSC, tr|B7P2S4|B7P2S4_IXOSC, tr|B7PQP6|B7PQP…
Xenobiotics biodegradation and metabolism	Metabolism of xenobiotics by cytochrome P450	map00980	5	18	ec:1.1.1.184 - reductase (NADPH), ec:1.14.14.1 - monooxygenase, ec:2.5.1.18 - transferase, ec:3.3.2.9 - epoxide hydrolase, ec:1.1.1.146 - dehydrogenase	1, 4, 10, 2, 1	tr|B7Q650|B7Q650_IXOSC, tr|B7P5J5|B7P5J5_IXOSC, tr|B7PME9|B7PME9_IXOSC, tr|B7P5I8|B7P5I8_IXOSC, tr|B7P9X6|B7P9X6_IXOSC, tr|B7PRA0|B7PRA0_IXOSC, tr|B7P7U3|B7P7U3_IXOSC, tr|U5YC81|U5YC81_TETCI, tr|G3MSS9|G3MSS9_9ACAR, tr|G3MIC7|G3MIC7_9ACAR, tr|B7PR98|B7PR98_IXOSC, tr|B7QF74|B7QF74_IXOSC, tr|B7PG84|B7PG84_IXOSC, tr|B7Q917|B7Q917_IXOSC, tr|B7QMI2|B7QMI2_IXOSC, tr|B7PTF5|B7PTF5_IXOSC, tr|B7P6W6|B7P6W…
Immune system	Th1 and Th2 cell differentiation	map04658	1	18	ec:3.1.3.16 - phosphatase	18	tr|B7Q969|B7Q969_IXOSC, tr|G3MJP9|G3MJP9_9ACAR, tr|B7P3B9|B7P3B9_IXOSC, tr|B7PLR3|B7PLR3_IXOSC, tr|A0A0F8C489|A0A0F8C489_LARCR, tr|B7PZN0|B7PZN0_IXOSC, tr|A0A087TGZ7|A0A087TGZ7_9ARAC, tr|B7PXU8|B7PXU8_IXOSC, tr|B7QJH6|B7QJH6_IXOSC, tr|B7QGY5|B7QGY5_IXOSC, tr|B7PGA5|B7PGA5_IXOSC, tr|B7PB24|B7PB24_IXOSC, tr|B7P101|B7P101_IXOSC, tr|B7P1U8|B7P1U8_IXOSC, tr|A0A087UKD3|A0A087UKD3_9ARAC, tr|F0J9E3|F0J9E…
Nucleotide metabolism	Pyrimidine metabolism	map00240	11	16	ec:1.8.1.9 - reductase, ec:2.7.4.6 - kinase, ec:3.1.3.5 - uridine 5'-nucleotidase, ec:3.6.1.9 - diphosphatase, ec:1.3.1.2 - dehydrogenase (NADP+), ec:2.7.7.6 - RNA polymerase, ec:2.7.7.8 - nucleotidyltransferase, ec:3.5.1.6 - N-carbamoyl-beta-alanine amidohydrolase, ec:2.4.2.3 - phosphorylase, ec:2.7.4.14 - kinase, ec:2.4.2.1 - phosphorylase	1, 2, 1, 1, 2, 4, 1, 1, 1, 1, 1	tr|B7PTG8|B7PTG8_IXOSC, tr|A6N9N4|A6N9N4_ORNPR, tr|Q4PLY7|Q4PLY7_IXOSC, tr|B7PAY2|B7PAY2_IXOSC, tr|B7Q2J6|B7Q2J6_IXOSC, tr|B7QG52|B7QG52_IXOSC, tr|B7PNR9|B7PNR9_IXOSC, tr|A0A023NLX9|A0A023NLX9_DERVA, tr|C1BRY6|C1BRY6_LEPSM, tr|E2ACR2|E2ACR2_CAMFO, tr|A0A067RGF5|A0A067RGF5_ZOONE, tr|A0A067QS60|A0A067QS60_ZOONE, tr|B7Q5H6|B7Q5H6_IXOSC, tr|F4X7J5|F4X7J5_ACREC, tr|A0A067RFI3|A0A067RFI3_ZOONE, tr|A0A0…
Lipid metabolism	Steroid hormone biosynthesis	map00140	8	16	ec:2.8.2.4 - sulfotransferase, ec:2.8.2.2 - sulfotransferase, ec:1.14.14.1 - monooxygenase, ec:5.3.3.1 - Delta-isomerase, ec:1.1.1.64 - 17beta-dehydrogenase (NADP+), ec:1.1.1.62 - 17-dehydrogenase, ec:1.1.1.145 - dehydrogenase, ec:1.1.1.146 - dehydrogenase	1, 7, 4, 1, 2, 3, 1, 1	tr|B7Q4F8|B7Q4F8_IXOSC, tr|B7QMH1|B7QMH1_IXOSC, tr|B7Q8X7|B7Q8X7_IXOSC, tr|B7P4P2|B7P4P2_IXOSC, tr|B7PSU5|B7PSU5_IXOSC, tr|B7Q4F8|B7Q4F8_IXOSC, tr|B7QCU5|B7QCU5_IXOSC, tr|B7P491|B7P491_IXOSC, tr|B7P5J5|B7P5J5_IXOSC, tr|B7PME9|B7PME9_IXOSC, tr|B7P5I8|B7P5I8_IXOSC, tr|B7P9X6|B7P9X6_IXOSC, tr|B7PKR2|B7PKR2_IXOSC, tr|B7PCL8|B7PCL8_IXOSC, tr|I1WDI0|I1WDI0_HAELO, tr|B7PCL8|B7PCL8_IXOSC, tr|B7PGB1|B7PGB…
Xenobiotics biodegradation and metabolism	Drug metabolism - cytochrome P450	map00982	3	16	ec:1.14.14.1 - monooxygenase, ec:1.14.13.8 - monooxygenase, ec:2.5.1.18 - transferase	4, 2, 10	tr|B7P5J5|B7P5J5_IXOSC, tr|B7PME9|B7PME9_IXOSC, tr|B7P5I8|B7P5I8_IXOSC, tr|B7P9X6|B7P9X6_IXOSC, tr|B7QBX0|B7QBX0_IXOSC, tr|B7QH60|B7QH60_IXOSC, tr|B7PRA0|B7PRA0_IXOSC, tr|B7P7U3|B7P7U3_IXOSC, tr|U5YC81|U5YC81_TETCI, tr|G3MSS9|G3MSS9_9ACAR, tr|G3MIC7|G3MIC7_9ACAR, tr|B7PR98|B7PR98_IXOSC, tr|B7QF74|B7QF74_IXOSC, tr|B7PG84|B7PG84_IXOSC, tr|B7Q917|B7Q917_IXOSC, tr|B7QMI2|B7QMI2_IXOSC
Carbohydrate metabolism	Propanoate metabolism	map00640	12	15	ec:1.8.1.4 - dehydrogenase, ec:2.6.1.19 - transaminase, ec:1.2.1.27 - dehydrogenase (CoA-acylating), ec:4.2.1.17 - hydratase, ec:4.1.1.9 - decarboxylase, ec:2.3.1.9 - C-acetyltransferase, ec:6.2.1.5 - ligase (ADP-forming), ec:6.2.1.4 - ligase (GDP-forming), ec:2.3.1.168 - (2-methylpropanoyl)transferase, ec:1.2.1.18 - dehydrogenase (acetylating), ec:1.2.4.4 - dehydrogenase (2-methylpropanoyl-trans…	2, 1, 1, 3, 1, 2, 1, 2, 1, 1, 1, 1	tr|F0JAD0|F0JAD0_AMBVA, tr|A0A087UPP3|A0A087UPP3_9ARAC, tr|B7PUE8|B7PUE8_IXOSC, tr|B7PAB9|B7PAB9_IXOSC, tr|B7PQP6|B7PQP6_IXOSC, tr|B7PQP7|B7PQP7_IXOSC, tr|B7QBM8|B7QBM8_IXOSC, tr|B7Q701|B7Q701_IXOSC, tr|B7PDP6|B7PDP6_IXOSC, tr|B7P2S4|B7P2S4_IXOSC, tr|B7PX76|B7PX76_IXOSC, tr|B7PX76|B7PX76_IXOSC, tr|B7P1U0|B7P1U0_IXOSC, tr|B7PI06|B7PI06_IXOSC, tr|B7PAB9|B7PAB9_IXOSC, tr|B7PL03|B7PL03_IXOSC, tr|B7Q1…
Metabolism of other amino acids	beta-Alanine metabolism	map00410	9	15	ec:2.6.1.19 - transaminase, ec:4.2.1.17 - hydratase, ec:1.2.1.3 - dehydrogenase (NAD+), ec:4.1.1.9 - decarboxylase, ec:2.5.1.16 - synthase, ec:1.3.1.2 - dehydrogenase (NADP+), ec:1.2.1.18 - dehydrogenase (acetylating), ec:1.2.1.19 - dehydrogenase, ec:3.5.1.6 - N-carbamoyl-beta-alanine amidohydrolase	1, 3, 6, 1, 1, 2, 1, 1, 1	tr|B7PUE8|B7PUE8_IXOSC, tr|B7PQP6|B7PQP6_IXOSC, tr|B7PQP7|B7PQP7_IXOSC, tr|B7QBM8|B7QBM8_IXOSC, tr|B7QIQ7|B7QIQ7_IXOSC, tr|B7QAL5|B7QAL5_IXOSC, tr|B7PZG8|B7PZG8_IXOSC, tr|B7PAB9|B7PAB9_IXOSC, tr|B7P0M7|B7P0M7_IXOSC, tr|B7Q2F9|B7Q2F9_IXOSC, tr|B7Q701|B7Q701_IXOSC, tr|B7PKP8|B7PKP8_IXOSC, tr|B7QG52|B7QG52_IXOSC, tr|B7PNR9|B7PNR9_IXOSC, tr|B7PAB9|B7PAB9_IXOSC, tr|B7Q2F9|B7Q2F9_IXOSC, tr|B7Q5H6|B7Q5H…
Lipid metabolism	Sphingolipid metabolism	map00600	8	15	ec:3.1.4.41 - phosphodiesterase D, ec:3.2.1.45 - psychosine hydrolase, ec:3.1.4.12 - phosphodiesterase, ec:3.5.1.23 - acylsphingosine deacylase, ec:3.2.1.22 - melibiase, ec:3.2.1.23 - lactase (ambiguous), ec:2.3.1.24 - N-acyltransferase, ec:2.3.1.50 - C-palmitoyltransferase	1, 2, 7, 1, 1, 1, 1, 1	tr|E9G4U3|E9G4U3_DAPPU, tr|A0A087UQ44|A0A087UQ44_9ARAC, tr|B7PK21|B7PK21_IXOSC, tr|B7PHY7|B7PHY7_IXOSC, tr|B7PKX9|B7PKX9_IXOSC, tr|B7P4V7|B7P4V7_IXOSC, tr|B7PAE0|B7PAE0_IXOSC, tr|B7QFX7|B7QFX7_IXOSC, tr|F0J9U9|F0J9U9_AMBVA, tr|A0A087T9E5|A0A087T9E5_9ARAC, tr|B7Q8J7|B7Q8J7_IXOSC, tr|B7PDZ5|B7PDZ5_IXOSC, tr|B7PW84|B7PW84_IXOSC, tr|B7PFQ1|B7PFQ1_IXOSC, tr|B7QI51|B7QI51_IXOSC
Xenobiotics biodegradation and metabolism	Drug metabolism - other enzymes	map00983	6	15	ec:1.1.1.205 - dehydrogenase, ec:1.3.1.2 - dehydrogenase (NADP+), ec:6.3.5.2 - synthase (glutamine-hydrolysing), ec:3.1.1.1 - ali-esterase, ec:3.5.1.6 - N-carbamoyl-beta-alanine amidohydrolase, ec:2.4.2.3 - phosphorylase	1, 2, 1, 9, 1, 1	tr|B7P4Q8|B7P4Q8_IXOSC, tr|B7QG52|B7QG52_IXOSC, tr|B7PNR9|B7PNR9_IXOSC, tr|B7PKN7|B7PKN7_IXOSC, tr|Q9U6M9|Q9U6M9_RHIMP, tr|G3MI93|G3MI93_9ACAR, tr|B7QHH0|B7QHH0_IXOSC, tr|B7Q343|B7Q343_IXOSC, tr|B7PP53|B7PP53_IXOSC, tr|B7PA17|B7PA17_IXOSC, tr|B7PIP9|B7PIP9_IXOSC, tr|B7P3S9|B7P3S9_IXOSC, tr|B7QLU6|B7QLU6_IXOSC, tr|B7Q5H6|B7Q5H6_IXOSC, tr|F4X7J5|F4X7J5_ACREC
Amino acid metabolism	Glycine, serine and threonine metabolism	map00260	13	14	ec:1.8.1.4 - dehydrogenase, ec:2.1.2.1 - hydroxymethyltransferase, ec:2.1.2.10 - S-aminomethyldihydrolipoylprotein:(6S)-tetrahydrofolate aminomethyltransferase (ammonia-forming), ec:2.1.1.5 - S-methyltransferase, ec:1.4.3.3 - oxidase, ec:1.4.4.2 - dehydrogenase (aminomethyl-transferring), ec:2.1.1.156 - N-methyltransferase, ec:2.1.1.20 - N-methyltransferase, ec:1.1.1.81 - reductase, ec:1.2.1.8 - …	2, 2, 1, 2, 1, 1, 1, 1, 1, 1, 1, 1, 1	tr|F0JAD0|F0JAD0_AMBVA, tr|A0A087UPP3|A0A087UPP3_9ARAC, tr|B7PG87|B7PG87_IXOSC, tr|B7PGD5|B7PGD5_IXOSC, tr|B7P6X5|B7P6X5_IXOSC, tr|A0A087TQQ4|A0A087TQQ4_9ARAC, tr|R7UN93|R7UN93_CAPTE, tr|B7PJE1|B7PJE1_IXOSC, tr|B7PR45|B7PR45_IXOSC, tr|B7Q2V4|B7Q2V4_IXOSC, tr|B7Q2V4|B7Q2V4_IXOSC, tr|B7PV15|B7PV15_IXOSC, tr|B7Q2F9|B7Q2F9_IXOSC, tr|B7PG87|B7PG87_IXOSC, tr|B7QMM1|B7QMM1_IXOSC, tr|B7QAW0|B7QAW0_IXOSC
Carbohydrate metabolism	Fructose and mannose metabolism	map00051	12	14	ec:5.3.1.1 - isomerase, ec:4.1.2.13 - aldolase, ec:5.3.1.6 - isomerase, ec:4.1.2.17 - aldolase, ec:2.7.7.13 - guanylyltransferase, ec:2.7.1.1 - hexokinase type IV glucokinase, ec:2.7.1.7 - mannokinase (phosphorylating), ec:2.7.1.4 - fructokinase (phosphorylating), ec:2.7.1.11 - phosphohexokinase, ec:3.1.3.11 - hexose diphosphatase, ec:1.1.1.21 - reductase, ec:1.1.1.271 - synthase	2, 1, 1, 2, 1, 2, 1, 1, 1, 1, 2, 1	tr|J7GP27|J7GP27_RHIMP, tr|B7Q3K7|B7Q3K7_IXOSC, tr|B7Q5H9|B7Q5H9_IXOSC, tr|B7QCM5|B7QCM5_IXOSC, tr|B7P1C8|B7P1C8_IXOSC, tr|F0J9P2|F0J9P2_AMBVA, sp|Q68EY9|GMPBA_XENLA, tr|E2C3M9|E2C3M9_HARSA, tr|B7QB25|B7QB25_IXOSC, tr|B7QB25|B7QB25_IXOSC, tr|B7QB25|B7QB25_IXOSC, tr|E2A3H9|E2A3H9_CAMFO, tr|B7PLL4|B7PLL4_IXOSC, tr|B7PD90|B7PD90_IXOSC, tr|B7PCN1|B7PCN1_IXOSC, tr|B7QAU2|B7QAU2_IXOSC
Carbohydrate metabolism	Glyoxylate and dicarboxylate metabolism	map00630	11	14	ec:2.1.2.1 - hydroxymethyltransferase, ec:4.2.1.3 - hydratase, ec:6.3.1.2 - synthetase, ec:3.5.1.49 - ec:3.5.1.49 formamidase, ec:1.1.1.79 - reductase (NADP+), ec:1.1.1.81 - reductase, ec:2.3.1.9 - C-acetyltransferase, ec:1.1.1.37 - dehydrogenase, ec:1.1.1.26 - reductase, ec:2.3.3.1 - (Si)-synthase, ec:5.4.99.2 - mutase	2, 3, 1, 1, 1, 1, 2, 2, 1, 1, 1	tr|B7PG87|B7PG87_IXOSC, tr|B7PGD5|B7PGD5_IXOSC, tr|A0A087TTP5|A0A087TTP5_9ARAC, tr|D6WWL1|D6WWL1_TRICA, tr|B7QCA1|B7QCA1_IXOSC, tr|B7PNU5|B7PNU5_IXOSC, tr|B7Q2J6|B7Q2J6_IXOSC, tr|B7PV15|B7PV15_IXOSC, tr|B7PV15|B7PV15_IXOSC, tr|B7PDP6|B7PDP6_IXOSC, tr|B7P2S4|B7P2S4_IXOSC, tr|B7PH44|B7PH44_IXOSC, tr|Q4PLZ0|Q4PLZ0_IXOSC, tr|B7PV15|B7PV15_IXOSC, tr|B7Q3I2|B7Q3I2_IXOSC, tr|B7Q1G1|B7Q1G1_IXOSC
Energy metabolism	Carbon fixation in photosynthetic organisms	map00710	13	13	ec:5.3.1.1 - isomerase, ec:4.1.2.13 - aldolase, ec:5.3.1.6 - isomerase, ec:2.6.1.2 - transaminase, ec:2.6.1.1 - transaminase, ec:2.2.1.1 - glycolaldehydetransferase, ec:2.7.2.3 - kinase, ec:1.1.1.82 - dehydrogenase (NADP+), ec:1.2.1.59 - dehydrogenase (NAD(P)+) (phosphorylating), ec:1.1.1.37 - dehydrogenase, ec:5.1.3.1 - 3-epimerase, ec:3.1.3.11 - hexose diphosphatase, ec:1.2.1.12 - dehydrogenase…	2, 1, 1, 1, 1, 1, 1, 1, 1, 2, 1, 1, 1	tr|J7GP27|J7GP27_RHIMP, tr|B7Q3K7|B7Q3K7_IXOSC, tr|B7Q5H9|B7Q5H9_IXOSC, tr|B7QCM5|B7QCM5_IXOSC, tr|B7QLI8|B7QLI8_IXOSC, tr|A0A087UAJ9|A0A087UAJ9_9ARAC, tr|A0A087U756|A0A087U756_9ARAC, tr|B7P585|B7P585_IXOSC, tr|Q4PLZ0|Q4PLZ0_IXOSC, tr|B7PKP9|B7PKP9_IXOSC, tr|B7PH44|B7PH44_IXOSC, tr|Q4PLZ0|Q4PLZ0_IXOSC, tr|B7PPJ5|B7PPJ5_IXOSC, tr|B7PLL4|B7PLL4_IXOSC, tr|B7PKP9|B7PKP9_IXOSC
Amino acid metabolism	Arginine and proline metabolism	map00330	8	12	ec:1.4.3.3 - oxidase, ec:2.7.3.3 - kinase, ec:3.5.3.1 - arginine amidinase, ec:2.6.1.1 - transaminase, ec:1.2.1.3 - dehydrogenase (NAD+), ec:2.5.1.16 - synthase, ec:1.2.1.19 - dehydrogenase, ec:1.5.1.2 - reductase	1, 1, 1, 1, 6, 1, 1, 1	tr|B7PJE1|B7PJE1_IXOSC, sp|Q95V58|KARG_ARTSF, tr|B7Q902|B7Q902_IXOSC, tr|A0A087UAJ9|A0A087UAJ9_9ARAC, tr|B7QIQ7|B7QIQ7_IXOSC, tr|B7QAL5|B7QAL5_IXOSC, tr|B7PZG8|B7PZG8_IXOSC, tr|B7PAB9|B7PAB9_IXOSC, tr|B7P0M7|B7P0M7_IXOSC, tr|B7Q2F9|B7Q2F9_IXOSC, tr|B7PKP8|B7PKP8_IXOSC, tr|B7Q2F9|B7Q2F9_IXOSC, tr|B7Q8R2|B7Q8R2_IXOSC
Lipid metabolism	Arachidonic acid metabolism	map00590	7	12	ec:1.1.1.184 - reductase (NADPH), ec:1.1.1.189 - 9-reductase, ec:5.3.99.3 - synthase, ec:1.14.14.1 - monooxygenase, ec:1.11.1.9 - peroxidase, ec:3.3.2.6 - hydrolase, ec:3.1.1.4 - A2	1, 1, 1, 4, 3, 1, 1	tr|B7Q650|B7Q650_IXOSC, tr|B7QLU2|B7QLU2_IXOSC, tr|B7Q9K1|B7Q9K1_IXOSC, tr|B7P5J5|B7P5J5_IXOSC, tr|B7PME9|B7PME9_IXOSC, tr|B7P5I8|B7P5I8_IXOSC, tr|B7P9X6|B7P9X6_IXOSC, tr|Q2XW17|Q2XW17_RHIMP, tr|B7QF74|B7QF74_IXOSC, tr|B7QMI2|B7QMI2_IXOSC, tr|Q09JF9|Q09JF9_ARGMO, tr|B7PIP9|B7PIP9_IXOSC
Carbohydrate metabolism	Amino sugar and nucleotide sugar metabolism	map00520	13	11	ec:3.5.99.6 - deaminase, ec:2.6.1.16 - transaminase (isomerizing), ec:5.3.1.9 - isomerase, ec:2.7.7.64 - uridylyltransferase, ec:3.2.1.52 - hexosaminidase, ec:2.7.7.13 - guanylyltransferase, ec:2.7.1.2 - glucokinase (phosphorylating), ec:2.7.1.1 - hexokinase type IV glucokinase, ec:2.7.1.7 - mannokinase (phosphorylating), ec:2.7.1.4 - fructokinase (phosphorylating), ec:5.1.3.2 - 4-epimerase, ec:2…	1, 1, 1, 1, 2, 1, 1, 2, 1, 1, 1, 1, 1	tr|E7F0E2|E7F0E2_DANRE, tr|A2V728|A2V728_HAELO, tr|A0A0B1PR88|A0A0B1PR88_9BILA, tr|B7Q2W2|B7Q2W2_IXOSC, tr|G3MK74|G3MK74_9ACAR, tr|A0A087TZD0|A0A087TZD0_9ARAC, sp|Q68EY9|GMPBA_XENLA, tr|B7QB25|B7QB25_IXOSC, tr|E2C3M9|E2C3M9_HARSA, tr|B7QB25|B7QB25_IXOSC, tr|B7QB25|B7QB25_IXOSC, tr|B7QB25|B7QB25_IXOSC, tr|B7PZ94|B7PZ94_IXOSC, tr|B7Q2W2|B7Q2W2_IXOSC, tr|B7QAU2|B7QAU2_IXOSC
Carbohydrate metabolism	Galactose metabolism	map00052	11	11	ec:2.7.7.64 - uridylyltransferase, ec:2.7.1.2 - glucokinase (phosphorylating), ec:2.7.1.1 - hexokinase type IV glucokinase, ec:1.1.3.9 - oxidase, ec:2.7.1.11 - phosphohexokinase, ec:5.1.3.2 - 4-epimerase, ec:2.7.7.9 - uridylyltransferase, ec:3.2.1.20 - maltase, ec:3.2.1.22 - melibiase, ec:3.2.1.23 - lactase (ambiguous), ec:1.1.1.21 - reductase	1, 1, 2, 1, 1, 1, 1, 1, 1, 1, 2	tr|B7Q2W2|B7Q2W2_IXOSC, tr|B7QB25|B7QB25_IXOSC, tr|E2C3M9|E2C3M9_HARSA, tr|B7QB25|B7QB25_IXOSC, tr|B7QF46|B7QF46_IXOSC, tr|E2A3H9|E2A3H9_CAMFO, tr|B7PZ94|B7PZ94_IXOSC, tr|B7Q2W2|B7Q2W2_IXOSC, tr|B7Q8N5|B7Q8N5_IXOSC, tr|B7PDZ5|B7PDZ5_IXOSC, tr|B7PW84|B7PW84_IXOSC, tr|B7PD90|B7PD90_IXOSC, tr|B7PCN1|B7PCN1_IXOSC
Carbohydrate metabolism	Pentose phosphate pathway	map00030	10	11	ec:4.1.2.13 - aldolase, ec:5.3.1.6 - isomerase, ec:5.3.1.9 - isomerase, ec:2.2.1.1 - glycolaldehydetransferase, ec:2.7.1.11 - phosphohexokinase, ec:5.1.3.1 - 3-epimerase, ec:3.1.3.11 - hexose diphosphatase, ec:4.1.2.4 - aldolase, ec:1.1.1.44 - dehydrogenase (NADP+-dependent, decarboxylating), ec:2.7.6.1 - diphosphokinase	1, 1, 1, 1, 1, 1, 1, 1, 1, 2	tr|B7Q5H9|B7Q5H9_IXOSC, tr|B7QCM5|B7QCM5_IXOSC, tr|A0A0B1PR88|A0A0B1PR88_9BILA, tr|A0A087U756|A0A087U756_9ARAC, tr|E2A3H9|E2A3H9_CAMFO, tr|B7PPJ5|B7PPJ5_IXOSC, tr|B7PLL4|B7PLL4_IXOSC, tr|B4LLS1|B4LLS1_DROVI, tr|B7Q1Y2|B7Q1Y2_IXOSC, tr|B7PYZ2|B7PYZ2_IXOSC, tr|W5J2J7|W5J2J7_ANODA
Carbohydrate metabolism	Butanoate metabolism	map00650	8	11	ec:2.6.1.19 - transaminase, ec:1.3.5.1 - dehydrogenase, ec:1.2.1.24 - dehydrogenase (NAD+), ec:4.2.1.17 - hydratase, ec:2.3.1.9 - C-acetyltransferase, ec:1.1.1.35 - dehydrogenase, ec:1.2.1.16 - dehydrogenase [NAD(P)+], ec:2.8.3.5 - CoA-transferase	1, 2, 1, 3, 2, 3, 1, 1	tr|B7PUE8|B7PUE8_IXOSC, tr|Q4PMD5|Q4PMD5_IXOSC, tr|B7P620|B7P620_IXOSC, tr|B3GV23|B3GV23_RHIMP, tr|B7PQP6|B7PQP6_IXOSC, tr|B7PQP7|B7PQP7_IXOSC, tr|B7QBM8|B7QBM8_IXOSC, tr|B7PDP6|B7PDP6_IXOSC, tr|B7P2S4|B7P2S4_IXOSC, tr|B7PQP6|B7PQP6_IXOSC, tr|B7PQP7|B7PQP7_IXOSC, tr|B7QIS3|B7QIS3_IXOSC, tr|B3GV23|B3GV23_RHIMP, tr|F0J974|F0J974_AMBVA
Lipid metabolism	Glycerolipid metabolism	map00561	6	11	ec:1.1.1.2 - dehydrogenase (NADP+), ec:1.2.1.3 - dehydrogenase (NAD+), ec:3.2.1.22 - melibiase, ec:1.1.1.21 - reductase, ec:3.1.1.23 - lipase, ec:2.3.1.51 - O-acyltransferase	2, 6, 1, 2, 1, 1	tr|B7PD90|B7PD90_IXOSC, tr|B7PCN1|B7PCN1_IXOSC, tr|B7QIQ7|B7QIQ7_IXOSC, tr|B7QAL5|B7QAL5_IXOSC, tr|B7PZG8|B7PZG8_IXOSC, tr|B7PAB9|B7PAB9_IXOSC, tr|B7P0M7|B7P0M7_IXOSC, tr|B7Q2F9|B7Q2F9_IXOSC, tr|B7PDZ5|B7PDZ5_IXOSC, tr|B7PD90|B7PD90_IXOSC, tr|B7PCN1|B7PCN1_IXOSC, tr|G3MI93|G3MI93_9ACAR, tr|G3MM92|G3MM92_9ACAR
Amino acid metabolism	Alanine, aspartate and glutamate metabolism	map00250	12	10	ec:2.6.1.12 - transaminase, ec:2.6.1.16 - transaminase (isomerizing), ec:2.6.1.19 - transaminase, ec:1.4.3.1 - oxidase, ec:6.3.1.2 - synthetase, ec:1.2.1.24 - dehydrogenase (NAD+), ec:2.6.1.2 - transaminase, ec:2.6.1.1 - transaminase, ec:4.3.2.2 - lyase, ec:1.4.1.14 - synthase (NADH), ec:1.2.1.16 - dehydrogenase [NAD(P)+], ec:2.4.2.14 - phosphoribosyldiphosphate 5-amidotransferase	1, 1, 1, 1, 1, 1, 1, 1, 1, 1, 1, 2	tr|B7QLI8|B7QLI8_IXOSC, tr|A2V728|A2V728_HAELO, tr|B7PUE8|B7PUE8_IXOSC, tr|B7PJE1|B7PJE1_IXOSC, tr|B7PNU5|B7PNU5_IXOSC, tr|B3GV23|B3GV23_RHIMP, tr|B7QLI8|B7QLI8_IXOSC, tr|A0A087UAJ9|A0A087UAJ9_9ARAC, tr|B7P0S3|B7P0S3_IXOSC, tr|B7PNR9|B7PNR9_IXOSC, tr|B3GV23|B3GV23_RHIMP, tr|A2V728|A2V728_HAELO, tr|B7P592|B7P592_IXOSC
Carbohydrate metabolism	Starch and sucrose metabolism	map00500	11	10	ec:5.3.1.9 - isomerase, ec:3.6.1.9 - diphosphatase, ec:2.7.1.2 - glucokinase (phosphorylating), ec:2.7.1.1 - hexokinase type IV glucokinase, ec:3.2.1.91 - 1,4-beta-cellobiosidase (non-reducing end), ec:2.7.1.4 - fructokinase (phosphorylating), ec:2.7.7.9 - uridylyltransferase, ec:3.2.1.20 - maltase, ec:2.4.1.1 - phosphorylase, ec:2.4.1.18 - branching enzyme, ec:2.4.1.13 - synthase	1, 1, 1, 2, 1, 1, 1, 1, 1, 1, 1	tr|A0A0B1PR88|A0A0B1PR88_9BILA, tr|B7Q2J6|B7Q2J6_IXOSC, tr|B7QB25|B7QB25_IXOSC, tr|E2C3M9|E2C3M9_HARSA, tr|B7QB25|B7QB25_IXOSC, tr|B7Q2R9|B7Q2R9_IXOSC, tr|B7QB25|B7QB25_IXOSC, tr|B7Q2W2|B7Q2W2_IXOSC, tr|B7Q8N5|B7Q8N5_IXOSC, tr|B7P5Y3|B7P5Y3_IXOSC, tr|B7PDB8|B7PDB8_IXOSC, tr|B7PS87|B7PS87_IXOSC
Amino acid metabolism	Cysteine and methionine metabolism	map00270	9	10	ec:2.1.1.5 - S-methyltransferase, ec:2.6.1.57 - transaminase, ec:2.6.1.5 - transaminase, ec:3.3.1.1 - S-adenosylhomocysteine synthase, ec:2.6.1.1 - transaminase, ec:1.13.11.54 - dioxygenase [iron(II)-requiring], ec:2.5.1.16 - synthase, ec:1.1.1.37 - dehydrogenase, ec:2.4.2.28 - phosphorylase	2, 1, 2, 1, 1, 1, 1, 2, 1	tr|A0A087TQQ4|A0A087TQQ4_9ARAC, tr|R7UN93|R7UN93_CAPTE, tr|A0A087UAJ9|A0A087UAJ9_9ARAC, tr|G6DLC9|G6DLC9_DANPL, tr|A0A087UAJ9|A0A087UAJ9_9ARAC, tr|A0A087UDX4|A0A087UDX4_9ARAC, tr|A0A087UAJ9|A0A087UAJ9_9ARAC, sp|B7PRF6|MTND_IXOSC, tr|B7PKP8|B7PKP8_IXOSC, tr|B7PH44|B7PH44_IXOSC, tr|Q4PLZ0|Q4PLZ0_IXOSC, tr|A0A087T5Z8|A0A087T5Z8_9ARAC
Energy metabolism	Methane metabolism	map00680	8	10	ec:2.1.2.1 - hydroxymethyltransferase, ec:4.1.2.13 - aldolase, ec:4.2.1.11 - hydratase, ec:2.7.1.11 - phosphohexokinase, ec:1.1.1.37 - dehydrogenase, ec:1.1.1.244 - dehydrogenase, ec:3.1.3.11 - hexose diphosphatase, ec:1.1.1.284 - dehydrogenase	2, 1, 1, 1, 2, 1, 1, 1	tr|B7PG87|B7PG87_IXOSC, tr|B7PGD5|B7PGD5_IXOSC, tr|B7Q5H9|B7Q5H9_IXOSC, tr|D4P967|D4P967_ORNMO, tr|E2A3H9|E2A3H9_CAMFO, tr|B7PH44|B7PH44_IXOSC, tr|Q4PLZ0|Q4PLZ0_IXOSC, tr|B7Q4P9|B7Q4P9_IXOSC, tr|B7PLL4|B7PLL4_IXOSC, tr|B7QD13|B7QD13_IXOSC
Metabolism of cofactors and vitamins	One carbon pool by folate	map00670	7	10	ec:6.3.3.2 - cyclo-ligase, ec:2.1.2.3 - formyltransferase, ec:2.1.2.2 - formyltransferase, ec:2.1.2.1 - hydroxymethyltransferase, ec:2.1.2.10 - S-aminomethyldihydrolipoylprotein:(6S)-tetrahydrofolate aminomethyltransferase (ammonia-forming), ec:6.3.4.3 - ligase, ec:1.5.1.5 - dehydrogenase (NADP+)	1, 3, 1, 2, 1, 1, 1	tr|A6N9W8|A6N9W8_ORNPR, tr|B7PV68|B7PV68_IXOSC, tr|G3MGZ8|G3MGZ8_9ACAR, tr|D6WCW8|D6WCW8_TRICA, tr|B7P986|B7P986_IXOSC, tr|B7PG87|B7PG87_IXOSC, tr|B7PGD5|B7PGD5_IXOSC, tr|B7P6X5|B7P6X5_IXOSC, tr|A0A087ULP0|A0A087ULP0_9ARAC, tr|A0A087ULP0|A0A087ULP0_9ARAC
Metabolism of cofactors and vitamins	Nicotinate and nicotinamide metabolism	map00760	10	9	ec:3.1.3.5 - uridine 5'-nucleotidase, ec:3.6.1.9 - diphosphatase, ec:6.3.1.5 - synthase, ec:1.2.1.24 - dehydrogenase (NAD+), ec:3.5.1.19 - nicotinamide deaminase, ec:1.6.1.2 - transhydrogenase (Re/Si-specific), ec:1.2.1.16 - dehydrogenase [NAD(P)+], ec:2.4.2.19 - diphosphorylase (carboxylating), ec:5.4.99.4 - mutase, ec:2.4.2.1 - phosphorylase	1, 1, 1, 1, 1, 1, 1, 1, 1, 1	tr|B7PAY2|B7PAY2_IXOSC, tr|B7Q2J6|B7Q2J6_IXOSC, tr|B7PKN7|B7PKN7_IXOSC, tr|B3GV23|B3GV23_RHIMP, tr|B7QEF3|B7QEF3_IXOSC, tr|B7PCD1|B7PCD1_IXOSC, tr|B3GV23|B3GV23_RHIMP, tr|E9IE44|E9IE44_SOLIN, tr|B7Q1G1|B7Q1G1_IXOSC, tr|A0A087T5Z8|A0A087T5Z8_9ARAC
Lipid metabolism	Biosynthesis of unsaturated fatty acids	map01040	5	9	ec:1.3.1.38 - reductase (NADPH), ec:4.2.1.17 - hydratase, ec:1.1.1.211 - dehydrogenase, ec:1.1.1.100 - reductase, ec:2.3.1.16 - C-acyltransferase	1, 3, 1, 3, 3	tr|B7PDY1|B7PDY1_IXOSC, tr|B7PQP6|B7PQP6_IXOSC, tr|B7PQP7|B7PQP7_IXOSC, tr|B7QBM8|B7QBM8_IXOSC, tr|B7PQP7|B7PQP7_IXOSC, tr|B7PYN9|B7PYN9_IXOSC, tr|B7P526|B7P526_IXOSC, tr|B7P335|B7P335_IXOSC, tr|B7PQP6|B7PQP6_IXOSC, tr|B7PDP6|B7PDP6_IXOSC, tr|B7P2S4|B7P2S4_IXOSC
Metabolism of terpenoids and polyketides	Limonene and pinene degradation	map00903	2	9	ec:4.2.1.17 - hydratase, ec:1.2.1.3 - dehydrogenase (NAD+)	3, 6	tr|B7PQP6|B7PQP6_IXOSC, tr|B7PQP7|B7PQP7_IXOSC, tr|B7QBM8|B7QBM8_IXOSC, tr|B7QIQ7|B7QIQ7_IXOSC, tr|B7QAL5|B7QAL5_IXOSC, tr|B7PZG8|B7PZG8_IXOSC, tr|B7PAB9|B7PAB9_IXOSC, tr|B7P0M7|B7P0M7_IXOSC, tr|B7Q2F9|B7Q2F9_IXOSC
Biosynthesis of other secondary metabolites	Phenylpropanoid biosynthesis	map00940	1	9	ec:1.11.1.7 - lactoperoxidase	9	tr|Q2XW17|Q2XW17_RHIMP, tr|B7Q8W6|B7Q8W6_IXOSC, tr|B7QN17|B7QN17_IXOSC, tr|B7QGB0|B7QGB0_IXOSC, tr|B7QF74|B7QF74_IXOSC, tr|Q9GV35|Q9GV35_HAELO, tr|B7PUM7|B7PUM7_IXOSC, tr|B7QMI2|B7QMI2_IXOSC, tr|A6NA14|A6NA14_ORNPR
Genetic Information Processing; Translation	Aminoacyl-tRNA biosynthesis	map00970	10	8	ec:6.1.1.18 - ligase, ec:6.1.1.17 - ligase, ec:6.1.1.19 - ligase, ec:6.1.1.14 - ligase, ec:6.1.1.16 - ligase, ec:6.1.1.15 - ligase, ec:6.1.1.6 - ligase, ec:6.1.1.9 - ligase, ec:6.1.1.2 - ligase, ec:6.1.1.1 - ligase	1, 1, 1, 1, 1, 1, 1, 2, 1, 1	tr|B7PKR5|B7PKR5_IXOSC, tr|B7PKR5|B7PKR5_IXOSC, tr|B7P8Y4|B7P8Y4_IXOSC, tr|K7IMD6|K7IMD6_NASVI, tr|Q7Q069|Q7Q069_ANOGA, tr|B7PKR5|B7PKR5_IXOSC, tr|B7PEY9|B7PEY9_IXOSC, tr|B7P4M5|B7P4M5_IXOSC, tr|B7P4M6|B7P4M6_IXOSC, tr|J9JPX7|J9JPX7_ACYPI, tr|B7P4M6|B7P4M6_IXOSC
Glycan biosynthesis and metabolism	Other glycan degradation	map00511	6	8	ec:3.2.1.45 - psychosine hydrolase, ec:3.2.1.51 - alpha-fucosidase, ec:3.2.1.52 - hexosaminidase, ec:3.2.1.24 - alpha-D-mannosidase, ec:3.2.1.25 - mannanase, ec:3.2.1.23 - lactase (ambiguous)	2, 1, 2, 1, 1, 1	tr|A0A087UQ44|A0A087UQ44_9ARAC, tr|B7PK21|B7PK21_IXOSC, tr|B7QBK7|B7QBK7_IXOSC, tr|G3MK74|G3MK74_9ACAR, tr|A0A087TZD0|A0A087TZD0_9ARAC, tr|A0A067R124|A0A067R124_ZOONE, tr|B7PL94|B7PL94_IXOSC, tr|B7PW84|B7PW84_IXOSC
Amino acid metabolism	Histidine metabolism	map00340	3	8	ec:2.6.1.9 - transaminase, ec:4.3.1.3 - ammonia-lyase, ec:1.2.1.3 - dehydrogenase (NAD+)	1, 1, 6	tr|A0A087UAJ9|A0A087UAJ9_9ARAC, tr|B7QBL3|B7QBL3_IXOSC, tr|B7QIQ7|B7QIQ7_IXOSC, tr|B7QAL5|B7QAL5_IXOSC, tr|B7PZG8|B7PZG8_IXOSC, tr|B7PAB9|B7PAB9_IXOSC, tr|B7P0M7|B7P0M7_IXOSC, tr|B7Q2F9|B7Q2F9_IXOSC
Amino acid metabolism	Phenylalanine metabolism	map00360	7	7	ec:2.6.1.57 - transaminase, ec:2.6.1.5 - transaminase, ec:2.6.1.9 - transaminase, ec:2.6.1.1 - transaminase, ec:3.5.1.32 - hydrolase, ec:4.2.1.17 - hydratase, ec:1.13.11.27 - dioxygenase	1, 2, 1, 1, 1, 3, 1	tr|A0A087UAJ9|A0A087UAJ9_9ARAC, tr|G6DLC9|G6DLC9_DANPL, tr|A0A087UAJ9|A0A087UAJ9_9ARAC, tr|A0A087UAJ9|A0A087UAJ9_9ARAC, tr|A0A087UAJ9|A0A087UAJ9_9ARAC, tr|B7P153|B7P153_IXOSC, tr|B7PQP6|B7PQP6_IXOSC, tr|B7PQP7|B7PQP7_IXOSC, tr|B7QBM8|B7QBM8_IXOSC, tr|B7PHP6|B7PHP6_IXOSC
Lipid metabolism	Glycerophospholipid metabolism	map00564	7	7	ec:1.1.1.8 - dehydrogenase (NAD+), ec:2.7.7.41 - cytidylyltransferase, ec:1.1.1.94 - dehydrogenase [NAD(P)+], ec:3.1.4.4 - D, ec:1.1.5.3 - dehydrogenase, ec:3.1.1.4 - A2, ec:2.3.1.51 - O-acyltransferase	1, 1, 1, 2, 1, 1, 1	tr|B7PLJ6|B7PLJ6_IXOSC, tr|G3MNE4|G3MNE4_9ACAR, tr|B7PLJ6|B7PLJ6_IXOSC, tr|B7PQK7|B7PQK7_IXOSC, tr|B7PDC8|B7PDC8_IXOSC, tr|F4WAM9|F4WAM9_ACREC, tr|B7PIP9|B7PIP9_IXOSC, tr|G3MM92|G3MM92_9ACAR
Lipid metabolism	Fatty acid elongation	map00062	5	7	ec:1.3.1.38 - reductase (NADPH), ec:4.2.1.17 - hydratase, ec:1.1.1.211 - dehydrogenase, ec:1.1.1.35 - dehydrogenase, ec:2.3.1.16 - C-acyltransferase	1, 3, 1, 3, 3	tr|B7PDY1|B7PDY1_IXOSC, tr|B7PQP6|B7PQP6_IXOSC, tr|B7PQP7|B7PQP7_IXOSC, tr|B7QBM8|B7QBM8_IXOSC, tr|B7PQP7|B7PQP7_IXOSC, tr|B7PQP6|B7PQP6_IXOSC, tr|B7PQP7|B7PQP7_IXOSC, tr|B7QIS3|B7QIS3_IXOSC, tr|B7PQP6|B7PQP6_IXOSC, tr|B7PDP6|B7PDP6_IXOSC, tr|B7P2S4|B7P2S4_IXOSC
Xenobiotics biodegradation and metabolism	Chloroalkane and chloroalkene degradation	map00625	2	7	ec:1.2.1.3 - dehydrogenase (NAD+), ec:3.8.1.5 - dehalogenase	6, 1	tr|B7QIQ7|B7QIQ7_IXOSC, tr|B7QAL5|B7QAL5_IXOSC, tr|B7PZG8|B7PZG8_IXOSC, tr|B7PAB9|B7PAB9_IXOSC, tr|B7P0M7|B7P0M7_IXOSC, tr|B7Q2F9|B7Q2F9_IXOSC, tr|B7PZN9|B7PZN9_IXOSC
Carbohydrate metabolism	Ascorbate and aldarate metabolism	map00053	2	7	ec:2.7.7.64 - uridylyltransferase, ec:1.2.1.3 - dehydrogenase (NAD+)	1, 6	tr|B7Q2W2|B7Q2W2_IXOSC, tr|B7QIQ7|B7QIQ7_IXOSC, tr|B7QAL5|B7QAL5_IXOSC, tr|B7PZG8|B7PZG8_IXOSC, tr|B7PAB9|B7PAB9_IXOSC, tr|B7P0M7|B7P0M7_IXOSC, tr|B7Q2F9|B7Q2F9_IXOSC
Amino acid metabolism	Tyrosine metabolism	map00350	8	6	ec:2.6.1.57 - transaminase, ec:2.6.1.5 - transaminase, ec:2.6.1.9 - transaminase, ec:2.6.1.1 - transaminase, ec:3.7.1.2 - beta-diketonase, ec:1.13.11.27 - dioxygenase, ec:5.2.1.2 - isomerase, ec:1.2.1.16 - dehydrogenase [NAD(P)+]	1, 2, 1, 1, 1, 1, 1, 1	tr|A0A087UAJ9|A0A087UAJ9_9ARAC, tr|G6DLC9|G6DLC9_DANPL, tr|A0A087UAJ9|A0A087UAJ9_9ARAC, tr|A0A087UAJ9|A0A087UAJ9_9ARAC, tr|A0A087UAJ9|A0A087UAJ9_9ARAC, tr|B7Q0D4|B7Q0D4_IXOSC, tr|B7PHP6|B7PHP6_IXOSC, tr|B7QMI2|B7QMI2_IXOSC, tr|B3GV23|B3GV23_RHIMP
Carbohydrate metabolism	Inositol phosphate metabolism	map00562	5	6	ec:5.3.1.1 - isomerase, ec:2.7.1.68 - 5-kinase, ec:3.1.4.11 - phospholipase C, ec:5.5.1.4 - synthase, ec:1.2.1.18 - dehydrogenase (acetylating)	2, 1, 1, 1, 1	tr|J7GP27|J7GP27_RHIMP, tr|B7Q3K7|B7Q3K7_IXOSC, tr|B7PZD2|B7PZD2_IXOSC, tr|B7Q2N6|B7Q2N6_IXOSC, tr|B7PG19|B7PG19_IXOSC, tr|B7PAB9|B7PAB9_IXOSC
Metabolism of cofactors and vitamins	Pantothenate and CoA biosynthesis	map00770	5	6	ec:3.6.1.9 - diphosphatase, ec:6.3.2.5 - ligase, ec:1.3.1.2 - dehydrogenase (NADP+), ec:3.5.1.92 - hydrolase, ec:3.5.1.6 - N-carbamoyl-beta-alanine amidohydrolase	1, 1, 2, 1, 1	tr|B7Q2J6|B7Q2J6_IXOSC, tr|B7PKH1|B7PKH1_IXOSC, tr|B7QG52|B7QG52_IXOSC, tr|B7PNR9|B7PNR9_IXOSC, tr|B7PHC3|B7PHC3_IXOSC, tr|B7Q5H6|B7Q5H6_IXOSC
Xenobiotics biodegradation and metabolism	Benzoate degradation	map00362	4	6	ec:4.2.1.17 - hydratase, ec:2.3.1.9 - C-acetyltransferase, ec:1.1.1.35 - dehydrogenase, ec:2.3.1.16 - C-acyltransferase	3, 2, 3, 3	tr|B7PQP6|B7PQP6_IXOSC, tr|B7PQP7|B7PQP7_IXOSC, tr|B7QBM8|B7QBM8_IXOSC, tr|B7PDP6|B7PDP6_IXOSC, tr|B7P2S4|B7P2S4_IXOSC, tr|B7PQP6|B7PQP6_IXOSC, tr|B7PQP7|B7PQP7_IXOSC, tr|B7QIS3|B7QIS3_IXOSC, tr|B7PQP6|B7PQP6_IXOSC, tr|B7PDP6|B7PDP6_IXOSC, tr|B7P2S4|B7P2S4_IXOSC
Metabolism of cofactors and vitamins	Ubiquinone and other terpenoid-quinone biosynthesis	map00130	4	6	ec:2.1.1.64 - 3-O-methyltransferase, ec:2.6.1.5 - transaminase, ec:1.13.11.27 - dioxygenase, ec:6.2.1.26 - ligase	1, 2, 1, 2	tr|B7QF56|B7QF56_IXOSC, tr|G6DLC9|G6DLC9_DANPL, tr|A0A087UAJ9|A0A087UAJ9_9ARAC, tr|B7PHP6|B7PHP6_IXOSC, tr|B7P5W3|B7P5W3_IXOSC, tr|B7QLH9|B7QLH9_IXOSC
Lipid metabolism	alpha-Linolenic acid metabolism	map00592	3	6	ec:4.2.1.17 - hydratase, ec:2.3.1.16 - C-acyltransferase, ec:3.1.1.4 - A2	3, 3, 1	tr|B7PQP6|B7PQP6_IXOSC, tr|B7PQP7|B7PQP7_IXOSC, tr|B7QBM8|B7QBM8_IXOSC, tr|B7PQP6|B7PQP6_IXOSC, tr|B7PDP6|B7PDP6_IXOSC, tr|B7P2S4|B7P2S4_IXOSC, tr|B7PIP9|B7PIP9_IXOSC
Xenobiotics biodegradation and metabolism	Caprolactam degradation	map00930	3	6	ec:1.1.1.2 - dehydrogenase (NADP+), ec:4.2.1.17 - hydratase, ec:1.1.1.35 - dehydrogenase	2, 3, 3	tr|B7PD90|B7PD90_IXOSC, tr|B7PCN1|B7PCN1_IXOSC, tr|B7PQP6|B7PQP6_IXOSC, tr|B7PQP7|B7PQP7_IXOSC, tr|B7QBM8|B7QBM8_IXOSC, tr|B7PQP6|B7PQP6_IXOSC, tr|B7PQP7|B7PQP7_IXOSC, tr|B7QIS3|B7QIS3_IXOSC
Metabolism of terpenoids and polyketides	Geraniol degradation	map00281	3	6	ec:4.2.1.17 - hydratase, ec:1.1.1.35 - dehydrogenase, ec:2.3.1.16 - C-acyltransferase	3, 3, 3	tr|B7PQP6|B7PQP6_IXOSC, tr|B7PQP7|B7PQP7_IXOSC, tr|B7QBM8|B7QBM8_IXOSC, tr|B7PQP6|B7PQP6_IXOSC, tr|B7PQP7|B7PQP7_IXOSC, tr|B7QIS3|B7QIS3_IXOSC, tr|B7PQP6|B7PQP6_IXOSC, tr|B7PDP6|B7PDP6_IXOSC, tr|B7P2S4|B7P2S4_IXOSC
Metabolism of cofactors and vitamins	Retinol metabolism	map00830	2	6	ec:1.14.14.1 - monooxygenase, ec:1.2.1.36 - dehydrogenase	4, 2	tr|B7P5J5|B7P5J5_IXOSC, tr|B7PME9|B7PME9_IXOSC, tr|B7P5I8|B7P5I8_IXOSC, tr|B7P9X6|B7P9X6_IXOSC, tr|B7QIQ7|B7QIQ7_IXOSC, tr|B7QAL5|B7QAL5_IXOSC
Metabolism of terpenoids and polyketides	Insect hormone biosynthesis	map00981	1	6	ec:1.2.1.3 - dehydrogenase (NAD+)	6	tr|B7QIQ7|B7QIQ7_IXOSC, tr|B7QAL5|B7QAL5_IXOSC, tr|B7PZG8|B7PZG8_IXOSC, tr|B7PAB9|B7PAB9_IXOSC, tr|B7P0M7|B7P0M7_IXOSC, tr|B7Q2F9|B7Q2F9_IXOSC
Energy metabolism	Nitrogen metabolism	map00910	6	5	ec:4.2.1.1 - dehydratase, ec:1.7.1.1 - reductase (NADH), ec:6.3.1.2 - synthetase, ec:3.5.1.49 - ec:3.5.1.49 formamidase, ec:1.4.1.14 - synthase (NADH), ec:1.7.99.4 - reductase	1, 1, 1, 1, 1, 1	tr|B7QEN3|B7QEN3_IXOSC, tr|G3MMY1|G3MMY1_9ACAR, tr|B7PNU5|B7PNU5_IXOSC, tr|B7Q2J6|B7Q2J6_IXOSC, tr|B7PNR9|B7PNR9_IXOSC, tr|G3MMY1|G3MMY1_9ACAR
Carbohydrate metabolism	Pentose and glucuronate interconversions	map00040	6	5	ec:2.7.7.64 - uridylyltransferase, ec:1.1.1.2 - dehydrogenase (NADP+), ec:5.1.3.1 - 3-epimerase, ec:2.7.7.9 - uridylyltransferase, ec:1.1.1.10 - reductase, ec:1.1.1.21 - reductase	1, 2, 1, 1, 1, 2	tr|B7Q2W2|B7Q2W2_IXOSC, tr|B7PD90|B7PD90_IXOSC, tr|B7PCN1|B7PCN1_IXOSC, tr|B7PPJ5|B7PPJ5_IXOSC, tr|B7Q2W2|B7Q2W2_IXOSC, tr|B7PKM5|B7PKM5_IXOSC, tr|B7PD90|B7PD90_IXOSC, tr|B7PCN1|B7PCN1_IXOSC
Lipid metabolism	Primary bile acid biosynthesis	map00120	3	5	ec:6.2.1.7 - ligase, ec:1.1.1.35 - dehydrogenase, ec:2.3.1.176 - C-acyltransferase	1, 3, 1	tr|G3MNH6|G3MNH6_9ACAR, tr|B7PQP6|B7PQP6_IXOSC, tr|B7PQP7|B7PQP7_IXOSC, tr|B7QIS3|B7QIS3_IXOSC, tr|B7PKM5|B7PKM5_IXOSC
Lipid metabolism	Linoleic acid metabolism	map00591	2	5	ec:1.14.14.1 - monooxygenase, ec:3.1.1.4 - A2	4, 1	tr|B7P5J5|B7P5J5_IXOSC, tr|B7PME9|B7PME9_IXOSC, tr|B7P5I8|B7P5I8_IXOSC, tr|B7P9X6|B7P9X6_IXOSC, tr|B7PIP9|B7PIP9_IXOSC
Lipid metabolism	Fatty acid biosynthesis	map00061	8	4	ec:2.3.1.85 - synthase, ec:1.3.1.10 - reductase (NADPH, Si-specific), ec:1.1.1.100 - reductase, ec:6.2.1.3 - ligase, ec:4.2.1.59 - dehydratase, ec:2.3.1.39 - S-malonyltransferase, ec:3.1.2.14 - hydrolase, ec:2.3.1.41 - synthase I	3, 1, 3, 1, 1, 1, 1, 1	tr|B7PYN9|B7PYN9_IXOSC, tr|B7P526|B7P526_IXOSC, tr|B7P335|B7P335_IXOSC, tr|B7PYN9|B7PYN9_IXOSC, tr|B7PYN9|B7PYN9_IXOSC, tr|B7P526|B7P526_IXOSC, tr|B7P335|B7P335_IXOSC, tr|B7PJA8|B7PJA8_IXOSC, tr|B7PYN9|B7PYN9_IXOSC, tr|B7PYN9|B7PYN9_IXOSC, tr|B7PYN9|B7PYN9_IXOSC, tr|B7PYN9|B7PYN9_IXOSC
Amino acid metabolism	Arginine biosynthesis	map00220	4	4	ec:3.5.3.1 - arginine amidinase, ec:6.3.1.2 - synthetase, ec:2.6.1.2 - transaminase, ec:2.6.1.1 - transaminase	1, 1, 1, 1	tr|B7Q902|B7Q902_IXOSC, tr|B7PNU5|B7PNU5_IXOSC, tr|B7QLI8|B7QLI8_IXOSC, tr|A0A087UAJ9|A0A087UAJ9_9ARAC
Metabolism of other amino acids	Cyanoamino acid metabolism	map00460	3	4	ec:2.1.2.1 - hydroxymethyltransferase, ec:3.5.1.49 - ec:3.5.1.49 formamidase, ec:2.3.2.2 - glutamyl transpeptidase	2, 1, 1	tr|B7PG87|B7PG87_IXOSC, tr|B7PGD5|B7PGD5_IXOSC, tr|B7Q2J6|B7Q2J6_IXOSC, tr|G3MSU7|G3MSU7_9ACAR
Biosynthesis of other secondary metabolites	Caffeine metabolism	map00232	1	4	ec:1.14.14.1 - monooxygenase	4	tr|B7P5J5|B7P5J5_IXOSC, tr|B7PME9|B7PME9_IXOSC, tr|B7P5I8|B7P5I8_IXOSC, tr|B7P9X6|B7P9X6_IXOSC
Metabolism of cofactors and vitamins	Biotin metabolism	map00780	4	3	ec:1.3.1.10 - reductase (NADPH, Si-specific), ec:1.1.1.100 - reductase, ec:4.2.1.59 - dehydratase, ec:2.3.1.41 - synthase I	1, 3, 1, 1	tr|B7PYN9|B7PYN9_IXOSC, tr|B7PYN9|B7PYN9_IXOSC, tr|B7P526|B7P526_IXOSC, tr|B7P335|B7P335_IXOSC, tr|B7PYN9|B7PYN9_IXOSC, tr|B7PYN9|B7PYN9_IXOSC
Signal transduction	Phosphatidylinositol signaling system	map04070	3	3	ec:2.7.7.41 - cytidylyltransferase, ec:2.7.1.68 - 5-kinase, ec:3.1.4.11 - phospholipase C	1, 1, 1	tr|G3MNE4|G3MNE4_9ACAR, tr|B7PZD2|B7PZD2_IXOSC, tr|B7Q2N6|B7Q2N6_IXOSC
Glycan biosynthesis and metabolism	Glycosphingolipid biosynthesis - globo and isoglobo series	map00603	3	3	ec:3.2.1.49 - alpha-acetylgalactosaminidase, ec:3.2.1.52 - hexosaminidase, ec:3.2.1.22 - melibiase	1, 2, 1	tr|B7PDZ5|B7PDZ5_IXOSC, tr|G3MK74|G3MK74_9ACAR, tr|A0A087TZD0|A0A087TZD0_9ARAC, tr|B7PDZ5|B7PDZ5_IXOSC
Energy metabolism	Sulfur metabolism	map00920	3	3	ec:2.8.1.1 - sulfurtransferase, ec:1.8.4.9 - reductase (glutathione), ec:2.7.7.4 - adenylyltransferase	1, 1, 1	tr|Q5S1X3|Q5S1X3_IXOSC, tr|A5LHW0|A5LHW0_HAELO, tr|B7PLA6|B7PLA6_IXOSC
Biosynthesis of other secondary metabolites	Streptomycin biosynthesis	map00521	3	3	ec:2.7.1.2 - glucokinase (phosphorylating), ec:2.7.1.1 - hexokinase type IV glucokinase, ec:5.5.1.4 - synthase	1, 2, 1	tr|B7QB25|B7QB25_IXOSC, tr|E2C3M9|E2C3M9_HARSA, tr|B7QB25|B7QB25_IXOSC, tr|B7PG19|B7PG19_IXOSC
Lipid metabolism	Synthesis and degradation of ketone bodies	map00072	2	3	ec:2.3.1.9 - C-acetyltransferase, ec:2.8.3.5 - CoA-transferase	2, 1	tr|B7PDP6|B7PDP6_IXOSC, tr|B7P2S4|B7P2S4_IXOSC, tr|F0J974|F0J974_AMBVA
Glycan biosynthesis and metabolism	Glycosphingolipid biosynthesis - ganglio series	map00604	2	3	ec:3.2.1.52 - hexosaminidase, ec:3.2.1.23 - lactase (ambiguous)	2, 1	tr|G3MK74|G3MK74_9ACAR, tr|A0A087TZD0|A0A087TZD0_9ARAC, tr|B7PW84|B7PW84_IXOSC
Lipid metabolism	Ether lipid metabolism	map00565	2	3	ec:3.1.4.4 - D, ec:3.1.1.4 - A2	2, 1	tr|B7PQK7|B7PQK7_IXOSC, tr|B7PDC8|B7PDC8_IXOSC, tr|B7PIP9|B7PIP9_IXOSC
Metabolism of terpenoids and polyketides	Terpenoid backbone biosynthesis	map00900	2	3	ec:2.5.1.58 - farnesyltransferase, ec:2.3.1.9 - C-acetyltransferase	1, 2	tr|B7P9Q1|B7P9Q1_IXOSC, tr|B7PDP6|B7PDP6_IXOSC, tr|B7P2S4|B7P2S4_IXOSC
Glycan biosynthesis and metabolism	Glycosaminoglycan degradation	map00531	2	3	ec:3.2.1.52 - hexosaminidase, ec:3.2.1.23 - lactase (ambiguous)	2, 1	tr|G3MK74|G3MK74_9ACAR, tr|A0A087TZD0|A0A087TZD0_9ARAC, tr|B7PW84|B7PW84_IXOSC
Xenobiotics biodegradation and metabolism	Toluene degradation	map00623	1	3	ec:1.1.1.35 - dehydrogenase	3	tr|B7PQP6|B7PQP6_IXOSC, tr|B7PQP7|B7PQP7_IXOSC, tr|B7QIS3|B7QIS3_IXOSC
Xenobiotics biodegradation and metabolism	Ethylbenzene degradation	map00642	1	3	ec:2.3.1.16 - C-acyltransferase	3	tr|B7PQP6|B7PQP6_IXOSC, tr|B7PDP6|B7PDP6_IXOSC, tr|B7P2S4|B7P2S4_IXOSC
Biosynthesis of other secondary metabolites	Novobiocin biosynthesis	map00401	4	2	ec:2.6.1.57 - transaminase, ec:2.6.1.5 - transaminase, ec:2.6.1.9 - transaminase, ec:2.6.1.1 - transaminase	1, 2, 1, 1	tr|A0A087UAJ9|A0A087UAJ9_9ARAC, tr|G6DLC9|G6DLC9_DANPL, tr|A0A087UAJ9|A0A087UAJ9_9ARAC, tr|A0A087UAJ9|A0A087UAJ9_9ARAC, tr|A0A087UAJ9|A0A087UAJ9_9ARAC
Biosynthesis of other secondary metabolites	Tropane, piperidine and pyridine alkaloid biosynthesis	map00960	4	2	ec:2.6.1.57 - transaminase, ec:2.6.1.5 - transaminase, ec:2.6.1.9 - transaminase, ec:2.6.1.1 - transaminase	1, 2, 1, 1	tr|A0A087UAJ9|A0A087UAJ9_9ARAC, tr|G6DLC9|G6DLC9_DANPL, tr|A0A087UAJ9|A0A087UAJ9_9ARAC, tr|A0A087UAJ9|A0A087UAJ9_9ARAC, tr|A0A087UAJ9|A0A087UAJ9_9ARAC
Amino acid metabolism	Phenylalanine, tyrosine and tryptophan biosynthesis	map00400	4	2	ec:2.6.1.57 - transaminase, ec:2.6.1.5 - transaminase, ec:2.6.1.9 - transaminase, ec:2.6.1.1 - transaminase	1, 2, 1, 1	tr|A0A087UAJ9|A0A087UAJ9_9ARAC, tr|G6DLC9|G6DLC9_DANPL, tr|A0A087UAJ9|A0A087UAJ9_9ARAC, tr|A0A087UAJ9|A0A087UAJ9_9ARAC, tr|A0A087UAJ9|A0A087UAJ9_9ARAC
Biosynthesis of other secondary metabolites	Isoquinoline alkaloid biosynthesis	map00950	3	2	ec:2.6.1.57 - transaminase, ec:2.6.1.5 - transaminase, ec:2.6.1.1 - transaminase	1, 2, 1	tr|A0A087UAJ9|A0A087UAJ9_9ARAC, tr|G6DLC9|G6DLC9_DANPL, tr|A0A087UAJ9|A0A087UAJ9_9ARAC, tr|A0A087UAJ9|A0A087UAJ9_9ARAC
Biosynthesis of other secondary metabolites	Neomycin, kanamycin and gentamicin biosynthesis	map00524	2	2	ec:2.7.1.2 - glucokinase (phosphorylating), ec:2.7.1.1 - hexokinase type IV glucokinase	1, 2	tr|B7QB25|B7QB25_IXOSC, tr|E2C3M9|E2C3M9_HARSA, tr|B7QB25|B7QB25_IXOSC
Metabolism of other amino acids	Selenocompound metabolism	map00450	2	2	ec:1.8.1.9 - reductase, ec:2.7.7.4 - adenylyltransferase	1, 1	tr|B7PTG8|B7PTG8_IXOSC, tr|B7PLA6|B7PLA6_IXOSC
Xenobiotics biodegradation and metabolism	Styrene degradation	map00643	2	2	ec:3.7.1.2 - beta-diketonase, ec:5.2.1.2 - isomerase	1, 1	tr|B7Q0D4|B7Q0D4_IXOSC, tr|B7QMI2|B7QMI2_IXOSC
Signal transduction	mTOR signaling pathway	map04150	2	2	ec:2.7.11.11 - protein kinase, ec:2.7.11.9 - protein kinase	1, 1	tr|B4MQW4|B4MQW4_DROWI, tr|B7Q875|B7Q875_IXOSC
Metabolism of cofactors and vitamins	Folate biosynthesis	map00790	2	2	ec:3.1.3.1 - phosphatase, ec:1.1.1.153 - reductase (L-erythro-7,8-dihydrobiopterin forming)	1, 1	tr|B5X1S3|B5X1S3_SALSA, tr|B7PCL0|B7PCL0_IXOSC
Metabolism of cofactors and vitamins	Porphyrin and chlorophyll metabolism	map00860	2	2	ec:4.99.1.1 - ferrochelatase, ec:6.1.1.17 - ligase	1, 1	tr|B7P370|B7P370_IXOSC, tr|B7PKR5|B7PKR5_IXOSC
Glycan biosynthesis and metabolism	Glycosylphosphatidylinositol (GPI)-anchor biosynthesis	map00563	1	2	ec:3.1.4.50 - phospholipase D	2	tr|B7PQK7|B7PQK7_IXOSC, tr|B7PDC8|B7PDC8_IXOSC
Glycan biosynthesis and metabolism	Various types of N-glycan biosynthesis	map00513	1	2	ec:3.2.1.52 - hexosaminidase	2	tr|G3MK74|G3MK74_9ACAR, tr|A0A087TZD0|A0A087TZD0_9ARAC
Xenobiotics biodegradation and metabolism	Steroid degradation	map00984	2	1	ec:5.3.3.1 - Delta-isomerase, ec:1.1.1.145 - dehydrogenase	1, 1	tr|B7PKR2|B7PKR2_IXOSC, tr|B7PKR2|B7PKR2_IXOSC
Biosynthesis of other secondary metabolites	Monobactam biosynthesis	map00261	1	1	ec:2.7.7.4 - adenylyltransferase	1	tr|B7PLA6|B7PLA6_IXOSC
Glycan biosynthesis and metabolism	N-Glycan biosynthesis	map00510	1	1	ec:3.2.1.106 - glucosidase	1	tr|B7QDE7|B7QDE7_IXOSC
Biosynthesis of other secondary metabolites	Penicillin and cephalosporin biosynthesis	map00311	1	1	ec:1.4.3.3 - oxidase	1	tr|B7PJE1|B7PJE1_IXOSC
Metabolism of other amino acids	Taurine and hypotaurine metabolism	map00430	1	1	ec:2.3.2.2 - glutamyl transpeptidase	1	tr|G3MSU7|G3MSU7_9ACAR
Metabolism of terpenoids and polyketides	Biosynthesis of siderophore group nonribosomal peptides	map01053	1	1	ec:3.3.2.1 - 2,3-dihydro-2,3-dihydroxybenzoate synthase	1	tr|Q09JF9|Q09JF9_ARGMO
Metabolism of other amino acids	D-Arginine and D-ornithine metabolism	map00472	1	1	ec:1.4.3.3 - oxidase	1	tr|B7PJE1|B7PJE1_IXOSC
Biosynthesis of other secondary metabolites	Indole alkaloid biosynthesis	map00901	1	1	ec:4.3.3.2 - synthase	1	tr|B7PKZ7|B7PKZ7_IXOSC
Lipid metabolism	Secondary bile acid biosynthesis	map00121	1	1	ec:6.2.1.7 - ligase	1	tr|G3MNH6|G3MNH6_9ACAR
Amino acid metabolism	Lysine biosynthesis	map00300	1	1	ec:2.6.1.57 - transaminase	1	tr|A0A087UAJ9|A0A087UAJ9_9ARAC
Metabolism of terpenoids and polyketides	Zeatin biosynthesis	map00908	1	1	ec:2.5.1.75 - dimethylallyltransferase	1	tr|A0A067R5L3|A0A067R5L3_ZOONE
Carbohydrate metabolism	C5-Branched dibasic acid metabolism	map00660	1	1	ec:6.2.1.5 - ligase (ADP-forming)	1	tr|B7PX76|B7PX76_IXOSC
Metabolism of terpenoids and polyketides	Biosynthesis of ansamycins	map01051	1	1	ec:2.2.1.1 - glycolaldehydetransferase	1	tr|A0A087U756|A0A087U756_9ARAC
Xenobiotics biodegradation and metabolism	Chlorocyclohexane and chlorobenzene degradation	map00361	1	1	ec:3.8.1.5 - dehalogenase	1	tr|B7PZN9|B7PZN9_IXOSC

## Sheet: Fed ticks
Supplementary Table 3. Biological pathways represented in the midgut of engorged ticks at 48 hours post-feeding, number of sequences and enzymes involved in each pathway. The analysis of the midgut proteome was done in the KEEG pathway database using the Blast2GO software.
Class	Pathway	Pathway ID	#Enzs in Pathway	Seqs number	Enzyme	#Seqs of Enzyme	Seqs
_	Biosynthesis of antibiotics	map01130	66	77	ec:1.8.1.4 - dehydrogenase, ec:2.5.1.1 - geranyl-diphosphate synthase, ec:6.3.3.1 - cyclo-ligase, ec:2.1.2.3 - formyltransferase, ec:6.4.1.2 - carboxylase, ec:2.6.1.16 - transaminase (isomerizing), ec:2.1.2.2 - formyltransferase, ec:2.1.2.1 - hydroxymethyltransferase, ec:6.4.1.3 - carboxylase, ec:5.3.1.1 - isomerase, ec:2.3.1.61 - succinyltransferase, ec:2.7.4.6 - kinase, ec:4.1.2.13 - aldolase, …	2, 1, 1, 4, 1, 1, 1, 1, 1, 1, 1, 1, 1, 1, 1, 1, 2, 2, 1, 1, 1, 1, 1, 1, 1, 1, 1, 1, 1, 1, 1, 3, 1, 1, 5, 1, 1, 1, 2, 1, 2, 1, 1, 1, 2, 1, 1, 1, 1, 2, 1, 2, 3, 1, 1, 1, 2, 2, 1, 1, 2, 1, 2, 1, 1, 4	tr|F0JAD0|F0JAD0_AMBVA, tr|A0A087UPP3|A0A087UPP3_9ARAC, tr|B7Q0Y1|B7Q0Y1_IXOSC, tr|B7P986|B7P986_IXOSC, tr|B7PV68|B7PV68_IXOSC, tr|G3MGZ8|G3MGZ8_9ACAR, tr|E0V9D9|E0V9D9_PEDHC, tr|D6WCW8|D6WCW8_TRICA, tr|E9G1C9|E9G1C9_DAPPU, tr|A2V728|A2V728_HAELO, tr|B7P986|B7P986_IXOSC, tr|B7PGD5|B7PGD5_IXOSC, tr|E9G1C9|E9G1C9_DAPPU, tr|B7Q3K7|B7Q3K7_IXOSC, tr|A0A087SVE6|A0A087SVE6_9ARAC, tr|A6N9N4|A6N9N4_ORNPR,…
Nucleotide metabolism	Purine metabolism	map00230	26	43	ec:6.3.3.1 - cyclo-ligase, ec:2.1.2.3 - formyltransferase, ec:2.1.2.2 - formyltransferase, ec:4.6.1.2 - cyclase, ec:2.7.4.6 - kinase, ec:2.7.4.3 - kinase, ec:3.1.3.5 - uridine 5'-nucleotidase, ec:3.6.1.3 - adenylpyrophosphatase, ec:4.1.1.21 - carboxylase, ec:3.1.4.17 - phosphodiesterase, ec:4.3.2.2 - lyase, ec:6.3.2.6 - synthase, ec:1.1.1.205 - dehydrogenase, ec:3.6.1.13 - diphosphatase, ec:3.6.1…	1, 4, 1, 1, 1, 1, 2, 14, 1, 1, 1, 1, 1, 1, 5, 1, 2, 1, 1, 1, 1, 1, 2, 2, 4, 1	tr|B7P986|B7P986_IXOSC, tr|B7PV68|B7PV68_IXOSC, tr|G3MGZ8|G3MGZ8_9ACAR, tr|E0V9D9|E0V9D9_PEDHC, tr|D6WCW8|D6WCW8_TRICA, tr|B7P986|B7P986_IXOSC, tr|A0A087UMW5|A0A087UMW5_9ARAC, tr|A6N9N4|A6N9N4_ORNPR, tr|B7PHX7|B7PHX7_IXOSC, tr|B7PAY2|B7PAY2_IXOSC, tr|B7PLE8|B7PLE8_IXOSC, tr|B7PS86|B7PS86_IXOSC, tr|B4PWZ0|B4PWZ0_DROYA, sp|P23787|TERA_XENLA, tr|Q3YB24|Q3YB24_SARSC, tr|M4ZR79|M4ZR79_STRCA, tr|A0A087…
Energy metabolism	Oxidative phosphorylation	map00190	6	29	ec:1.6.5.3 - reductase (H+-translocating), ec:3.6.1.1 - diphosphatase, ec:1.3.5.1 - dehydrogenase, ec:1.10.2.2 - reductase, ec:1.9.3.1 - oxidase, ec:1.6.99.3 - dehydrogenase	14, 1, 2, 2, 7, 3	tr|B7PNX4|B7PNX4_IXOSC, tr|B3M7W2|B3M7W2_DROAN, tr|B7P7E4|B7P7E4_IXOSC, tr|B7QI08|B7QI08_IXOSC, tr|B7P949|B7P949_IXOSC, tr|F0J9C7|F0J9C7_AMBVA, tr|Q4PM95|Q4PM95_IXOSC, tr|B7PBH7|B7PBH7_IXOSC, tr|B7Q4K3|B7Q4K3_IXOSC, tr|B7PI71|B7PI71_IXOSC, tr|B7QLZ0|B7QLZ0_IXOSC, tr|B7PNZ9|B7PNZ9_IXOSC, tr|D6WJ71|D6WJ71_TRICA, tr|B7Q191|B7Q191_IXOSC, tr|B7P6R8|B7P6R8_IXOSC, tr|Q4PMD5|Q4PMD5_IXOSC, tr|B7P620|B7P62…
Carbohydrate metabolism	Citrate cycle (TCA cycle)	map00020	17	27	ec:1.8.1.4 - dehydrogenase, ec:6.4.1.1 - carboxylase, ec:2.3.1.61 - succinyltransferase, ec:1.3.5.1 - dehydrogenase, ec:4.1.1.32 - carboxykinase (GTP), ec:4.2.1.3 - hydratase, ec:4.2.1.2 - hydratase, ec:6.2.1.5 - ligase (ADP-forming), ec:6.2.1.4 - ligase (GDP-forming), ec:1.1.1.37 - dehydrogenase, ec:2.3.1.12 - acetyltransferase, ec:1.1.1.42 - dehydrogenase (NADP+), ec:1.1.1.41 - dehydrogenase (N…	2, 2, 1, 2, 2, 1, 1, 2, 2, 1, 1, 2, 3, 2, 1, 2, 1	tr|F0JAD0|F0JAD0_AMBVA, tr|A0A087UPP3|A0A087UPP3_9ARAC, tr|A0A087TLJ8|A0A087TLJ8_9ARAC, tr|B0W649|B0W649_CULQU, tr|A0A087SVE6|A0A087SVE6_9ARAC, tr|Q4PMD5|Q4PMD5_IXOSC, tr|B7P620|B7P620_IXOSC, tr|A9P774|A9P774_RHIMP, tr|A0A087UXS8|A0A087UXS8_9ARAC, tr|A0A087TTP5|A0A087TTP5_9ARAC, tr|B7Q2W0|B7Q2W0_IXOSC, tr|B7PX76|B7PX76_IXOSC, tr|B7Q5P1|B7Q5P1_IXOSC, tr|B7PX76|B7PX76_IXOSC, tr|B7P1U0|B7P1U0_IXOSC,…
Energy metabolism	Carbon fixation pathways in prokaryotes	map00720	17	23	ec:6.4.1.1 - carboxylase, ec:6.4.1.2 - carboxylase, ec:6.4.1.3 - carboxylase, ec:6.3.4.3 - ligase, ec:1.3.5.1 - dehydrogenase, ec:4.2.1.3 - hydratase, ec:4.2.1.2 - hydratase, ec:4.1.3.34 - lyase, ec:4.2.1.17 - hydratase, ec:2.3.1.9 - C-acetyltransferase, ec:6.2.1.5 - ligase (ADP-forming), ec:1.1.1.37 - dehydrogenase, ec:1.1.1.35 - dehydrogenase, ec:1.1.1.42 - dehydrogenase (NADP+), ec:1.5.1.5 - d…	2, 1, 1, 2, 2, 1, 1, 1, 3, 1, 2, 1, 2, 2, 2, 2, 1	tr|A0A087TLJ8|A0A087TLJ8_9ARAC, tr|B0W649|B0W649_CULQU, tr|E9G1C9|E9G1C9_DAPPU, tr|E9G1C9|E9G1C9_DAPPU, tr|E2LTZ6|E2LTZ6_MONPE, tr|A0A087ULP0|A0A087ULP0_9ARAC, tr|Q4PMD5|Q4PMD5_IXOSC, tr|B7P620|B7P620_IXOSC, tr|A0A087TTP5|A0A087TTP5_9ARAC, tr|B7Q2W0|B7Q2W0_IXOSC, tr|B7Q3E5|B7Q3E5_IXOSC, tr|B7PQP6|B7PQP6_IXOSC, tr|B7PQP7|B7PQP7_IXOSC, tr|B7QBM8|B7QBM8_IXOSC, tr|B7P2S4|B7P2S4_IXOSC, tr|B7PX76|B7PX7…
Xenobiotics biodegradation and metabolism	Metabolism of xenobiotics by cytochrome P450	map00980	6	23	ec:1.1.1.184 - reductase (NADPH), ec:1.14.14.1 - monooxygenase, ec:1.2.1.5 - dehydrogenase [NAD(P)+], ec:2.5.1.18 - transferase, ec:3.3.2.9 - epoxide hydrolase, ec:1.1.1.146 - dehydrogenase	1, 7, 1, 11, 2, 1	tr|B7Q650|B7Q650_IXOSC, tr|B7P5J5|B7P5J5_IXOSC, tr|B7P5I8|B7P5I8_IXOSC, tr|B7P9X6|B7P9X6_IXOSC, tr|B7P5J0|B7P5J0_IXOSC, tr|B7QJS5|B7QJS5_IXOSC, tr|B7PME9|B7PME9_IXOSC, tr|B7QES0|B7QES0_IXOSC, tr|B7QFL6|B7QFL6_IXOSC, tr|B7PRA0|B7PRA0_IXOSC, tr|A0A087UY11|A0A087UY11_9ARAC, tr|B7P7U3|B7P7U3_IXOSC, tr|G3MIC7|G3MIC7_9ACAR, tr|G3MSS9|G3MSS9_9ACAR, tr|B7PR98|B7PR98_IXOSC, tr|B7PG84|B7PG84_IXOSC, tr|B7QF…
Amino acid metabolism	Tryptophan metabolism	map00380	9	22	ec:2.1.1.49 - N-methyltransferase, ec:1.14.14.1 - monooxygenase, ec:1.11.1.6 - equilase, ec:4.2.1.17 - hydratase, ec:1.2.1.3 - dehydrogenase (NAD+), ec:2.3.1.9 - C-acetyltransferase, ec:1.1.1.35 - dehydrogenase, ec:1.2.4.2 - dehydrogenase (succinyl-transferring), ec:3.5.1.4 - acylamidase	1, 7, 1, 3, 5, 1, 2, 2, 1	tr|B7PS37|B7PS37_IXOSC, tr|B7P5J5|B7P5J5_IXOSC, tr|B7P5I8|B7P5I8_IXOSC, tr|B7P9X6|B7P9X6_IXOSC, tr|B7P5J0|B7P5J0_IXOSC, tr|B7QJS5|B7QJS5_IXOSC, tr|B7PME9|B7PME9_IXOSC, tr|B7QES0|B7QES0_IXOSC, tr|T2FDK5|T2FDK5_EXOCA, tr|B7PQP6|B7PQP6_IXOSC, tr|B7PQP7|B7PQP7_IXOSC, tr|B7QBM8|B7QBM8_IXOSC, tr|B7QIQ7|B7QIQ7_IXOSC, tr|B7PZG8|B7PZG8_IXOSC, tr|B7PAB9|B7PAB9_IXOSC, tr|B7P0M7|B7P0M7_IXOSC, tr|B7QFL6|B7QFL…
Carbohydrate metabolism	Pyruvate metabolism	map00620	13	21	ec:1.8.1.4 - dehydrogenase, ec:6.4.1.1 - carboxylase, ec:6.4.1.2 - carboxylase, ec:4.1.1.32 - carboxykinase (GTP), ec:4.2.1.2 - hydratase, ec:3.1.2.6 - hydrolase, ec:1.1.1.79 - reductase (NADP+), ec:1.2.1.3 - dehydrogenase (NAD+), ec:2.3.1.9 - C-acetyltransferase, ec:1.1.1.37 - dehydrogenase, ec:4.4.1.5 - lyase, ec:2.3.1.12 - acetyltransferase, ec:1.2.4.1 - dehydrogenase (acetyl-transferring)	2, 2, 1, 2, 1, 2, 1, 5, 1, 1, 1, 1, 1	tr|F0JAD0|F0JAD0_AMBVA, tr|A0A087UPP3|A0A087UPP3_9ARAC, tr|A0A087TLJ8|A0A087TLJ8_9ARAC, tr|B0W649|B0W649_CULQU, tr|E9G1C9|E9G1C9_DAPPU, tr|A9P774|A9P774_RHIMP, tr|A0A087UXS8|A0A087UXS8_9ARAC, tr|B7Q2W0|B7Q2W0_IXOSC, tr|B7PRH6|B7PRH6_IXOSC, tr|B7PY82|B7PY82_IXOSC, tr|B7PV15|B7PV15_IXOSC, tr|B7QIQ7|B7QIQ7_IXOSC, tr|B7PZG8|B7PZG8_IXOSC, tr|B7PAB9|B7PAB9_IXOSC, tr|B7P0M7|B7P0M7_IXOSC, tr|B7QFL6|B7QFL…
Lipid metabolism	Fatty acid degradation	map00071	10	21	ec:1.14.14.1 - monooxygenase, ec:5.3.3.8 - isomerase, ec:4.2.1.17 - hydratase, ec:1.1.1.211 - dehydrogenase, ec:1.2.1.3 - dehydrogenase (NAD+), ec:2.3.1.9 - C-acetyltransferase, ec:6.2.1.3 - ligase, ec:1.1.1.35 - dehydrogenase, ec:2.3.1.16 - C-acyltransferase, ec:2.3.1.21 - O-palmitoyltransferase	7, 1, 3, 1, 5, 1, 1, 2, 1, 2	tr|B7P5J5|B7P5J5_IXOSC, tr|B7P5I8|B7P5I8_IXOSC, tr|B7P9X6|B7P9X6_IXOSC, tr|B7P5J0|B7P5J0_IXOSC, tr|B7QJS5|B7QJS5_IXOSC, tr|B7PME9|B7PME9_IXOSC, tr|B7QES0|B7QES0_IXOSC, tr|B7P7Y4|B7P7Y4_IXOSC, tr|B7PQP6|B7PQP6_IXOSC, tr|B7PQP7|B7PQP7_IXOSC, tr|B7QBM8|B7QBM8_IXOSC, tr|B7PQP7|B7PQP7_IXOSC, tr|B7QIQ7|B7QIQ7_IXOSC, tr|B7PZG8|B7PZG8_IXOSC, tr|B7PAB9|B7PAB9_IXOSC, tr|B7P0M7|B7P0M7_IXOSC, tr|B7QFL6|B7QFL…
Xenobiotics biodegradation and metabolism	Drug metabolism - cytochrome P450	map00982	4	21	ec:1.14.14.1 - monooxygenase, ec:1.14.13.8 - monooxygenase, ec:1.2.1.5 - dehydrogenase [NAD(P)+], ec:2.5.1.18 - transferase	7, 2, 1, 11	tr|B7P5J5|B7P5J5_IXOSC, tr|B7P5I8|B7P5I8_IXOSC, tr|B7P9X6|B7P9X6_IXOSC, tr|B7P5J0|B7P5J0_IXOSC, tr|B7QJS5|B7QJS5_IXOSC, tr|B7PME9|B7PME9_IXOSC, tr|B7QES0|B7QES0_IXOSC, tr|B7QBX0|B7QBX0_IXOSC, tr|B7QH60|B7QH60_IXOSC, tr|B7QFL6|B7QFL6_IXOSC, tr|B7PRA0|B7PRA0_IXOSC, tr|A0A087UY11|A0A087UY11_9ARAC, tr|B7P7U3|B7P7U3_IXOSC, tr|G3MIC7|G3MIC7_9ACAR, tr|G3MSS9|G3MSS9_9ACAR, tr|B7PR98|B7PR98_IXOSC, tr|B7PG…
Glutathione metabolism	Glutathione metabolism	map00480	7	20	ec:1.8.1.7 - reductase, ec:1.11.1.9 - peroxidase, ec:2.5.1.18 - transferase, ec:1.1.1.44 - dehydrogenase (NADP+-dependent, decarboxylating), ec:1.1.1.42 - dehydrogenase (NADP+), ec:2.3.2.2 - glutamyl transpeptidase, ec:1.11.1.15 - thioredoxin peroxidase	1, 4, 11, 2, 2, 1, 1	tr|B7PTG8|B7PTG8_IXOSC, tr|Q2XW17|Q2XW17_RHIMP, tr|A6N9S1|A6N9S1_ORNPR, tr|B7QF74|B7QF74_IXOSC, tr|B7QMI2|B7QMI2_IXOSC, tr|B7PRA0|B7PRA0_IXOSC, tr|A0A087UY11|A0A087UY11_9ARAC, tr|B7P7U3|B7P7U3_IXOSC, tr|G3MIC7|G3MIC7_9ACAR, tr|G3MSS9|G3MSS9_9ACAR, tr|B7PR98|B7PR98_IXOSC, tr|B7PG84|B7PG84_IXOSC, tr|B7QF74|B7QF74_IXOSC, tr|H2PZL4|H2PZL4_PANTR, tr|B7Q917|B7Q917_IXOSC, tr|B7QMI2|B7QMI2_IXOSC, tr|A0A0…
Amino acid metabolism	Lysine degradation	map00310	11	19	ec:2.3.1.61 - succinyltransferase, ec:2.1.1.43 - N-methyltransferase, ec:4.2.1.17 - hydratase, ec:1.2.1.47 - dehydrogenase, ec:1.2.1.3 - dehydrogenase (NAD+), ec:1.14.11.1 - dioxygenase, ec:2.3.1.9 - C-acetyltransferase, ec:1.1.1.35 - dehydrogenase, ec:1.5.1.8 - dehydrogenase (NADP+, L-lysine-forming), ec:1.5.1.9 - dehydrogenase (NAD+, L-glutamate-forming), ec:1.2.4.2 - dehydrogenase (succinyl-tr…	1, 1, 3, 1, 5, 2, 1, 2, 1, 1, 2	tr|A0A087SVE6|A0A087SVE6_9ARAC, tr|B7QDL3|B7QDL3_IXOSC, tr|B7PQP6|B7PQP6_IXOSC, tr|B7PQP7|B7PQP7_IXOSC, tr|B7QBM8|B7QBM8_IXOSC, tr|B7Q2F9|B7Q2F9_IXOSC, tr|B7QIQ7|B7QIQ7_IXOSC, tr|B7PZG8|B7PZG8_IXOSC, tr|B7PAB9|B7PAB9_IXOSC, tr|B7P0M7|B7P0M7_IXOSC, tr|B7QFL6|B7QFL6_IXOSC, tr|B7QBI9|B7QBI9_IXOSC, tr|G3MLU4|G3MLU4_9ACAR, tr|B7P2S4|B7P2S4_IXOSC, tr|B7PQP6|B7PQP6_IXOSC, tr|B7QIS3|B7QIS3_IXOSC, tr|B7PT…
Carbohydrate metabolism	Glycolysis / Gluconeogenesis	map00010	13	18	ec:1.8.1.4 - dehydrogenase, ec:5.3.1.1 - isomerase, ec:4.1.2.13 - aldolase, ec:4.1.1.32 - carboxykinase (GTP), ec:4.2.1.11 - hydratase, ec:2.7.1.1 - hexokinase type IV glucokinase, ec:1.2.1.5 - dehydrogenase [NAD(P)+], ec:1.2.1.3 - dehydrogenase (NAD+), ec:2.7.1.11 - phosphohexokinase, ec:2.3.1.12 - acetyltransferase, ec:3.1.3.11 - hexose diphosphatase, ec:1.2.1.12 - dehydrogenase (phosphorylatin…	2, 1, 1, 2, 1, 1, 1, 5, 1, 1, 1, 1, 1	tr|F0JAD0|F0JAD0_AMBVA, tr|A0A087UPP3|A0A087UPP3_9ARAC, tr|B7Q3K7|B7Q3K7_IXOSC, tr|B7Q5H9|B7Q5H9_IXOSC, tr|A9P774|A9P774_RHIMP, tr|A0A087UXS8|A0A087UXS8_9ARAC, tr|D4P967|D4P967_ORNMO, tr|E2C3M9|E2C3M9_HARSA, tr|B7QFL6|B7QFL6_IXOSC, tr|B7QIQ7|B7QIQ7_IXOSC, tr|B7PZG8|B7PZG8_IXOSC, tr|B7PAB9|B7PAB9_IXOSC, tr|B7P0M7|B7P0M7_IXOSC, tr|B7QFL6|B7QFL6_IXOSC, tr|E2A3H9|E2A3H9_CAMFO, tr|B7QA75|B7QA75_IXOSC,…
Amino acid metabolism	Valine, leucine and isoleucine degradation	map00280	12	17	ec:1.8.1.4 - dehydrogenase, ec:6.4.1.3 - carboxylase, ec:1.2.1.27 - dehydrogenase (CoA-acylating), ec:4.2.1.17 - hydratase, ec:1.2.1.3 - dehydrogenase (NAD+), ec:2.3.1.9 - C-acetyltransferase, ec:2.3.1.168 - (2-methylpropanoyl)transferase, ec:1.1.1.35 - dehydrogenase, ec:2.3.1.16 - C-acyltransferase, ec:1.2.4.4 - dehydrogenase (2-methylpropanoyl-transferring), ec:5.4.99.2 - mutase, ec:2.8.3.5 - C…	2, 1, 1, 3, 5, 1, 1, 2, 1, 1, 1, 1	tr|F0JAD0|F0JAD0_AMBVA, tr|A0A087UPP3|A0A087UPP3_9ARAC, tr|E9G1C9|E9G1C9_DAPPU, tr|B7PAB9|B7PAB9_IXOSC, tr|B7PQP6|B7PQP6_IXOSC, tr|B7PQP7|B7PQP7_IXOSC, tr|B7QBM8|B7QBM8_IXOSC, tr|B7QIQ7|B7QIQ7_IXOSC, tr|B7PZG8|B7PZG8_IXOSC, tr|B7PAB9|B7PAB9_IXOSC, tr|B7P0M7|B7P0M7_IXOSC, tr|B7QFL6|B7QFL6_IXOSC, tr|B7P2S4|B7P2S4_IXOSC, tr|B7PI06|B7PI06_IXOSC, tr|B7PQP6|B7PQP6_IXOSC, tr|B7QIS3|B7QIS3_IXOSC, tr|B7PQ…
Lipid metabolism	Steroid hormone biosynthesis	map00140	8	17	ec:2.8.2.4 - sulfotransferase, ec:2.8.2.2 - sulfotransferase, ec:1.14.14.1 - monooxygenase, ec:5.3.3.1 - Delta-isomerase, ec:1.1.1.64 - 17beta-dehydrogenase (NADP+), ec:1.1.1.62 - 17-dehydrogenase, ec:1.1.1.145 - dehydrogenase, ec:1.1.1.146 - dehydrogenase	1, 6, 7, 1, 1, 2, 1, 1	tr|B7Q4F8|B7Q4F8_IXOSC, tr|B7QMH1|B7QMH1_IXOSC, tr|B7PSU5|B7PSU5_IXOSC, tr|B7Q4F8|B7Q4F8_IXOSC, tr|B7Q8X7|B7Q8X7_IXOSC, tr|B7QCU5|B7QCU5_IXOSC, tr|B7P491|B7P491_IXOSC, tr|B7P5J5|B7P5J5_IXOSC, tr|B7P5I8|B7P5I8_IXOSC, tr|B7P9X6|B7P9X6_IXOSC, tr|B7P5J0|B7P5J0_IXOSC, tr|B7QJS5|B7QJS5_IXOSC, tr|B7PME9|B7PME9_IXOSC, tr|B7QES0|B7QES0_IXOSC, tr|B7PKR2|B7PKR2_IXOSC, tr|B7PCL8|B7PCL8_IXOSC, tr|B7PCL8|B7PCL…
Propanoate metabolism	Propanoate metabolism	map00640	14	16	ec:1.8.1.4 - dehydrogenase, ec:6.4.1.2 - carboxylase, ec:2.6.1.19 - transaminase, ec:6.4.1.3 - carboxylase, ec:1.2.1.27 - dehydrogenase (CoA-acylating), ec:4.2.1.17 - hydratase, ec:4.1.1.9 - decarboxylase, ec:2.3.1.9 - C-acetyltransferase, ec:6.2.1.5 - ligase (ADP-forming), ec:6.2.1.4 - ligase (GDP-forming), ec:2.3.1.168 - (2-methylpropanoyl)transferase, ec:1.2.1.18 - dehydrogenase (acetylating),…	2, 1, 1, 1, 1, 3, 1, 1, 2, 2, 1, 1, 1, 1	tr|F0JAD0|F0JAD0_AMBVA, tr|A0A087UPP3|A0A087UPP3_9ARAC, tr|E9G1C9|E9G1C9_DAPPU, tr|B7PUE8|B7PUE8_IXOSC, tr|E9G1C9|E9G1C9_DAPPU, tr|B7PAB9|B7PAB9_IXOSC, tr|B7PQP6|B7PQP6_IXOSC, tr|B7PQP7|B7PQP7_IXOSC, tr|B7QBM8|B7QBM8_IXOSC, tr|B7Q701|B7Q701_IXOSC, tr|B7P2S4|B7P2S4_IXOSC, tr|B7PX76|B7PX76_IXOSC, tr|B7Q5P1|B7Q5P1_IXOSC, tr|B7PX76|B7PX76_IXOSC, tr|B7P1U0|B7P1U0_IXOSC, tr|B7PI06|B7PI06_IXOSC, tr|B7PA…
Amino acid metabolism	Glycine, serine and threonine metabolism	map00260	13	13	ec:1.8.1.4 - dehydrogenase, ec:2.1.2.1 - hydroxymethyltransferase, ec:2.1.2.10 - S-aminomethyldihydrolipoylprotein:(6S)-tetrahydrofolate aminomethyltransferase (ammonia-forming), ec:2.1.1.5 - S-methyltransferase, ec:1.4.4.2 - dehydrogenase (aminomethyl-transferring), ec:2.1.1.156 - N-methyltransferase, ec:1.1.1.95 - dehydrogenase, ec:2.1.1.20 - N-methyltransferase, ec:1.1.1.81 - reductase, ec:1.2…	2, 1, 1, 1, 1, 1, 1, 1, 1, 1, 1, 1, 1	tr|F0JAD0|F0JAD0_AMBVA, tr|A0A087UPP3|A0A087UPP3_9ARAC, tr|B7PGD5|B7PGD5_IXOSC, tr|B7P6X5|B7P6X5_IXOSC, tr|A0A087TQQ4|A0A087TQQ4_9ARAC, tr|B7PR45|B7PR45_IXOSC, tr|B7Q2V4|B7Q2V4_IXOSC, tr|B7P3M8|B7P3M8_IXOSC, tr|B7Q2V4|B7Q2V4_IXOSC, tr|B7PV15|B7PV15_IXOSC, tr|B7Q2F9|B7Q2F9_IXOSC, tr|G3MJY8|G3MJY8_9ACAR, tr|B7QMM1|B7QMM1_IXOSC, tr|B7QAW0|B7QAW0_IXOSC
Nucleotide metabolism	Pyrimidine metabolism	map00240	11	13	ec:1.8.1.9 - reductase, ec:2.7.4.6 - kinase, ec:3.1.3.5 - uridine 5'-nucleotidase, ec:1.3.1.2 - dehydrogenase (NADP+), ec:2.7.7.6 - RNA polymerase, ec:2.7.7.7 - DNA polymerase, ec:2.7.7.8 - nucleotidyltransferase, ec:3.5.1.6 - N-carbamoyl-beta-alanine amidohydrolase, ec:2.4.2.3 - phosphorylase, ec:2.7.4.14 - kinase, ec:2.4.2.1 - phosphorylase	1, 1, 2, 1, 2, 1, 1, 1, 1, 1, 1	tr|B7PTG8|B7PTG8_IXOSC, tr|A6N9N4|A6N9N4_ORNPR, tr|B7PAY2|B7PAY2_IXOSC, tr|B7PLE8|B7PLE8_IXOSC, tr|B7QG52|B7QG52_IXOSC, tr|A0A023NLX9|A0A023NLX9_DERVA, tr|A0A067RGF5|A0A067RGF5_ZOONE, tr|B7Q221|B7Q221_IXOSC, tr|B7PAK3|B7PAK3_IXOSC, tr|B7Q5H6|B7Q5H6_IXOSC, tr|F4X7J5|F4X7J5_ACREC, tr|A0A067RFI3|A0A067RFI3_ZOONE, tr|A0A087T5Z8|A0A087T5Z8_9ARAC
Metabolism of other amino acids	beta-Alanine metabolism	map00410	9	13	ec:2.6.1.19 - transaminase, ec:4.2.1.17 - hydratase, ec:1.2.1.5 - dehydrogenase [NAD(P)+], ec:1.2.1.3 - dehydrogenase (NAD+), ec:4.1.1.9 - decarboxylase, ec:1.3.1.2 - dehydrogenase (NADP+), ec:1.2.1.18 - dehydrogenase (acetylating), ec:1.2.1.19 - dehydrogenase, ec:3.5.1.6 - N-carbamoyl-beta-alanine amidohydrolase	1, 3, 1, 5, 1, 1, 1, 1, 1	tr|B7PUE8|B7PUE8_IXOSC, tr|B7PQP6|B7PQP6_IXOSC, tr|B7PQP7|B7PQP7_IXOSC, tr|B7QBM8|B7QBM8_IXOSC, tr|B7QFL6|B7QFL6_IXOSC, tr|B7QIQ7|B7QIQ7_IXOSC, tr|B7PZG8|B7PZG8_IXOSC, tr|B7PAB9|B7PAB9_IXOSC, tr|B7P0M7|B7P0M7_IXOSC, tr|B7QFL6|B7QFL6_IXOSC, tr|B7Q701|B7Q701_IXOSC, tr|B7QG52|B7QG52_IXOSC, tr|B7PAB9|B7PAB9_IXOSC, tr|B7Q2F9|B7Q2F9_IXOSC, tr|B7Q5H6|B7Q5H6_IXOSC
Lipid metabolism	Arachidonic acid metabolism	map00590	4	13	ec:1.1.1.184 - reductase (NADPH), ec:1.1.1.189 - 9-reductase, ec:1.14.14.1 - monooxygenase, ec:1.11.1.9 - peroxidase	1, 1, 7, 4	tr|B7Q650|B7Q650_IXOSC, tr|B7QLU2|B7QLU2_IXOSC, tr|B7P5J5|B7P5J5_IXOSC, tr|B7P5I8|B7P5I8_IXOSC, tr|B7P9X6|B7P9X6_IXOSC, tr|B7P5J0|B7P5J0_IXOSC, tr|B7QJS5|B7QJS5_IXOSC, tr|B7PME9|B7PME9_IXOSC, tr|B7QES0|B7QES0_IXOSC, tr|Q2XW17|Q2XW17_RHIMP, tr|A6N9S1|A6N9S1_ORNPR, tr|B7QF74|B7QF74_IXOSC, tr|B7QMI2|B7QMI2_IXOSC
Carbohydrate metabolism	Fructose and mannose metabolism	map00051	10	12	ec:5.3.1.1 - isomerase, ec:4.1.2.13 - aldolase, ec:5.3.1.6 - isomerase, ec:4.1.2.17 - aldolase, ec:2.7.7.13 - guanylyltransferase, ec:2.7.1.1 - hexokinase type IV glucokinase, ec:2.7.1.11 - phosphohexokinase, ec:3.1.3.11 - hexose diphosphatase, ec:1.1.1.21 - reductase, ec:1.1.1.271 - synthase	1, 1, 1, 2, 1, 1, 1, 1, 2, 1	tr|B7Q3K7|B7Q3K7_IXOSC, tr|B7Q5H9|B7Q5H9_IXOSC, tr|B7QCM5|B7QCM5_IXOSC, tr|B7P1C8|B7P1C8_IXOSC, tr|F0J9P2|F0J9P2_AMBVA, tr|B7PWY1|B7PWY1_IXOSC, tr|E2C3M9|E2C3M9_HARSA, tr|E2A3H9|E2A3H9_CAMFO, tr|B7PLL4|B7PLL4_IXOSC, tr|B7PD90|B7PD90_IXOSC, tr|B7PCN1|B7PCN1_IXOSC, tr|B7QAU2|B7QAU2_IXOSC
Xenobiotics biodegradation and metabolism	Aminobenzoate degradation	map00627	4	12	ec:1.14.14.1 - monooxygenase, ec:3.1.3.41 - nitrophenyl phosphatase, ec:4.2.1.17 - hydratase, ec:3.5.1.4 - acylamidase	7, 1, 3, 1	tr|B7P5J5|B7P5J5_IXOSC, tr|B7P5I8|B7P5I8_IXOSC, tr|B7P9X6|B7P9X6_IXOSC, tr|B7P5J0|B7P5J0_IXOSC, tr|B7QJS5|B7QJS5_IXOSC, tr|B7PME9|B7PME9_IXOSC, tr|B7QES0|B7QES0_IXOSC, tr|A0A087TGZ7|A0A087TGZ7_9ARAC, tr|B7PQP6|B7PQP6_IXOSC, tr|B7PQP7|B7PQP7_IXOSC, tr|B7QBM8|B7QBM8_IXOSC, tr|B7PVQ4|B7PVQ4_IXOSC
Immune system	T cell receptor signaling pathway	map04660	2	12	ec:3.1.3.16 - phosphatase, ec:2.7.10.2 - protein-tyrosine kinase	9, 3	tr|B7QGY5|B7QGY5_IXOSC, tr|B7QHR9|B7QHR9_IXOSC, tr|B7P101|B7P101_IXOSC, tr|B7P3B9|B7P3B9_IXOSC, tr|A0A087UKD3|A0A087UKD3_9ARAC, tr|A0A0F8C489|A0A0F8C489_LARCR, tr|A0A087TGZ7|A0A087TGZ7_9ARAC, tr|B7PZN0|B7PZN0_IXOSC, tr|B7PKB9|B7PKB9_IXOSC, tr|B7P8F8|B7P8F8_IXOSC, tr|B7QBH4|B7QBH4_IXOSC, tr|F0J8Z9|F0J8Z9_AMBVA
Carbohydrate metabolism	Glyoxylate and dicarboxylate metabolism	map00630	13	11	ec:2.1.2.1 - hydroxymethyltransferase, ec:6.4.1.3 - carboxylase, ec:4.2.1.3 - hydratase, ec:6.3.1.2 - synthetase, ec:1.11.1.6 - equilase, ec:1.1.1.79 - reductase (NADP+), ec:1.1.1.81 - reductase, ec:2.3.1.9 - C-acetyltransferase, ec:1.1.1.37 - dehydrogenase, ec:1.1.1.36 - reductase, ec:1.1.1.26 - reductase, ec:2.3.3.1 - (Si)-synthase, ec:5.4.99.2 - mutase	1, 1, 1, 1, 1, 1, 1, 1, 1, 1, 1, 1, 1	tr|B7PGD5|B7PGD5_IXOSC, tr|E9G1C9|E9G1C9_DAPPU, tr|A0A087TTP5|A0A087TTP5_9ARAC, tr|B7PNU5|B7PNU5_IXOSC, tr|T2FDK5|T2FDK5_EXOCA, tr|B7PV15|B7PV15_IXOSC, tr|B7PV15|B7PV15_IXOSC, tr|B7P2S4|B7P2S4_IXOSC, tr|B7PH44|B7PH44_IXOSC, tr|B7QGZ9|B7QGZ9_IXOSC, tr|B7PV15|B7PV15_IXOSC, tr|B7Q3I2|B7Q3I2_IXOSC, tr|B7Q1G1|B7Q1G1_IXOSC
Carbohydrate metabolism	Butanoate metabolism	map00650	9	11	ec:2.6.1.19 - transaminase, ec:1.3.5.1 - dehydrogenase, ec:1.2.1.24 - dehydrogenase (NAD+), ec:4.2.1.17 - hydratase, ec:2.3.1.9 - C-acetyltransferase, ec:1.1.1.36 - reductase, ec:1.1.1.35 - dehydrogenase, ec:1.2.1.16 - dehydrogenase [NAD(P)+], ec:2.8.3.5 - CoA-transferase	1, 2, 1, 3, 1, 1, 2, 1, 1	tr|B7PUE8|B7PUE8_IXOSC, tr|Q4PMD5|Q4PMD5_IXOSC, tr|B7P620|B7P620_IXOSC, tr|B3GV23|B3GV23_RHIMP, tr|B7PQP6|B7PQP6_IXOSC, tr|B7PQP7|B7PQP7_IXOSC, tr|B7QBM8|B7QBM8_IXOSC, tr|B7P2S4|B7P2S4_IXOSC, tr|B7QGZ9|B7QGZ9_IXOSC, tr|B7PQP6|B7PQP6_IXOSC, tr|B7QIS3|B7QIS3_IXOSC, tr|B3GV23|B3GV23_RHIMP, tr|F0J974|F0J974_AMBVA
Lipid metabolism	Sphingolipid metabolism	map00600	6	11	ec:3.2.1.45 - psychosine hydrolase, ec:3.1.4.12 - phosphodiesterase, ec:3.5.1.23 - acylsphingosine deacylase, ec:3.2.1.23 - lactase (ambiguous), ec:2.3.1.24 - N-acyltransferase, ec:2.3.1.50 - C-palmitoyltransferase	1, 6, 1, 1, 1, 1	tr|B7PK21|B7PK21_IXOSC, tr|B7PAE0|B7PAE0_IXOSC, tr|B7QFX7|B7QFX7_IXOSC, tr|F0J9U9|F0J9U9_AMBVA, tr|B7PHY7|B7PHY7_IXOSC, tr|A0A087T9E5|A0A087T9E5_9ARAC, tr|B7QGT5|B7QGT5_IXOSC, tr|B7Q8J7|B7Q8J7_IXOSC, tr|B7PW84|B7PW84_IXOSC, tr|B7PFQ1|B7PFQ1_IXOSC, tr|B7QI51|B7QI51_IXOSC
Energy metabolism	Methane metabolism	map00680	10	10	ec:2.1.2.1 - hydroxymethyltransferase, ec:4.1.2.13 - aldolase, ec:1.1.1.95 - dehydrogenase, ec:4.2.1.11 - hydratase, ec:2.7.1.11 - phosphohexokinase, ec:1.1.1.37 - dehydrogenase, ec:1.1.1.244 - dehydrogenase, ec:3.1.3.11 - hexose diphosphatase, ec:1.1.1.284 - dehydrogenase, ec:3.1.2.12 - hydrolase	1, 1, 1, 1, 1, 1, 1, 1, 1, 1	tr|B7PGD5|B7PGD5_IXOSC, tr|B7Q5H9|B7Q5H9_IXOSC, tr|B7P3M8|B7P3M8_IXOSC, tr|D4P967|D4P967_ORNMO, tr|E2A3H9|E2A3H9_CAMFO, tr|B7PH44|B7PH44_IXOSC, tr|B7Q4P9|B7Q4P9_IXOSC, tr|B7PLL4|B7PLL4_IXOSC, tr|B7QD13|B7QD13_IXOSC, tr|B7QIS7|B7QIS7_IXOSC
Energy metabolism	Carbon fixation in photosynthetic organisms	map00710	10	10	ec:5.3.1.1 - isomerase, ec:4.1.2.13 - aldolase, ec:5.3.1.6 - isomerase, ec:2.6.1.2 - transaminase, ec:2.6.1.1 - transaminase, ec:2.2.1.1 - glycolaldehydetransferase, ec:1.1.1.37 - dehydrogenase, ec:5.1.3.1 - 3-epimerase, ec:3.1.3.11 - hexose diphosphatase, ec:1.2.1.12 - dehydrogenase (phosphorylating)	1, 1, 1, 1, 1, 1, 1, 1, 1, 1	tr|B7Q3K7|B7Q3K7_IXOSC, tr|B7Q5H9|B7Q5H9_IXOSC, tr|B7QCM5|B7QCM5_IXOSC, tr|B7QLI8|B7QLI8_IXOSC, tr|A0A087UAJ9|A0A087UAJ9_9ARAC, tr|A0A087U756|A0A087U756_9ARAC, tr|B7PH44|B7PH44_IXOSC, tr|B7PPJ5|B7PPJ5_IXOSC, tr|B7PLL4|B7PLL4_IXOSC, tr|B7PKP9|B7PKP9_IXOSC
Metabolism of cofactors and vitamins	Nicotinate and nicotinamide metabolism	map00760	9	10	ec:3.1.3.5 - uridine 5'-nucleotidase, ec:6.3.1.5 - synthase, ec:1.2.1.24 - dehydrogenase (NAD+), ec:3.5.1.19 - nicotinamide deaminase, ec:1.6.1.2 - transhydrogenase (Re/Si-specific), ec:1.2.1.16 - dehydrogenase [NAD(P)+], ec:2.4.2.19 - diphosphorylase (carboxylating), ec:5.4.99.4 - mutase, ec:2.4.2.1 - phosphorylase	2, 1, 1, 1, 1, 1, 1, 1, 1	tr|B7PAY2|B7PAY2_IXOSC, tr|B7PLE8|B7PLE8_IXOSC, tr|B7PKN7|B7PKN7_IXOSC, tr|B3GV23|B3GV23_RHIMP, tr|B7QEF3|B7QEF3_IXOSC, tr|B7PCD1|B7PCD1_IXOSC, tr|B3GV23|B3GV23_RHIMP, tr|E9IE44|E9IE44_SOLIN, tr|B7Q1G1|B7Q1G1_IXOSC, tr|A0A087T5Z8|A0A087T5Z8_9ARAC
Carbohydrate metabolism	Pentose phosphate pathway	map00030	8	10	ec:4.1.2.13 - aldolase, ec:5.3.1.6 - isomerase, ec:2.2.1.1 - glycolaldehydetransferase, ec:2.7.1.11 - phosphohexokinase, ec:5.1.3.1 - 3-epimerase, ec:3.1.3.11 - hexose diphosphatase, ec:1.1.1.44 - dehydrogenase (NADP+-dependent, decarboxylating), ec:2.7.6.1 - diphosphokinase	1, 1, 1, 1, 1, 1, 2, 2	tr|B7Q5H9|B7Q5H9_IXOSC, tr|B7QCM5|B7QCM5_IXOSC, tr|A0A087U756|A0A087U756_9ARAC, tr|E2A3H9|E2A3H9_CAMFO, tr|B7PPJ5|B7PPJ5_IXOSC, tr|B7PLL4|B7PLL4_IXOSC, tr|A0A0C9QUR3|A0A0C9QUR3_9HYME, tr|B7Q1Y2|B7Q1Y2_IXOSC, tr|B7PYZ2|B7PYZ2_IXOSC, tr|A0A087U4F9|A0A087U4F9_9ARAC
Carbohydrate metabolism	Amino sugar and nucleotide sugar metabolism	map00520	7	10	ec:3.5.99.6 - deaminase, ec:2.6.1.16 - transaminase (isomerizing), ec:3.2.1.52 - hexosaminidase, ec:2.7.7.13 - guanylyltransferase, ec:2.7.1.1 - hexokinase type IV glucokinase, ec:5.1.3.2 - 4-epimerase, ec:1.1.1.271 - synthase	1, 1, 3, 1, 1, 2, 1	tr|E7F0E2|E7F0E2_DANRE, tr|A2V728|A2V728_HAELO, tr|B7PE53|B7PE53_IXOSC, tr|A0A087TZD0|A0A087TZD0_9ARAC, tr|G3MK74|G3MK74_9ACAR, tr|B7PWY1|B7PWY1_IXOSC, tr|E2C3M9|E2C3M9_HARSA, tr|B7QCT0|B7QCT0_IXOSC, tr|B7PZ94|B7PZ94_IXOSC, tr|B7QAU2|B7QAU2_IXOSC
Amino acid metabolism	Arginine and proline metabolism	map00330	6	10	ec:2.7.3.3 - kinase, ec:3.5.3.1 - arginine amidinase, ec:2.6.1.1 - transaminase, ec:1.2.1.3 - dehydrogenase (NAD+), ec:1.2.1.19 - dehydrogenase, ec:3.5.1.4 - acylamidase	1, 1, 1, 5, 1, 1	sp|Q95V58|KARG_ARTSF, tr|B7Q902|B7Q902_IXOSC, tr|A0A087UAJ9|A0A087UAJ9_9ARAC, tr|B7QIQ7|B7QIQ7_IXOSC, tr|B7PZG8|B7PZG8_IXOSC, tr|B7PAB9|B7PAB9_IXOSC, tr|B7P0M7|B7P0M7_IXOSC, tr|B7QFL6|B7QFL6_IXOSC, tr|B7Q2F9|B7Q2F9_IXOSC, tr|B7PVQ4|B7PVQ4_IXOSC
Lipid metabolism	Glycerolipid metabolism	map00561	4	10	ec:1.2.1.3 - dehydrogenase (NAD+), ec:1.1.1.21 - reductase, ec:3.1.1.23 - lipase, ec:2.3.1.51 - O-acyltransferase	5, 2, 1, 2	tr|B7QIQ7|B7QIQ7_IXOSC, tr|B7PZG8|B7PZG8_IXOSC, tr|B7PAB9|B7PAB9_IXOSC, tr|B7P0M7|B7P0M7_IXOSC, tr|B7QFL6|B7QFL6_IXOSC, tr|B7PD90|B7PD90_IXOSC, tr|B7PCN1|B7PCN1_IXOSC, tr|G3MI93|G3MI93_9ACAR, tr|B7PF33|B7PF33_IXOSC, tr|G3MM92|G3MM92_9ACAR
Genetic Information Processing; Translation	Aminoacyl-tRNA biosynthesis	map00970	11	9	ec:6.1.1.18 - ligase, ec:6.1.1.17 - ligase, ec:6.1.1.19 - ligase, ec:6.1.1.14 - ligase, ec:6.1.1.16 - ligase, ec:6.1.1.15 - ligase, ec:6.1.1.6 - ligase, ec:6.1.1.9 - ligase, ec:6.1.1.2 - ligase, ec:6.1.1.1 - ligase, ec:6.1.1.20 - ligase	1, 1, 1, 1, 1, 1, 1, 2, 1, 1, 1	tr|B7PKR5|B7PKR5_IXOSC, tr|B7PKR5|B7PKR5_IXOSC, tr|B7P8Y4|B7P8Y4_IXOSC, tr|K7IMD6|K7IMD6_NASVI, tr|Q7Q069|Q7Q069_ANOGA, tr|B7PKR5|B7PKR5_IXOSC, tr|B7PEY9|B7PEY9_IXOSC, tr|A0A016SV38|A0A016SV38_9BILA, tr|B7P4M6|B7P4M6_IXOSC, tr|J9JPX7|J9JPX7_ACYPI, tr|B7P4M6|B7P4M6_IXOSC, tr|B7QHR9|B7QHR9_IXOSC
Amino acid metabolism	Alanine, aspartate and glutamate metabolism	map00250	10	9	ec:2.6.1.16 - transaminase (isomerizing), ec:2.6.1.19 - transaminase, ec:1.4.3.1 - oxidase, ec:6.3.1.2 - synthetase, ec:1.2.1.24 - dehydrogenase (NAD+), ec:2.6.1.2 - transaminase, ec:2.6.1.1 - transaminase, ec:4.3.2.2 - lyase, ec:1.2.1.16 - dehydrogenase [NAD(P)+], ec:2.4.2.14 - phosphoribosyldiphosphate 5-amidotransferase	1, 1, 1, 1, 1, 1, 1, 1, 1, 2	tr|A2V728|A2V728_HAELO, tr|B7PUE8|B7PUE8_IXOSC, tr|B7PJE1|B7PJE1_IXOSC, tr|B7PNU5|B7PNU5_IXOSC, tr|B3GV23|B3GV23_RHIMP, tr|B7QLI8|B7QLI8_IXOSC, tr|A0A087UAJ9|A0A087UAJ9_9ARAC, tr|B7P0S3|B7P0S3_IXOSC, tr|B3GV23|B3GV23_RHIMP, tr|A2V728|A2V728_HAELO, tr|B7P592|B7P592_IXOSC
Amino acid metabolism	Phenylalanine metabolism	map00360	9	9	ec:2.6.1.57 - transaminase, ec:2.6.1.5 - transaminase, ec:2.6.1.9 - transaminase, ec:2.6.1.1 - transaminase, ec:3.5.1.32 - hydrolase, ec:4.2.1.17 - hydratase, ec:1.2.1.5 - dehydrogenase [NAD(P)+], ec:1.13.11.27 - dioxygenase, ec:3.5.1.4 - acylamidase	1, 1, 1, 1, 1, 3, 1, 1, 1	tr|A0A087UAJ9|A0A087UAJ9_9ARAC, tr|A0A087UAJ9|A0A087UAJ9_9ARAC, tr|A0A087UAJ9|A0A087UAJ9_9ARAC, tr|A0A087UAJ9|A0A087UAJ9_9ARAC, tr|B7P153|B7P153_IXOSC, tr|B7PQP6|B7PQP6_IXOSC, tr|B7PQP7|B7PQP7_IXOSC, tr|B7QBM8|B7QBM8_IXOSC, tr|B7QFL6|B7QFL6_IXOSC, tr|B7PHP6|B7PHP6_IXOSC, tr|B7PVQ4|B7PVQ4_IXOSC
Carbohydrate metabolism	Galactose metabolism	map00052	7	9	ec:2.7.1.1 - hexokinase type IV glucokinase, ec:1.1.3.9 - oxidase, ec:2.7.1.11 - phosphohexokinase, ec:5.1.3.2 - 4-epimerase, ec:3.2.1.20 - maltase, ec:3.2.1.23 - lactase (ambiguous), ec:1.1.1.21 - reductase	1, 1, 1, 2, 1, 1, 2	tr|E2C3M9|E2C3M9_HARSA, tr|B7QF46|B7QF46_IXOSC, tr|E2A3H9|E2A3H9_CAMFO, tr|B7QCT0|B7QCT0_IXOSC, tr|B7PZ94|B7PZ94_IXOSC, tr|B7Q8N5|B7Q8N5_IXOSC, tr|B7PW84|B7PW84_IXOSC, tr|B7PD90|B7PD90_IXOSC, tr|B7PCN1|B7PCN1_IXOSC
Metabolism of cofactors and vitamins	One carbon pool by folate	map00670	6	9	ec:2.1.2.3 - formyltransferase, ec:2.1.2.2 - formyltransferase, ec:2.1.2.1 - hydroxymethyltransferase, ec:2.1.2.10 - S-aminomethyldihydrolipoylprotein:(6S)-tetrahydrofolate aminomethyltransferase (ammonia-forming), ec:6.3.4.3 - ligase, ec:1.5.1.5 - dehydrogenase (NADP+)	4, 1, 1, 1, 2, 2	tr|B7PV68|B7PV68_IXOSC, tr|G3MGZ8|G3MGZ8_9ACAR, tr|E0V9D9|E0V9D9_PEDHC, tr|D6WCW8|D6WCW8_TRICA, tr|B7P986|B7P986_IXOSC, tr|B7PGD5|B7PGD5_IXOSC, tr|B7P6X5|B7P6X5_IXOSC, tr|E2LTZ6|E2LTZ6_MONPE, tr|A0A087ULP0|A0A087ULP0_9ARAC, tr|E2LTZ6|E2LTZ6_MONPE, tr|A0A087ULP0|A0A087ULP0_9ARAC
Organismal Systems; Immune system	Th1 and Th2 cell differentiation	map04658	1	9	ec:3.1.3.16 - phosphatase	9	tr|B7QGY5|B7QGY5_IXOSC, tr|B7QHR9|B7QHR9_IXOSC, tr|B7P101|B7P101_IXOSC, tr|B7P3B9|B7P3B9_IXOSC, tr|A0A087UKD3|A0A087UKD3_9ARAC, tr|A0A0F8C489|A0A0F8C489_LARCR, tr|A0A087TGZ7|A0A087TGZ7_9ARAC, tr|B7PZN0|B7PZN0_IXOSC, tr|B7PKB9|B7PKB9_IXOSC
Amino acid metabolism	Cysteine and methionine metabolism	map00270	10	8	ec:2.5.1.6 - adenosyltransferase, ec:2.1.1.5 - S-methyltransferase, ec:2.6.1.57 - transaminase, ec:2.6.1.5 - transaminase, ec:3.3.1.1 - S-adenosylhomocysteine synthase, ec:2.6.1.1 - transaminase, ec:4.2.1.109 - 1-phosphate dehydratase, ec:1.13.11.54 - dioxygenase [iron(II)-requiring], ec:1.1.1.37 - dehydrogenase, ec:2.4.2.28 - phosphorylase	1, 1, 1, 1, 1, 1, 1, 1, 1, 1	tr|F4WB34|F4WB34_ACREC, tr|A0A087TQQ4|A0A087TQQ4_9ARAC, tr|A0A087UAJ9|A0A087UAJ9_9ARAC, tr|A0A087UAJ9|A0A087UAJ9_9ARAC, tr|B7P4Y1|B7P4Y1_IXOSC, tr|A0A087UAJ9|A0A087UAJ9_9ARAC, tr|B7PIM8|B7PIM8_IXOSC, sp|B7PRF6|MTND_IXOSC, tr|B7PH44|B7PH44_IXOSC, tr|A0A087T5Z8|A0A087T5Z8_9ARAC
Glycan biosynthesis and metabolism	Other glycan degradation	map00511	6	8	ec:3.2.1.45 - psychosine hydrolase, ec:3.2.1.51 - alpha-fucosidase, ec:3.2.1.52 - hexosaminidase, ec:3.2.1.24 - alpha-D-mannosidase, ec:3.2.1.25 - mannanase, ec:3.2.1.23 - lactase (ambiguous)	1, 1, 3, 1, 1, 1	tr|B7PK21|B7PK21_IXOSC, tr|B7QBK7|B7QBK7_IXOSC, tr|B7PE53|B7PE53_IXOSC, tr|A0A087TZD0|A0A087TZD0_9ARAC, tr|G3MK74|G3MK74_9ACAR, tr|A0A067R124|A0A067R124_ZOONE, tr|B7PL94|B7PL94_IXOSC, tr|B7PW84|B7PW84_IXOSC
Metabolism of cofactors and vitamins	Retinol metabolism	map00830	2	8	ec:1.14.14.1 - monooxygenase, ec:1.2.1.36 - dehydrogenase	7, 1	tr|B7P5J5|B7P5J5_IXOSC, tr|B7P5I8|B7P5I8_IXOSC, tr|B7P9X6|B7P9X6_IXOSC, tr|B7P5J0|B7P5J0_IXOSC, tr|B7QJS5|B7QJS5_IXOSC, tr|B7PME9|B7PME9_IXOSC, tr|B7QES0|B7QES0_IXOSC, tr|B7QIQ7|B7QIQ7_IXOSC
Metabolism of terpenoids and polyketides	Limonene and pinene degradation	map00903	2	8	ec:4.2.1.17 - hydratase, ec:1.2.1.3 - dehydrogenase (NAD+)	3, 5	tr|B7PQP6|B7PQP6_IXOSC, tr|B7PQP7|B7PQP7_IXOSC, tr|B7QBM8|B7QBM8_IXOSC, tr|B7QIQ7|B7QIQ7_IXOSC, tr|B7PZG8|B7PZG8_IXOSC, tr|B7PAB9|B7PAB9_IXOSC, tr|B7P0M7|B7P0M7_IXOSC, tr|B7QFL6|B7QFL6_IXOSC
Xenobiotics biodegradation and metabolism	Drug metabolism - other enzymes	map00983	6	7	ec:1.1.1.205 - dehydrogenase, ec:1.3.1.2 - dehydrogenase (NADP+), ec:6.3.5.2 - synthase (glutamine-hydrolysing), ec:3.1.1.1 - ali-esterase, ec:3.5.1.6 - N-carbamoyl-beta-alanine amidohydrolase, ec:2.4.2.3 - phosphorylase	1, 1, 1, 2, 1, 1	tr|B7P4Q8|B7P4Q8_IXOSC, tr|B7QG52|B7QG52_IXOSC, tr|B7PKN7|B7PKN7_IXOSC, tr|A0A016SV38|A0A016SV38_9BILA, tr|B7QIS7|B7QIS7_IXOSC, tr|B7Q5H6|B7Q5H6_IXOSC, tr|F4X7J5|F4X7J5_ACREC
Lipid metabolism	Biosynthesis of unsaturated fatty acids	map01040	5	7	ec:1.3.1.38 - reductase (NADPH), ec:4.2.1.17 - hydratase, ec:1.1.1.211 - dehydrogenase, ec:1.1.1.100 - reductase, ec:2.3.1.16 - C-acyltransferase	1, 3, 1, 3, 1	tr|B7PDY1|B7PDY1_IXOSC, tr|B7PQP6|B7PQP6_IXOSC, tr|B7PQP7|B7PQP7_IXOSC, tr|B7QBM8|B7QBM8_IXOSC, tr|B7PQP7|B7PQP7_IXOSC, tr|B7PYN9|B7PYN9_IXOSC, tr|B7P526|B7P526_IXOSC, tr|B7P335|B7P335_IXOSC, tr|B7PQP6|B7PQP6_IXOSC
Amino acid metabolism	Histidine metabolism	map00340	4	7	ec:2.6.1.9 - transaminase, ec:1.2.1.5 - dehydrogenase [NAD(P)+], ec:4.3.1.3 - ammonia-lyase, ec:1.2.1.3 - dehydrogenase (NAD+)	1, 1, 1, 5	tr|A0A087UAJ9|A0A087UAJ9_9ARAC, tr|B7QFL6|B7QFL6_IXOSC, tr|B7QBL3|B7QBL3_IXOSC, tr|B7QIQ7|B7QIQ7_IXOSC, tr|B7PZG8|B7PZG8_IXOSC, tr|B7PAB9|B7PAB9_IXOSC, tr|B7P0M7|B7P0M7_IXOSC, tr|B7QFL6|B7QFL6_IXOSC
Biosynthesis of other secondary metabolites	Caffeine metabolism	map00232	1	7	ec:1.14.14.1 - monooxygenase	7	tr|B7P5J5|B7P5J5_IXOSC, tr|B7P5I8|B7P5I8_IXOSC, tr|B7P9X6|B7P9X6_IXOSC, tr|B7P5J0|B7P5J0_IXOSC, tr|B7QJS5|B7QJS5_IXOSC, tr|B7PME9|B7PME9_IXOSC, tr|B7QES0|B7QES0_IXOSC
Lipid metabolism	Linoleic acid metabolism	map00591	1	7	ec:1.14.14.1 - monooxygenase	7	tr|B7P5J5|B7P5J5_IXOSC, tr|B7P5I8|B7P5I8_IXOSC, tr|B7P9X6|B7P9X6_IXOSC, tr|B7P5J0|B7P5J0_IXOSC, tr|B7QJS5|B7QJS5_IXOSC, tr|B7PME9|B7PME9_IXOSC, tr|B7QES0|B7QES0_IXOSC
Amino acid metabolism	Tyrosine metabolism	map00350	9	6	ec:2.6.1.57 - transaminase, ec:2.6.1.5 - transaminase, ec:2.6.1.9 - transaminase, ec:2.6.1.1 - transaminase, ec:3.7.1.2 - beta-diketonase, ec:1.2.1.5 - dehydrogenase [NAD(P)+], ec:1.13.11.27 - dioxygenase, ec:5.2.1.2 - isomerase, ec:1.2.1.16 - dehydrogenase [NAD(P)+]	1, 1, 1, 1, 1, 1, 1, 1, 1	tr|A0A087UAJ9|A0A087UAJ9_9ARAC, tr|A0A087UAJ9|A0A087UAJ9_9ARAC, tr|A0A087UAJ9|A0A087UAJ9_9ARAC, tr|A0A087UAJ9|A0A087UAJ9_9ARAC, tr|B7Q0D4|B7Q0D4_IXOSC, tr|B7QFL6|B7QFL6_IXOSC, tr|B7PHP6|B7PHP6_IXOSC, tr|B7QMI2|B7QMI2_IXOSC, tr|B3GV23|B3GV23_RHIMP
Xenobiotics biodegradation and metabolism	Chloroalkane and chloroalkene degradation	map00625	2	6	ec:1.2.1.3 - dehydrogenase (NAD+), ec:3.8.1.5 - dehalogenase	5, 1	tr|B7QIQ7|B7QIQ7_IXOSC, tr|B7PZG8|B7PZG8_IXOSC, tr|B7PAB9|B7PAB9_IXOSC, tr|B7P0M7|B7P0M7_IXOSC, tr|B7QFL6|B7QFL6_IXOSC, tr|B7PZN9|B7PZN9_IXOSC
Metabolism of cofactors and vitamins	Thiamine metabolism	map00730	2	6	ec:2.7.4.3 - kinase, ec:3.6.1.15 - phosphatase	1, 5	tr|B7PHX7|B7PHX7_IXOSC, tr|A0A087TP44|A0A087TP44_9ARAC, tr|A0A087TC24|A0A087TC24_9ARAC, tr|A0A087T0S2|A0A087T0S2_9ARAC, tr|A0A087T9W0|A0A087T9W0_9ARAC, tr|A0A087U9V2|A0A087U9V2_9ARAC
Lipid metabolism	Fatty acid biosynthesis	map00061	7	5	ec:6.4.1.2 - carboxylase, ec:1.3.1.10 - reductase (NADPH, Si-specific), ec:1.1.1.100 - reductase, ec:6.2.1.3 - ligase, ec:2.3.1.39 - S-malonyltransferase, ec:3.1.2.14 - hydrolase, ec:2.3.1.41 - synthase I	1, 1, 3, 1, 1, 1, 1	tr|E9G1C9|E9G1C9_DAPPU, tr|B7PYN9|B7PYN9_IXOSC, tr|B7PYN9|B7PYN9_IXOSC, tr|B7P526|B7P526_IXOSC, tr|B7P335|B7P335_IXOSC, tr|B7PJA8|B7PJA8_IXOSC, tr|B7PYN9|B7PYN9_IXOSC, tr|B7PYN9|B7PYN9_IXOSC, tr|B7PYN9|B7PYN9_IXOSC
Lipid metabolism	Fatty acid elongation	map00062	5	5	ec:1.3.1.38 - reductase (NADPH), ec:4.2.1.17 - hydratase, ec:1.1.1.211 - dehydrogenase, ec:1.1.1.35 - dehydrogenase, ec:2.3.1.16 - C-acyltransferase	1, 3, 1, 2, 1	tr|B7PDY1|B7PDY1_IXOSC, tr|B7PQP6|B7PQP6_IXOSC, tr|B7PQP7|B7PQP7_IXOSC, tr|B7QBM8|B7QBM8_IXOSC, tr|B7PQP7|B7PQP7_IXOSC, tr|B7PQP6|B7PQP6_IXOSC, tr|B7QIS3|B7QIS3_IXOSC, tr|B7PQP6|B7PQP6_IXOSC
Carbohydrate metabolism	Inositol phosphate metabolism	map00562	5	5	ec:5.3.1.1 - isomerase, ec:2.7.1.68 - 5-kinase, ec:3.1.4.11 - phospholipase C, ec:5.5.1.4 - synthase, ec:1.2.1.18 - dehydrogenase (acetylating)	1, 1, 1, 1, 1	tr|B7Q3K7|B7Q3K7_IXOSC, tr|B7PZD2|B7PZD2_IXOSC, tr|B7Q2N6|B7Q2N6_IXOSC, tr|B7PG19|B7PG19_IXOSC, tr|B7PAB9|B7PAB9_IXOSC
Lipid metabolism	Glycerophospholipid metabolism	map00564	5	5	ec:1.1.1.8 - dehydrogenase (NAD+), ec:2.7.7.41 - cytidylyltransferase, ec:1.1.1.94 - dehydrogenase [NAD(P)+], ec:1.1.5.3 - dehydrogenase, ec:2.3.1.51 - O-acyltransferase	1, 1, 1, 1, 2	tr|B7PLJ6|B7PLJ6_IXOSC, tr|G3MNE4|G3MNE4_9ACAR, tr|B7PLJ6|B7PLJ6_IXOSC, tr|F4WAM9|F4WAM9_ACREC, tr|B7PF33|B7PF33_IXOSC, tr|G3MM92|G3MM92_9ACAR
Xenobiotics biodegradation and metabolism	Benzoate degradation	map00362	4	5	ec:4.2.1.17 - hydratase, ec:2.3.1.9 - C-acetyltransferase, ec:1.1.1.35 - dehydrogenase, ec:2.3.1.16 - C-acyltransferase	3, 1, 2, 1	tr|B7PQP6|B7PQP6_IXOSC, tr|B7PQP7|B7PQP7_IXOSC, tr|B7QBM8|B7QBM8_IXOSC, tr|B7P2S4|B7P2S4_IXOSC, tr|B7PQP6|B7PQP6_IXOSC, tr|B7QIS3|B7QIS3_IXOSC, tr|B7PQP6|B7PQP6_IXOSC
Metabolism of cofactors and vitamins	Ubiquinone and other terpenoid-quinone biosynthesis	map00130	4	5	ec:2.1.1.64 - 3-O-methyltransferase, ec:2.6.1.5 - transaminase, ec:1.13.11.27 - dioxygenase, ec:6.2.1.26 - ligase	1, 1, 1, 2	tr|B7QF56|B7QF56_IXOSC, tr|A0A087UAJ9|A0A087UAJ9_9ARAC, tr|B7PHP6|B7PHP6_IXOSC, tr|B7P5W3|B7P5W3_IXOSC, tr|B7QLH9|B7QLH9_IXOSC
Carbohydrate metabolism	Ascorbate and aldarate metabolism	map00053	1	5	ec:1.2.1.3 - dehydrogenase (NAD+)	5	tr|B7QIQ7|B7QIQ7_IXOSC, tr|B7PZG8|B7PZG8_IXOSC, tr|B7PAB9|B7PAB9_IXOSC, tr|B7P0M7|B7P0M7_IXOSC, tr|B7QFL6|B7QFL6_IXOSC
Metabolism of terpenoids and polyketides	Insect hormone biosynthesis	map00981	1	5	ec:1.2.1.3 - dehydrogenase (NAD+)	5	tr|B7QIQ7|B7QIQ7_IXOSC, tr|B7PZG8|B7PZG8_IXOSC, tr|B7PAB9|B7PAB9_IXOSC, tr|B7P0M7|B7P0M7_IXOSC, tr|B7QFL6|B7QFL6_IXOSC
Metabolism of terpenoids and polyketides	Terpenoid backbone biosynthesis	map00900	5	4	ec:2.5.1.1 - geranyl-diphosphate synthase, ec:5.3.3.2 - Delta-isomerase, ec:2.3.1.9 - C-acetyltransferase, ec:2.5.1.10 - diphosphate synthase, ec:2.5.1.29 - diphosphate synthase	1, 1, 1, 1, 1	tr|B7Q0Y1|B7Q0Y1_IXOSC, tr|D6W6C5|D6W6C5_TRICA, tr|B7P2S4|B7P2S4_IXOSC, tr|B7Q0Y1|B7Q0Y1_IXOSC, tr|B7QIT6|B7QIT6_IXOSC
Carbohydrate metabolism	Starch and sucrose metabolism	map00500	4	4	ec:2.7.1.1 - hexokinase type IV glucokinase, ec:3.2.1.91 - 1,4-beta-cellobiosidase (non-reducing end), ec:3.2.1.20 - maltase, ec:2.4.1.13 - synthase	1, 1, 1, 1	tr|E2C3M9|E2C3M9_HARSA, tr|B7Q2R9|B7Q2R9_IXOSC, tr|B7Q8N5|B7Q8N5_IXOSC, tr|B7PS87|B7PS87_IXOSC
Metabolism of cofactors and vitamins	Porphyrin and chlorophyll metabolism	map00860	4	4	ec:4.2.1.24 - synthase, ec:4.99.1.1 - ferrochelatase, ec:6.1.1.17 - ligase, ec:1.16.3.1 - ceruloplasmin	1, 1, 1, 1	tr|A0A087UF54|A0A087UF54_9ARAC, tr|B7P370|B7P370_IXOSC, tr|B7PKR5|B7PKR5_IXOSC, tr|O61916|O61916_ORNMO
Amino acid metabolism	Arginine biosynthesis	map00220	4	4	ec:3.5.3.1 - arginine amidinase, ec:6.3.1.2 - synthetase, ec:2.6.1.2 - transaminase, ec:2.6.1.1 - transaminase	1, 1, 1, 1	tr|B7Q902|B7Q902_IXOSC, tr|B7PNU5|B7PNU5_IXOSC, tr|B7QLI8|B7QLI8_IXOSC, tr|A0A087UAJ9|A0A087UAJ9_9ARAC
Carbohydrate metabolism	Pentose and glucuronate interconversions	map00040	3	4	ec:5.1.3.1 - 3-epimerase, ec:1.1.1.10 - reductase, ec:1.1.1.21 - reductase	1, 1, 2	tr|B7PPJ5|B7PPJ5_IXOSC, tr|B7PKM5|B7PKM5_IXOSC, tr|B7PD90|B7PD90_IXOSC, tr|B7PCN1|B7PCN1_IXOSC
Lipid metabolism	Primary bile acid biosynthesis	map00120	3	4	ec:6.2.1.7 - ligase, ec:1.1.1.35 - dehydrogenase, ec:2.3.1.176 - C-acyltransferase	1, 2, 1	tr|G3MNH6|G3MNH6_9ACAR, tr|B7PQP6|B7PQP6_IXOSC, tr|B7QIS3|B7QIS3_IXOSC, tr|B7PKM5|B7PKM5_IXOSC
Metabolism of terpenoids and polyketides	Geraniol degradation	map00281	3	4	ec:4.2.1.17 - hydratase, ec:1.1.1.35 - dehydrogenase, ec:2.3.1.16 - C-acyltransferase	3, 2, 1	tr|B7PQP6|B7PQP6_IXOSC, tr|B7PQP7|B7PQP7_IXOSC, tr|B7QBM8|B7QBM8_IXOSC, tr|B7PQP6|B7PQP6_IXOSC, tr|B7QIS3|B7QIS3_IXOSC, tr|B7PQP6|B7PQP6_IXOSC
Glycan biosynthesis and metabolism	Glycosphingolipid biosynthesis - ganglio series	map00604	2	4	ec:3.2.1.52 - hexosaminidase, ec:3.2.1.23 - lactase (ambiguous)	3, 1	tr|B7PE53|B7PE53_IXOSC, tr|A0A087TZD0|A0A087TZD0_9ARAC, tr|G3MK74|G3MK74_9ACAR, tr|B7PW84|B7PW84_IXOSC
Xenobiotics biodegradation and metabolism	Caprolactam degradation	map00930	2	4	ec:4.2.1.17 - hydratase, ec:1.1.1.35 - dehydrogenase	3, 2	tr|B7PQP6|B7PQP6_IXOSC, tr|B7PQP7|B7PQP7_IXOSC, tr|B7QBM8|B7QBM8_IXOSC, tr|B7PQP6|B7PQP6_IXOSC, tr|B7QIS3|B7QIS3_IXOSC
Glycan biosynthesis and metabolism	Glycosaminoglycan degradation	map00531	2	4	ec:3.2.1.52 - hexosaminidase, ec:3.2.1.23 - lactase (ambiguous)	3, 1	tr|B7PE53|B7PE53_IXOSC, tr|A0A087TZD0|A0A087TZD0_9ARAC, tr|G3MK74|G3MK74_9ACAR, tr|B7PW84|B7PW84_IXOSC
Xenobiotics biodegradation and metabolism	Styrene degradation	map00643	3	3	ec:3.7.1.2 - beta-diketonase, ec:5.2.1.2 - isomerase, ec:3.5.1.4 - acylamidase	1, 1, 1	tr|B7Q0D4|B7Q0D4_IXOSC, tr|B7QMI2|B7QMI2_IXOSC, tr|B7PVQ4|B7PVQ4_IXOSC
Glycan biosynthesis and metabolism	N-Glycan biosynthesis	map00510	3	3	ec:2.4.1.117 - beta-glucosyltransferase, ec:2.4.1.83 - beta-D-mannosyltransferase, ec:3.2.1.106 - glucosidase	1, 1, 2	tr|W5J303|W5J303_ANODA, tr|W5J303|W5J303_ANODA, tr|B7QDE7|B7QDE7_IXOSC, tr|G3MLS5|G3MLS5_9ACAR
Signal transduction	Phosphatidylinositol signaling system	map04070	3	3	ec:2.7.1.68 - 5-kinase, ec:2.7.7.41 - cytidylyltransferase, ec:3.1.4.11 - phospholipase C	1, 1, 1	tr|B7PZD2|B7PZD2_IXOSC, tr|G3MNE4|G3MNE4_9ACAR, tr|B7Q2N6|B7Q2N6_IXOSC
Metabolism of cofactors and vitamins	Biotin metabolism	map00780	3	3	ec:1.3.1.10 - reductase (NADPH, Si-specific), ec:1.1.1.100 - reductase, ec:2.3.1.41 - synthase I	1, 3, 1	tr|B7PYN9|B7PYN9_IXOSC, tr|B7PYN9|B7PYN9_IXOSC, tr|B7P526|B7P526_IXOSC, tr|B7P335|B7P335_IXOSC, tr|B7PYN9|B7PYN9_IXOSC
Energy metabolism	Sulfur metabolism	map00920	3	3	ec:3.1.3.7 - nucleotidase, ec:1.8.4.9 - reductase (glutathione), ec:2.7.7.4 - adenylyltransferase	1, 1, 1	tr|Q4VRW1|Q4VRW1_IXOSC, tr|A5LHW0|A5LHW0_HAELO, tr|A0A087T9W0|A0A087T9W0_9ARAC
Metabolism of cofactors and vitamins	Pantothenate and CoA biosynthesis	map00770	3	3	ec:6.3.2.5 - ligase, ec:1.3.1.2 - dehydrogenase (NADP+), ec:3.5.1.6 - N-carbamoyl-beta-alanine amidohydrolase	1, 1, 1	tr|B7PKH1|B7PKH1_IXOSC, tr|B7QG52|B7QG52_IXOSC, tr|B7Q5H6|B7Q5H6_IXOSC
Lipid metabolism	alpha-Linolenic acid metabolism	map00592	2	3	ec:4.2.1.17 - hydratase, ec:2.3.1.16 - C-acyltransferase	3, 1	tr|B7PQP6|B7PQP6_IXOSC, tr|B7PQP7|B7PQP7_IXOSC, tr|B7QBM8|B7QBM8_IXOSC, tr|B7PQP6|B7PQP6_IXOSC
Glycan biosynthesis and metabolism	Glycosphingolipid biosynthesis - globo and isoglobo series	map00603	1	3	ec:3.2.1.52 - hexosaminidase	3	tr|B7PE53|B7PE53_IXOSC, tr|A0A087TZD0|A0A087TZD0_9ARAC, tr|G3MK74|G3MK74_9ACAR
Glycan biosynthesis and metabolism	Various types of N-glycan biosynthesis	map00513	1	3	ec:3.2.1.52 - hexosaminidase	3	tr|B7PE53|B7PE53_IXOSC, tr|A0A087TZD0|A0A087TZD0_9ARAC, tr|G3MK74|G3MK74_9ACAR
Biosynthesis of other secondary metabolites	Isoquinoline alkaloid biosynthesis	map00950	3	2	ec:2.6.1.57 - transaminase, ec:2.6.1.5 - transaminase, ec:2.6.1.1 - transaminase	1, 1, 1	tr|A0A087UAJ9|A0A087UAJ9_9ARAC, tr|A0A087UAJ9|A0A087UAJ9_9ARAC, tr|A0A087UAJ9|A0A087UAJ9_9ARAC
Metabolism of other amino acids	Cyanoamino acid metabolism	map00460	2	2	ec:2.1.2.1 - hydroxymethyltransferase, ec:2.3.2.2 - glutamyl transpeptidase	1, 1	tr|B7PGD5|B7PGD5_IXOSC, tr|G3MSU7|G3MSU7_9ACAR
Metabolism of other amino acids	Selenocompound metabolism	map00450	2	2	ec:1.8.1.9 - reductase, ec:2.7.7.4 - adenylyltransferase	1, 1	tr|B7PTG8|B7PTG8_IXOSC, tr|A0A087T9W0|A0A087T9W0_9ARAC
Lipid metabolism	Synthesis and degradation of ketone bodies	map00072	2	2	ec:2.3.1.9 - C-acetyltransferase, ec:2.8.3.5 - CoA-transferase	1, 1	tr|B7P2S4|B7P2S4_IXOSC, tr|F0J974|F0J974_AMBVA
Energy metabolism	Nitrogen metabolism	map00910	2	2	ec:1.7.1.1 - reductase (NADH), ec:6.3.1.2 - synthetase	1, 1	tr|G3MMY1|G3MMY1_9ACAR, tr|B7PNU5|B7PNU5_IXOSC
Biosynthesis of other secondary metabolites	Streptomycin biosynthesis	map00521	2	2	ec:2.7.1.1 - hexokinase type IV glucokinase, ec:5.5.1.4 - synthase	1, 1	tr|E2C3M9|E2C3M9_HARSA, tr|B7PG19|B7PG19_IXOSC
Xenobiotics biodegradation and metabolism	Toluene degradation	map00623	1	2	ec:1.1.1.35 - dehydrogenase	2	tr|B7PQP6|B7PQP6_IXOSC, tr|B7QIS3|B7QIS3_IXOSC
Carbohydrate metabolism	C5-Branched dibasic acid metabolism	map00660	1	2	ec:6.2.1.5 - ligase (ADP-forming)	2	tr|B7PX76|B7PX76_IXOSC, tr|B7Q5P1|B7Q5P1_IXOSC
Biosynthesis of other secondary metabolites	Novobiocin biosynthesis	map00401	4	1	ec:2.6.1.57 - transaminase, ec:2.6.1.5 - transaminase, ec:2.6.1.9 - transaminase, ec:2.6.1.1 - transaminase	1, 1, 1, 1	tr|A0A087UAJ9|A0A087UAJ9_9ARAC, tr|A0A087UAJ9|A0A087UAJ9_9ARAC, tr|A0A087UAJ9|A0A087UAJ9_9ARAC, tr|A0A087UAJ9|A0A087UAJ9_9ARAC
Biosynthesis of other secondary metabolites	Tropane, piperidine and pyridine alkaloid biosynthesis	map00960	4	1	ec:2.6.1.57 - transaminase, ec:2.6.1.5 - transaminase, ec:2.6.1.9 - transaminase, ec:2.6.1.1 - transaminase	1, 1, 1, 1	tr|A0A087UAJ9|A0A087UAJ9_9ARAC, tr|A0A087UAJ9|A0A087UAJ9_9ARAC, tr|A0A087UAJ9|A0A087UAJ9_9ARAC, tr|A0A087UAJ9|A0A087UAJ9_9ARAC
Amino acid metabolism	Phenylalanine, tyrosine and tryptophan biosynthesis	map00400	4	1	ec:2.6.1.57 - transaminase, ec:2.6.1.5 - transaminase, ec:2.6.1.9 - transaminase, ec:2.6.1.1 - transaminase	1, 1, 1, 1	tr|A0A087UAJ9|A0A087UAJ9_9ARAC, tr|A0A087UAJ9|A0A087UAJ9_9ARAC, tr|A0A087UAJ9|A0A087UAJ9_9ARAC, tr|A0A087UAJ9|A0A087UAJ9_9ARAC
Xenobiotics biodegradation and metabolism	Steroid degradation	map00984	2	1	ec:5.3.3.1 - Delta-isomerase, ec:1.1.1.145 - dehydrogenase	1, 1	tr|B7PKR2|B7PKR2_IXOSC, tr|B7PKR2|B7PKR2_IXOSC
Carbohydrate metabolism	Mannose type O-glycan biosynthesis	map00515	1	1	ec:2.4.1.109 - mannosyltransferase	1	tr|W5J303|W5J303_ANODA
Glycan biosynthesis and metabolism	Glycosylphosphatidylinositol (GPI)-anchor biosynthesis	map00563	1	1	ec:3.1.4.50 - phospholipase D	1	tr|B7PDC8|B7PDC8_IXOSC
Biosynthesis of other secondary metabolites	Neomycin, kanamycin and gentamicin biosynthesis	map00524	1	1	ec:2.7.1.1 - hexokinase type IV glucokinase	1	tr|E2C3M9|E2C3M9_HARSA
Biosynthesis of other secondary metabolites	Monobactam biosynthesis	map00261	1	1	ec:2.7.7.4 - adenylyltransferase	1	tr|A0A087T9W0|A0A087T9W0_9ARAC
Signal transduction	mTOR signaling pathway	map04150	1	1	ec:2.7.11.11 - protein kinase	1	tr|B4MQW4|B4MQW4_DROWI
Biosynthesis of other secondary metabolites	Penicillin and cephalosporin biosynthesis	map00311	1	1	ec:3.5.2.6 - penicillinase	1	tr|Q09JI5|Q09JI5_ARGMO
Glycan biosynthesis and metabolism	Other types of O-glycan biosynthesis	map00514	1	1	ec:2.4.1.109 - mannosyltransferase	1	tr|W5J303|W5J303_ANODA
Metabolism of other amino acids	Taurine and hypotaurine metabolism	map00430	1	1	ec:2.3.2.2 - glutamyl transpeptidase	1	tr|G3MSU7|G3MSU7_9ACAR
Metabolism of cofactors and vitamins	Folate biosynthesis	map00790	1	1	ec:1.1.1.153 - reductase (L-erythro-7,8-dihydrobiopterin forming)	1	tr|B7PCL0|B7PCL0_IXOSC
Xenobiotics biodegradation and metabolism	Ethylbenzene degradation	map00642	1	1	ec:2.3.1.16 - C-acyltransferase	1	tr|B7PQP6|B7PQP6_IXOSC
Human Diseases; Drug resistance	beta-Lactam resistance	map01501	1	1	ec:3.5.2.6 - penicillinase	1	tr|Q09JI5|Q09JI5_ARGMO
Biosynthesis of other secondary metabolites	Aflatoxin biosynthesis	map00254	1	1	ec:6.4.1.2 - carboxylase	1	tr|E9G1C9|E9G1C9_DAPPU
Biosynthesis of other secondary metabolites	Indole alkaloid biosynthesis	map00901	1	1	ec:4.3.3.2 - synthase	1	tr|B7PKZ7|B7PKZ7_IXOSC
Biosynthesis of other secondary metabolites	Phenylpropanoid biosynthesis	map00940	1	1	ec:1.11.1.7 - lactoperoxidase	1	tr|A6NA14|A6NA14_ORNPR
Lipid metabolism	Secondary bile acid biosynthesis	map00121	1	1	ec:6.2.1.7 - ligase	1	tr|G3MNH6|G3MNH6_9ACAR
Amino acid metabolism	Lysine biosynthesis	map00300	1	1	ec:2.6.1.57 - transaminase	1	tr|A0A087UAJ9|A0A087UAJ9_9ARAC
Metabolism of terpenoids and polyketides	Tetracycline biosynthesis	map00253	1	1	ec:6.4.1.2 - carboxylase	1	tr|E9G1C9|E9G1C9_DAPPU
Metabolism of terpenoids and polyketides	Zeatin biosynthesis	map00908	1	1	ec:2.5.1.75 - dimethylallyltransferase	1	tr|A0A067R5L3|A0A067R5L3_ZOONE
Glycan biosynthesis and metabolism	Mucin type O-glycan biosynthesis	map00512	1	1	ec:2.4.1.41 - N-acetylgalactosaminyltransferase	1	tr|B3NP82|B3NP82_DROER
Metabolism of terpenoids and polyketides	Biosynthesis of ansamycins	map01051	1	1	ec:2.2.1.1 - glycolaldehydetransferase	1	tr|A0A087U756|A0A087U756_9ARAC
Xenobiotics biodegradation and metabolism	Chlorocyclohexane and chlorobenzene degradation	map00361	1	1	ec:3.8.1.5 - dehalogenase	1	tr|B7PZN9|B7PZN9_IXOSC
